# Supplementary material for: Division-Independent Differentiation of Muscle Stem Cells During a Growth Stimulus
Source: Stem Cells. 2023 Dec 8;42(3):266–77. doi: 10.1093/stmcls/sxad091 (PMC10938546; doi:10.1093/stmcls/sxad091)
Supplement: sxad091_suppl_Supplementary_Material [file sxad091_suppl_supplementary_material.zip]

Archive with 5 entries (4 files):
- sxad091/
- sxad091/New Microsoft Word Document.docx
- sxad091/Supplemental_Spreadsheets_File.xlsx
- sxad091/Supplementary Figure 1.tif
- sxad091/Supplementary Figure 2_R1.tif
