# Supplementary material for: Division-Independent Differentiation of Muscle Stem Cells During a Growth Stimulus
Source: Stem Cells. 2023 Dec 8;42(3):266–77. doi: 10.1093/stmcls/sxad091 (PMC10938546; doi:10.1093/stmcls/sxad091)
Supplement: sxad091_suppl_Supplementary_Material [file sxad091_suppl_supplementary_material.zip › sxad091/Supplemental_Spreadsheets_File.xlsx]

## Sheet: Description
Sheet	Description
1	Marker genes for each cell cluster in Sham or 5-day of a growth stimulus induced by MOV of plantaris muscles.
2	Cell count for each adult MuSC subpopulation.
3	scGSEA for all subpopulations of MuSCs.
4	Differentially expressed genes significantly associated with each of the three Lineages determined by trajectory inference.
5	Decision making genes associated with each Lineage as determined by association with early (2.5 - 4.5) pseudotime.
6	Differential gene expression analysis comparing pairwise Lineages.

## Sheet: Sheet 1
	p_val	avg_log2FC	pct.1	pct.2	p_val_adj	cluster number
Crlf1	2.68773e-164	2.09558	0.973	0.452	5.0403e-160	1
Dpt	2.19903e-157	1.56789	0.794	0.189	4.12385e-153	1
Apoe	5.66571e-153	2.99905	0.991	0.639	1.06249e-148	1
Gpx3	5.09905e-150	2.48336	0.997	0.671	9.56225e-146	1
Pakap.1	8.90653e-136	1.87993	0.985	0.702	1.67024e-131	1
Chodl	1.55867e-131	1.64388	0.9	0.355	2.92298e-127	1
Mt2	2.36866e-131	2.0798	1	0.758	4.44195e-127	1
Serping1	1.7387e-121	1.58197	0.959	0.596	3.26058e-117	1
Sdc4	6.47733e-120	1.68293	0.997	0.744	1.21469e-115	1
Malat1	4.31653e-112	1.50805	1	0.779	8.09478e-108	1
Pmepa1	2.22914e-109	1.64744	0.988	0.744	4.18031e-105	1
Slc43a3	7.27967e-103	1.41213	0.929	0.603	1.36516e-98	1
Rarres2	2.24773e-99	1.38748	0.817	0.365	4.21518e-95	1
Ltbp4	1.64717e-98	1.38842	0.814	0.4	3.08894e-94	1
Hmcn2	2.50507e-97	1.2376	0.746	0.296	4.69776e-93	1
Rhoj	3.0344e-97	1.52261	0.917	0.64	5.69041e-93	1
Prelp	9.45612e-96	1.18575	0.696	0.237	1.77331e-91	1
Ccl19	1.58374e-95	1.55632	0.69	0.234	2.96999e-91	1
Cfh	5.14904e-95	1.54347	0.823	0.387	9.656e-91	1
Fgfr1	3.66644e-94	1.29785	0.912	0.66	6.87567e-90	1
Gsn	8.29924e-93	1.61101	0.965	0.705	1.55636e-88	1
Hspa1a	2.7712e-92	1.71467	0.979	0.745	5.19683e-88	1
Ddx5	4.11764e-91	1.13557	1	0.841	7.7218e-87	1
Meg3	8.6003e-91	1.94562	0.853	0.432	1.61281e-86	1
Hspa1b	1.55826e-90	1.65069	0.985	0.746	2.9222e-86	1
Mt1	1.76823e-89	2.0477	0.982	0.808	3.31597e-85	1
Zbtb20	1.30542e-85	1.13095	0.997	0.785	2.44806e-81	1
Slc39a14	1.69649e-85	1.30291	0.823	0.489	3.18142e-81	1
Runx1	6.61581e-85	1.38712	0.971	0.725	1.24066e-80	1
H2-D1	1.93557e-84	1.36963	0.968	0.694	3.62978e-80	1
Ifitm3	1.75801e-82	1.22363	0.991	0.74	3.2968e-78	1
Col4a1	1.80025e-82	1.52561	0.903	0.61	3.37602e-78	1
Hsd11b1	1.27706e-80	1.11554	0.693	0.274	2.39487e-76	1
Arl4d	3.80016e-80	1.56849	0.696	0.3	7.12645e-76	1
Btg1	2.70249e-78	1.46798	0.988	0.733	5.06798e-74	1
Gstm1	1.74128e-77	1.30096	0.926	0.708	3.26543e-73	1
Lamp2	3.58468e-77	0.979992	0.941	0.717	6.72236e-73	1
Bag3	2.0842e-75	1.08506	0.917	0.722	3.9085e-71	1
Ndrg1	2.87398e-72	1.56839	0.847	0.568	5.38957e-68	1
Asb5	4.03616e-72	1.85957	0.968	0.796	7.56901e-68	1
Nfkb1	2.97742e-71	1.28197	0.885	0.648	5.58355e-67	1
Zfp36l1	3.8695e-71	1.34957	0.9	0.687	7.25647e-67	1
Rsrp1	2.68959e-70	0.857077	0.991	0.793	5.04379e-66	1
Il11ra1	4.60712e-70	0.860265	0.676	0.301	8.63972e-66	1
Ubc	5.67499e-70	1.09167	0.994	0.913	1.06423e-65	1
Gnas	1.08647e-69	0.845217	0.994	0.972	2.03746e-65	1
Kdm6b	1.40749e-69	1.24543	0.85	0.604	2.63946e-65	1
Arf4	3.46004e-69	0.941751	0.982	0.762	6.48861e-65	1
Rps27	4.89215e-69	0.753795	0.997	0.963	9.17425e-65	1
Srrm2	5.9217e-69	0.960602	0.971	0.781	1.1105e-64	1
Rps21	1.84715e-68	0.63919	1	0.964	3.46395e-64	1
Erfe	4.63905e-67	1.64408	0.684	0.342	8.6996e-63	1
B2m	8.67823e-67	1.10469	0.95	0.723	1.62743e-62	1
Nfia	1.16133e-66	0.956791	0.906	0.679	2.17783e-62	1
H2-K1	3.71155e-66	1.44748	0.844	0.606	6.96026e-62	1
Nop58	2.1929e-65	1.15867	0.982	0.731	4.11235e-61	1
Eif1	6.89564e-65	0.743294	0.997	0.985	1.29314e-60	1
Camk2n1	7.25324e-65	1.02503	0.729	0.411	1.3602e-60	1
Cp	7.32422e-65	1.16106	0.729	0.384	1.37351e-60	1
Clic4	5.5481e-64	1.1431	0.891	0.684	1.04044e-59	1
Tnfrsf12a	5.62962e-64	1.1639	0.979	0.768	1.05572e-59	1
Lpar1	3.00703e-63	1.08319	0.764	0.496	5.63908e-59	1
Stat3	5.10019e-63	1.02697	0.858	0.638	9.56438e-59	1
Pim1	5.51397e-62	1.33092	0.838	0.597	1.03404e-57	1
Notch3	2.99053e-61	0.851305	0.746	0.423	5.60815e-57	1
Tpm3	1.24123e-60	1.05465	0.976	0.727	2.32768e-56	1
Pdpn	4.0634e-60	1.18271	0.932	0.712	7.6201e-56	1
Pnp	5.62387e-59	1.18452	0.82	0.585	1.05464e-54	1
Gnl3	4.62106e-58	0.946032	0.9	0.712	8.66587e-54	1
Hspa5	6.65115e-58	1.1511	1	0.758	1.24729e-53	1
Tgfbr3	1.34814e-57	0.89173	0.501	0.178	2.52817e-53	1
Spred1	1.47027e-57	1.07182	0.814	0.612	2.75719e-53	1
Trib1	2.84002e-57	1.34813	0.805	0.554	5.3259e-53	1
Cd44	3.20559e-57	1.08603	0.882	0.673	6.01145e-53	1
Maff	1.85777e-56	1.42845	0.794	0.561	3.48387e-52	1
Srsf7	1.89634e-56	0.847053	0.982	0.757	3.55621e-52	1
Cebpb	8.57644e-56	1.3439	0.959	0.839	1.60834e-51	1
Skil	1.85549e-55	0.986276	0.85	0.645	3.4796e-51	1
Ccnl1	3.21528e-55	0.966203	0.906	0.693	6.02961e-51	1
Sqstm1	5.15954e-55	1.04037	0.956	0.827	9.67569e-51	1
Vcam1	1.71795e-54	1.12801	0.962	0.718	3.22168e-50	1
Ddx21	2.21708e-54	0.966897	0.909	0.706	4.15769e-50	1
Top1	2.48297e-54	1.02304	0.982	0.781	4.65631e-50	1
Gem	2.88609e-53	1.17642	0.823	0.568	5.41228e-49	1
Errfi1	3.34587e-53	1.34225	0.923	0.733	6.2745e-49	1
Rnd3	4.11369e-53	1.23467	0.791	0.568	7.71441e-49	1
Ctsl	4.51911e-52	0.85931	0.968	0.747	8.47469e-48	1
Dnajb9	5.30433e-52	1.04795	0.776	0.562	9.94722e-48	1
Plaur	1.74657e-51	1.15108	0.74	0.51	3.27534e-47	1
H2-Q4	1.07559e-50	1.1523	0.643	0.323	2.01706e-46	1
Coq10b	5.29697e-50	0.923764	0.87	0.68	9.93342e-46	1
Son	2.93407e-49	0.674216	0.976	0.795	5.50225e-45	1
Emp1	3.06634e-49	1.51235	0.791	0.598	5.7503e-45	1
Srsf5	4.93012e-49	0.939053	0.864	0.703	9.24546e-45	1
Frmd6	1.29818e-48	0.945763	0.823	0.636	2.43448e-44	1
Hsp90aa1	1.34266e-48	0.801007	1	0.779	2.51789e-44	1
Rbm39	1.49338e-48	0.664263	0.985	0.785	2.80054e-44	1
F2r	2.65473e-48	0.965138	0.74	0.523	4.97842e-44	1
Abi3bp	6.78648e-48	0.673323	0.513	0.21	1.27267e-43	1
Adarb1	7.85815e-48	0.914348	0.622	0.362	1.47364e-43	1
Dnajc3	8.47702e-47	0.864896	0.879	0.729	1.58969e-42	1
Ube2d3	9.49022e-47	0.669585	0.997	0.913	1.7797e-42	1
Col4a2	1.18076e-46	1.02821	0.74	0.501	2.21429e-42	1
Jund	1.44126e-46	1.1612	0.968	0.818	2.7028e-42	1
Gfpt2	7.79704e-46	0.982006	0.552	0.268	1.46218e-41	1
Laptm4a	1.28764e-45	0.592006	0.968	0.821	2.41471e-41	1
Odc1	1.60162e-45	1.22447	0.944	0.818	3.00351e-41	1
Casp4	1.94818e-45	1.00023	0.681	0.412	3.65341e-41	1
Iqgap2	2.02453e-45	0.785443	0.743	0.478	3.79659e-41	1
Nfat5	1.12245e-44	0.941124	0.708	0.518	2.10493e-40	1
Rap1b	1.54797e-44	0.70141	0.932	0.734	2.90291e-40	1
Klf9	1.86762e-44	0.957617	0.9	0.755	3.50235e-40	1
Ms4a4d	2.83141e-44	0.828452	0.602	0.315	5.30974e-40	1
Xbp1	2.9872e-44	0.780587	0.867	0.702	5.6019e-40	1
Ntn4	4.78193e-44	0.970575	0.664	0.43	8.96756e-40	1
Itih5	5.07033e-44	0.914328	0.537	0.234	9.5084e-40	1
Dag1	1.54403e-43	0.884843	0.968	0.756	2.89553e-39	1
H3f3b	1.61697e-43	0.713152	0.997	0.833	3.0323e-39	1
Sgms2	3.82088e-43	0.827897	0.602	0.34	7.16529e-39	1
Dnaja1	4.23402e-43	0.652679	1	0.782	7.94006e-39	1
Ddx3y	4.74386e-43	1.02905	0.737	0.585	8.89615e-39	1
Mat2a	7.3061e-43	1.22036	0.823	0.696	1.37011e-38	1
Medag	1.57274e-42	1.13025	0.708	0.476	2.94935e-38	1
Aldh2	4.83181e-42	0.662976	0.853	0.711	9.06108e-38	1
Cebpz	7.52585e-42	0.747503	0.796	0.65	1.41132e-37	1
Clcf1	8.13512e-42	0.858799	0.602	0.359	1.52558e-37	1
Elf1	1.073e-41	0.847689	0.702	0.493	2.0122e-37	1
Cd9	1.58595e-41	0.699833	0.973	0.731	2.97412e-37	1
Rbms3	2.3973e-41	0.826238	0.64	0.43	4.49566e-37	1
Sec62	4.23185e-41	0.630188	0.947	0.771	7.93598e-37	1
Col6a1	5.85862e-41	0.796917	0.702	0.465	1.09867e-36	1
Aff4	8.49129e-41	0.790163	0.752	0.602	1.59237e-36	1
Jak1	9.3484e-41	0.806845	0.87	0.753	1.75311e-36	1
Myc	9.36751e-41	1.28239	0.735	0.559	1.75669e-36	1
Ackr3	1.00483e-40	1.20388	0.652	0.429	1.88435e-36	1
Arl13b	1.2152e-40	0.89053	0.746	0.574	2.27886e-36	1
Cd302	2.77322e-40	0.781544	0.758	0.601	5.20061e-36	1
Uck2	5.68052e-40	0.878922	0.761	0.608	1.06527e-35	1
Nfib	5.91613e-40	0.745452	0.906	0.775	1.10945e-35	1
Anxa5	6.67404e-40	0.738402	0.982	0.741	1.25158e-35	1
Tnfaip6	7.67235e-40	1.36096	0.599	0.342	1.4388e-35	1
Ncl	7.97026e-40	0.739983	0.997	0.807	1.49466e-35	1
Ahnak	6.69696e-39	0.893622	0.956	0.755	1.25588e-34	1
Ddx3x	1.53186e-38	0.906233	0.761	0.639	2.8727e-34	1
Wwtr1	1.70878e-38	0.707569	0.888	0.726	3.20448e-34	1
Arid5b	3.40889e-38	0.994508	0.968	0.755	6.39269e-34	1
Sulf1	9.01668e-38	0.79887	0.72	0.532	1.6909e-33	1
Ltbp1	1.02269e-37	0.754803	0.637	0.435	1.91786e-33	1
Eif1a	1.59386e-37	0.716698	0.914	0.724	2.98896e-33	1
Hsph1	4.51672e-37	0.703846	0.891	0.727	8.47021e-33	1
Tln2	4.7192e-37	0.698781	0.888	0.708	8.84992e-33	1
Ddx24	5.95087e-37	0.629507	0.888	0.762	1.11597e-32	1
Crip1	7.85059e-37	0.815027	0.988	0.755	1.47222e-32	1
Auts2	3.02271e-36	0.712012	0.832	0.655	5.66849e-32	1
Pxdc1	3.21802e-36	0.879503	0.676	0.459	6.03475e-32	1
Uap1	4.404e-36	0.998786	0.743	0.616	8.25882e-32	1
Bgn	4.41389e-36	0.94797	0.9	0.726	8.27737e-32	1
Cux1	4.55627e-36	0.609531	0.811	0.691	8.54437e-32	1
Dmd	5.71931e-36	0.714471	0.631	0.411	1.07254e-31	1
Ywhaz	1.19328e-35	0.668374	0.944	0.743	2.23777e-31	1
Tagln	2.23712e-35	1.62226	0.69	0.484	4.19526e-31	1
Eif5	3.78433e-35	0.636394	0.971	0.831	7.09676e-31	1
Dnajb4	5.195e-35	0.752852	0.811	0.697	9.74219e-31	1
Igfbp4	1.45013e-34	0.993941	0.684	0.477	2.71942e-30	1
Glul	3.03568e-34	1.03827	0.788	0.711	5.6928e-30	1
Tra2b	3.86936e-34	0.708902	0.926	0.761	7.25621e-30	1
Txnrd1	4.36065e-34	0.846868	0.847	0.713	8.17752e-30	1
Cyb5a	5.7782e-34	0.66889	0.737	0.615	1.08359e-29	1
Ifrd1	6.40606e-34	0.709598	0.971	0.804	1.20133e-29	1
Chmp4b	7.16367e-34	0.579477	0.953	0.835	1.3434e-29	1
Gtpbp4	7.6588e-34	0.662564	0.897	0.742	1.43625e-29	1
Tra2a	7.75214e-34	0.668593	0.811	0.69	1.45376e-29	1
Mcl1	1.00017e-33	0.628387	0.938	0.805	1.87562e-29	1
Ifitm2	1.46653e-33	0.627818	0.95	0.73	2.75018e-29	1
Abhd2	2.21674e-33	0.818402	0.637	0.462	4.15705e-29	1
Il1r1	2.81085e-33	0.780982	0.572	0.377	5.27118e-29	1
Tmbim1	3.92292e-33	0.740396	0.702	0.564	7.35665e-29	1
Eif3j1	4.50139e-33	0.65423	0.956	0.874	8.44145e-29	1
Eif4a1	5.36977e-33	0.692432	0.994	0.806	1.00699e-28	1
Sfpq	6.81951e-33	0.658026	0.944	0.73	1.27886e-28	1
Klf4	9.93029e-33	0.971716	0.758	0.561	1.86223e-28	1
Igfbp5	1.27697e-32	1.44154	0.782	0.632	2.39471e-28	1
Fndc3b	2.04936e-32	0.705594	0.746	0.604	3.84316e-28	1
Mphosph10	3.11161e-32	0.707218	0.749	0.631	5.8352e-28	1
Pum1	3.13656e-32	0.618884	0.817	0.679	5.88198e-28	1
Fosl1	5.88423e-32	0.974805	0.74	0.563	1.10347e-27	1
Gas5	8.59419e-32	0.547591	0.982	0.864	1.61167e-27	1
Samd4b	1.0673e-31	0.667953	0.625	0.477	2.00151e-27	1
Cebpd	1.36444e-31	1.02857	0.891	0.698	2.55873e-27	1
Pde4b	1.48776e-31	0.795884	0.788	0.643	2.79e-27	1
Samd4	3.41249e-31	0.901063	0.673	0.522	6.39944e-27	1
Flnc	4.83203e-31	0.905718	0.782	0.688	9.06151e-27	1
Pdgfrl	5.06837e-31	0.634094	0.64	0.434	9.50471e-27	1
Stk40	5.37195e-31	0.658568	0.673	0.521	1.0074e-26	1
Jmjd1c	9.35145e-31	0.795255	0.788	0.635	1.75368e-26	1
Nfe2l2	1.5951e-30	0.694577	0.867	0.729	2.99129e-26	1
Cdh13	2.94706e-30	0.595421	0.717	0.585	5.52663e-26	1
Il6st	3.64485e-30	0.69057	0.661	0.539	6.83519e-26	1
Cldnd1	3.92477e-30	0.619744	0.853	0.74	7.36012e-26	1
Selenok	4.56464e-30	0.511247	0.947	0.845	8.56007e-26	1
Creb5	8.81373e-30	0.911842	0.605	0.422	1.65284e-25	1
Cxcl1	1.01616e-29	2.14673	0.791	0.629	1.90561e-25	1
Lpp	1.51961e-29	0.597901	0.74	0.606	2.84972e-25	1
Abcb1b	1.7727e-29	0.737809	0.596	0.431	3.32434e-25	1
Ppp4r2	3.20506e-29	0.550946	0.926	0.767	6.01046e-25	1
Ifi27	3.46619e-29	0.612123	0.9	0.743	6.50014e-25	1
Ctsz	5.74924e-29	0.554242	0.858	0.728	1.07815e-24	1
Tcp11l2	9.27603e-29	0.626026	0.552	0.336	1.73953e-24	1
Igfbp7	1.19138e-28	1.03916	0.711	0.565	2.2342e-24	1
Cltb	1.87898e-28	0.6327	0.735	0.623	3.52365e-24	1
Peli1	2.05943e-28	0.783398	0.599	0.438	3.86206e-24	1
Fus	3.10085e-28	0.630352	0.882	0.744	5.81502e-24	1
Ccn2	4.13736e-28	1.94987	0.59	0.398	7.75878e-24	1
Nectin3	5.29652e-28	0.666057	0.714	0.607	9.93256e-24	1
Arhgef12	5.37318e-28	0.644072	0.737	0.644	1.00763e-23	1
Nip7	5.43478e-28	0.59462	0.732	0.628	1.01918e-23	1
Nifk	1.00999e-27	0.638813	0.708	0.597	1.89404e-23	1
Srxn1	1.54018e-27	0.966662	0.531	0.339	2.88829e-23	1
Sbds	1.63272e-27	0.666089	0.817	0.709	3.06184e-23	1
Ppp1r15a	1.87e-27	0.595921	0.773	0.638	3.5068e-23	1
Hk2	3.24893e-27	0.871823	0.743	0.637	6.09273e-23	1
Fosb	3.62184e-27	0.913463	0.608	0.42	6.79203e-23	1
Msn	4.10315e-27	0.625141	0.938	0.723	7.69464e-23	1
Slc38a2	4.79062e-27	0.682797	0.844	0.704	8.98384e-23	1
Prrc2c	5.56439e-27	0.580888	0.944	0.74	1.04349e-22	1
Pabpc1	1.25572e-26	0.506731	0.976	0.768	2.35485e-22	1
Litaf	1.2602e-26	0.644078	0.826	0.672	2.36325e-22	1
Esf1	1.88175e-26	0.716143	0.788	0.68	3.52884e-22	1
Rybp	2.39167e-26	0.59923	0.617	0.488	4.4851e-22	1
Cdk12	2.96431e-26	0.66025	0.67	0.569	5.55897e-22	1
Rbms1	3.8056e-26	0.567047	0.912	0.72	7.13663e-22	1
Ncam1	5.87266e-26	0.54233	0.879	0.698	1.1013e-21	1
Creb3l2	7.36426e-26	0.633148	0.611	0.458	1.38102e-21	1
Pura	2.29047e-25	0.56261	0.782	0.692	4.29532e-21	1
Tgif1	2.82154e-25	0.766277	0.752	0.644	5.29123e-21	1
Ier5	2.89961e-25	0.905693	0.805	0.69	5.43765e-21	1
Fas	2.96173e-25	0.679052	0.625	0.455	5.55413e-21	1
Sf1	3.58843e-25	0.587718	0.735	0.661	6.72938e-21	1
Mpp5	3.66661e-25	0.687783	0.584	0.442	6.87599e-21	1
Nop56	4.3832e-25	0.578595	0.791	0.661	8.21981e-21	1
Sntb2	7.18663e-25	0.733483	0.67	0.565	1.34771e-20	1
Sde2	7.92509e-25	0.557633	0.77	0.665	1.48619e-20	1
Hspg2	8.94927e-25	0.577287	0.743	0.678	1.67826e-20	1
Clk1	9.18131e-25	0.518732	0.844	0.712	1.72177e-20	1
Lrp1	9.75518e-25	0.550637	0.658	0.526	1.82939e-20	1
Nav1	1.02239e-24	0.699332	0.587	0.439	1.91728e-20	1
Tmem176b	1.22778e-24	0.618757	0.838	0.685	2.30245e-20	1
Etf1	1.37129e-24	0.518378	0.903	0.783	2.57158e-20	1
Tcf4	1.43968e-24	0.588252	0.897	0.733	2.69984e-20	1
Selenop	1.60218e-24	0.590278	0.696	0.559	3.00456e-20	1
Nufip2	4.40172e-24	0.602826	0.708	0.626	8.25455e-20	1
Pam	4.8033e-24	0.643443	0.711	0.625	9.00762e-20	1
Med13	5.44336e-24	0.577818	0.678	0.579	1.02079e-19	1
Ptpn12	1.18831e-23	0.623764	0.72	0.63	2.22843e-19	1
Rbbp6	3.004e-23	0.624579	0.746	0.675	5.63339e-19	1
Snu13	3.21075e-23	0.514116	0.962	0.825	6.02112e-19	1
Ubxn4	3.30394e-23	0.561837	0.861	0.775	6.19589e-19	1
Oat	3.79326e-23	0.515782	0.805	0.732	7.11349e-19	1
Insig2	7.33786e-23	0.587323	0.746	0.696	1.37607e-18	1
Tsc22d2	1.21712e-22	0.750051	0.605	0.495	2.28246e-18	1
Gal	1.31325e-22	1.24373	0.811	0.618	2.46273e-18	1
Stx11	1.49929e-22	0.572817	0.587	0.443	2.81161e-18	1
Wdr43	2.36433e-22	0.707034	0.74	0.663	4.43382e-18	1
Cpq	2.44709e-22	0.509331	0.54	0.385	4.58902e-18	1
Fstl1	2.84176e-22	0.66544	0.708	0.606	5.32915e-18	1
Chd1	3.12951e-22	0.590308	0.743	0.634	5.86878e-18	1
Usp9x	7.38703e-22	0.549811	0.705	0.642	1.38529e-17	1
Sf3b1	9.26613e-22	0.516485	0.944	0.752	1.73768e-17	1
Plpp3	1.15982e-21	1.08752	0.578	0.424	2.17501e-17	1
Serinc3	1.23177e-21	0.58291	0.743	0.672	2.30994e-17	1
Fxyd6	1.24541e-21	0.560889	0.844	0.713	2.33551e-17	1
Sparc	1.43661e-21	0.655372	0.938	0.753	2.69407e-17	1
Slc41a1	1.48464e-21	0.647016	0.584	0.467	2.78415e-17	1
Golim4	2.29776e-21	0.552859	0.634	0.527	4.30899e-17	1
Csrnp1	2.82059e-21	0.578024	0.605	0.458	5.28945e-17	1
Tiparp	2.82625e-21	1.10444	0.69	0.629	5.30006e-17	1
Ivns1abp	4.0002e-21	0.587776	0.673	0.603	7.50157e-17	1
Col5a3	4.11649e-21	0.768243	0.649	0.53	7.71966e-17	1
Ell2	5.28361e-21	0.744486	0.501	0.36	9.90835e-17	1
Selenom	9.51653e-21	0.531893	0.732	0.651	1.78463e-16	1
Fkbp7	1.20409e-20	0.503444	0.655	0.567	2.25803e-16	1
Mapre1	1.53859e-20	0.532174	0.882	0.73	2.88531e-16	1
Tcim	1.69817e-20	0.852043	0.646	0.52	3.18457e-16	1
Lhfp	1.80539e-20	0.599476	0.587	0.48	3.38565e-16	1
Ythdc1	2.76816e-20	0.516702	0.835	0.712	5.19113e-16	1
Col3a1	4.46963e-20	0.745004	0.85	0.743	8.3819e-16	1
Adamts1	4.93901e-20	0.977253	0.501	0.34	9.26213e-16	1
Arid4b	5.94689e-20	0.519224	0.74	0.639	1.11522e-15	1
Lama2	6.22399e-20	0.534682	0.622	0.512	1.16719e-15	1
Osmr	8.26254e-20	0.620904	0.572	0.441	1.54947e-15	1
Luzp1	9.26747e-20	0.63593	0.678	0.623	1.73793e-15	1
Fubp1	1.40818e-19	0.532772	0.891	0.723	2.64076e-15	1
Lamc1	1.4781e-19	0.529172	0.681	0.604	2.77188e-15	1
Gls	1.56916e-19	0.576267	0.705	0.66	2.94264e-15	1
Sdcbp	2.26628e-19	0.51261	0.755	0.683	4.24995e-15	1
Mxra8	3.52406e-19	0.565246	0.655	0.575	6.60867e-15	1
Pdlim4	3.70942e-19	0.580615	0.906	0.725	6.95627e-15	1
Rbpj	3.77e-19	0.510985	0.764	0.679	7.06987e-15	1
Pnrc1	3.79907e-19	0.529614	0.944	0.854	7.12439e-15	1
Rrs1	5.95682e-19	0.583324	0.655	0.597	1.11708e-14	1
Rps6ka3	1.02172e-18	0.571182	0.593	0.506	1.91602e-14	1
Rrbp1	1.24162e-18	0.5323	0.873	0.727	2.32841e-14	1
Atp6v0c	1.43262e-18	0.561256	0.959	0.846	2.6866e-14	1
BC005537	1.56333e-18	0.500223	0.708	0.649	2.93171e-14	1
Pold4	1.58803e-18	0.815517	0.752	0.699	2.97804e-14	1
Ddr2	2.0136e-18	0.528199	0.563	0.471	3.7761e-14	1
Crebbp	2.12361e-18	0.512279	0.69	0.637	3.98241e-14	1
Cav1	2.52467e-18	0.533513	0.835	0.701	4.73452e-14	1
Ankrd28	3.42434e-18	0.566031	0.711	0.616	6.42166e-14	1
S100a16	3.51335e-18	0.513521	0.876	0.786	6.58858e-14	1
Nup98	1.02113e-17	0.58556	0.581	0.513	1.91493e-13	1
Gxylt2	1.09662e-17	0.563679	0.522	0.395	2.05648e-13	1
Dnajb1	1.10003e-17	0.623804	0.782	0.687	2.06288e-13	1
Tgoln1	2.2779e-17	0.595727	0.596	0.537	4.27174e-13	1
Egfr	3.02919e-17	0.523814	0.552	0.456	5.68065e-13	1
P4ha1	6.82407e-17	0.516237	0.67	0.623	1.27972e-12	1
Akap13	6.83063e-17	0.582354	0.676	0.592	1.28095e-12	1
Kcnq1ot1	8.68496e-17	1.05921	0.569	0.46	1.62869e-12	1
Junb	8.75276e-17	0.510902	0.909	0.776	1.6414e-12	1
Fermt2	2.32268e-16	0.577046	0.873	0.808	4.35572e-12	1
Rela	2.92085e-16	0.538574	0.617	0.559	5.47747e-12	1
Lmo4	3.46374e-16	0.640374	0.705	0.653	6.49556e-12	1
Nfkbia	5.58995e-16	0.57928	0.876	0.723	1.04828e-11	1
Cd200	6.16057e-16	0.60323	0.746	0.643	1.15529e-11	1
Pax7	8.58276e-16	0.515849	0.634	0.545	1.60953e-11	1
Sat1	8.82073e-16	0.934079	0.667	0.615	1.65415e-11	1
Bmpr2	1.80092e-15	0.574177	0.634	0.585	3.37727e-11	1
Btg3	2.46833e-15	0.51159	0.702	0.649	4.62887e-11	1
Plat	2.90845e-15	0.634377	0.516	0.401	5.45421e-11	1
Dusp1	3.59733e-15	0.840808	0.631	0.55	6.74608e-11	1
Ogn	4.36774e-15	0.64897	0.54	0.412	8.19082e-11	1
Col1a1	4.6076e-15	0.60417	0.687	0.653	8.64064e-11	1
Pmp22	4.89432e-15	0.554652	0.699	0.586	9.17832e-11	1
Sik1	6.1585e-15	0.533569	0.507	0.419	1.1549e-10	1
Slc4a7	6.63547e-15	0.554499	0.622	0.564	1.24435e-10	1
Ptpn2	6.87896e-15	0.58383	0.608	0.572	1.29001e-10	1
Crem	8.96889e-15	0.553975	0.507	0.413	1.68194e-10	1
Gna13	3.46802e-14	0.532093	0.622	0.602	6.50359e-10	1
Pttg1ip	5.58782e-14	0.522601	0.708	0.666	1.04788e-09	1
Spry2	1.36308e-13	0.74846	0.584	0.526	2.55618e-09	1
BC005561	1.64525e-13	0.628175	0.558	0.516	3.08534e-09	1
Lmna	2.01044e-13	0.567782	0.985	0.808	3.77018e-09	1
Myf5	2.32589e-13	0.79046	0.649	0.564	4.36175e-09	1
Gm14636	4.08974e-13	0.736653	0.519	0.414	7.6695e-09	1
Slc3a2	4.94213e-13	0.511102	0.649	0.616	9.26799e-09	1
Ranbp2	1.01598e-12	0.513762	0.599	0.567	1.90526e-08	1
Gabarapl1	1.89437e-12	0.501532	0.572	0.518	3.55252e-08	1
Irs2	2.00446e-12	0.528483	0.534	0.465	3.75896e-08	1
Prpf4b	2.14972e-12	0.503144	0.729	0.678	4.03138e-08	1
Pcf11	2.39305e-12	0.540082	0.555	0.517	4.48769e-08	1
Ski	4.4927e-12	0.502926	0.563	0.538	8.42516e-08	1
Rora	5.12831e-12	0.589446	0.587	0.544	9.61711e-08	1
Twistnb	6.14929e-12	0.517355	0.643	0.642	1.15318e-07	1
Map1b	7.2905e-12	0.80298	0.805	0.704	1.36719e-07	1
Sgk1	9.61805e-12	0.511477	0.723	0.671	1.80367e-07	1
S100a10	2.81736e-11	0.507608	0.973	0.753	5.2834e-07	1
Nol8	1.91252e-10	0.524508	0.51	0.478	3.58654e-06	1
Ppme1	3.11865e-10	0.529885	0.525	0.513	5.84841e-06	1
Palld	1.13296e-08	0.595955	0.531	0.51	0.000212464	1
Adamts4	5.28051e-08	0.612008	0.507	0.487	0.000990253	1
Tgfb2	2.31248e-06	0.567717	0.56	0.546	0.043366	1
Egr1	1.08289e-41	3.29114	0.973	0.638	2.03073e-37	2
Fos	1.61988e-41	3.68023	0.986	0.618	3.03777e-37	2
Junb1	1.68742e-40	2.32826	1	0.788	3.16442e-36	2
Jun	1.60949e-36	2.85117	0.986	0.804	3.01827e-32	2
Socs3	4.77822e-35	2.35666	0.849	0.372	8.96059e-31	2
Cebpd1	1.44132e-33	2.45989	0.973	0.718	2.70291e-29	2
Btg2	1.75974e-33	2.02712	0.945	0.561	3.30003e-29	2
Zfp36	2.16872e-33	2.09991	0.877	0.429	4.067e-29	2
Egr2	3.66817e-30	1.14975	0.712	0.227	6.87893e-26	2
Atf3	8.77306e-27	2.54442	0.849	0.437	1.64521e-22	2
Id3	3.97463e-26	2.02414	1	0.743	7.45363e-22	2
Ppp1r15a1	5.53988e-24	1.67242	0.904	0.65	1.03889e-19	2
Fosb1	1.04708e-23	2.67124	0.863	0.433	1.96358e-19	2
Phlda1	1.31064e-23	1.79632	0.932	0.684	2.45784e-19	2
Pax71	1.46651e-22	1.12088	0.89	0.548	2.75015e-18	2
Rhob	3.54425e-22	1.60422	0.849	0.532	6.64653e-18	2
Ier2	8.98413e-22	1.47345	0.863	0.592	1.68479e-17	2
Slc10a6	3.79131e-21	0.834439	0.534	0.157	7.10984e-17	2
Ccnl11	2.63254e-20	1.1598	0.918	0.717	4.93681e-16	2
Hspa1b1	3.66399e-20	1.72237	0.945	0.775	6.87107e-16	2
Klf2	3.89163e-20	1.63296	0.644	0.264	7.29797e-16	2
Dnaja11	9.31012e-20	1.28804	0.986	0.808	1.74593e-15	2
Zfp36l11	2.3709e-19	1.87205	0.932	0.711	4.44614e-15	2
Hspa1a1	5.77019e-19	1.63345	0.973	0.773	1.08208e-14	2
Zfp36l2	2.49751e-18	1.5712	0.904	0.585	4.68358e-14	2
Irf1	3.49729e-18	1.43342	0.726	0.378	6.55847e-14	2
Nfil3	4.13396e-18	1.04358	0.849	0.549	7.75241e-14	2
Btg11	2.33225e-17	1.04921	0.986	0.763	4.37367e-13	2
Gadd45a	9.8207e-16	1.29896	0.808	0.547	1.84168e-11	2
Rsrc2	1.12652e-15	0.867166	0.904	0.732	2.11256e-11	2
Snhg1	4.80399e-15	0.886329	0.89	0.744	9.00892e-11	2
Nr4a1	6.08234e-15	1.49683	0.63	0.303	1.14062e-10	2
Atf4	8.16086e-15	0.935112	0.918	0.79	1.53041e-10	2
Hspa8	9.49019e-15	0.865653	1	0.954	1.7797e-10	2
2410006H16Rik	1.55082e-14	0.917567	0.904	0.762	2.90825e-10	2
Gadd45g	1.70744e-14	1.88664	0.795	0.603	3.20197e-10	2
Gas51	1.76935e-14	0.71762	0.973	0.878	3.31807e-10	2
Pde4b1	1.77467e-14	1.06971	0.877	0.657	3.32804e-10	2
Jund1	2.28911e-14	1.15478	0.986	0.835	4.29277e-10	2
Ier3	2.79252e-14	1.79574	0.795	0.509	5.23682e-10	2
Dnajb11	5.64722e-14	1.69797	0.822	0.697	1.05902e-09	2
Ddit3	1.00568e-13	0.957827	0.63	0.333	1.88595e-09	2
Dnajb41	2.32397e-13	0.978372	0.89	0.708	4.35815e-09	2
Klf6	2.74447e-13	1.34597	0.863	0.714	5.14671e-09	2
Arid5a	3.39632e-13	0.928401	0.658	0.395	6.36912e-09	2
Hsp90aa11	5.86339e-13	1.012	1	0.805	1.09956e-08	2
Heyl	6.46819e-13	0.77244	0.63	0.331	1.21298e-08	2
Ifrd11	7.99218e-13	1.05721	0.973	0.823	1.49877e-08	2
Wsb1	9.24189e-13	1.14202	0.781	0.592	1.73313e-08	2
Cebpb1	1.29959e-12	1.10176	0.959	0.853	2.43712e-08	2
Gadd45b	3.25023e-12	1.36595	0.918	0.739	6.09515e-08	2
Fgfr4	4.81552e-12	0.734641	0.795	0.568	9.03054e-08	2
Hspb1	7.44666e-12	1.46219	0.945	0.927	1.39647e-07	2
Gem1	1.51168e-11	1.25917	0.822	0.598	2.83486e-07	2
Snhg12	1.5511e-11	0.84962	0.74	0.581	2.90879e-07	2
Zfas1	1.7322e-11	0.777009	0.863	0.631	3.2484e-07	2
Nfkbia1	2.20151e-11	1.14609	0.932	0.739	4.1285e-07	2
Hsph11	2.22389e-11	1.4994	0.808	0.748	4.17046e-07	2
Zbtb201	2.3974e-11	0.821086	1	0.81	4.49584e-07	2
Prox1	2.75431e-11	0.801476	0.63	0.377	5.16516e-07	2
Sde21	4.62452e-11	0.840162	0.795	0.676	8.67236e-07	2
Bhlhe40	4.79646e-11	0.849661	0.644	0.375	8.9948e-07	2
Nfkbiz	5.53931e-11	1.07569	0.548	0.273	1.03879e-06	2
Ncoa1	6.52727e-11	0.659259	0.767	0.513	1.22406e-06	2
Ubc1	1.47726e-10	1.19316	1	0.922	2.77031e-06	2
Apoe1	1.59609e-10	1.13011	0.959	0.681	2.99316e-06	2
Malat11	1.72714e-10	1.04217	1	0.805	3.23891e-06	2
Cavin2	2.3021e-10	0.975621	0.836	0.614	4.31712e-06	2
Pnrc11	2.92829e-10	0.915761	0.918	0.866	5.49142e-06	2
Tra2a1	3.32076e-10	0.794892	0.89	0.702	6.22742e-06	2
Klf41	3.82932e-10	1.702	0.808	0.582	7.18112e-06	2
Sbno2	4.60755e-10	0.744059	0.699	0.472	8.64055e-06	2
Bgn1	5.45662e-10	0.770139	0.945	0.745	1.02328e-05	2
Spats2l	7.96248e-10	0.743343	0.836	0.647	1.4932e-05	2
Peg3	8.00005e-10	0.955616	0.863	0.694	1.50025e-05	2
Notch1	1.00742e-09	0.521664	0.685	0.44	1.88922e-05	2
Maff1	1.01684e-09	0.832966	0.822	0.588	1.90689e-05	2
Csrnp11	1.31997e-09	0.781328	0.699	0.473	2.47533e-05	2
Mcl11	1.37108e-09	0.620773	0.918	0.821	2.57118e-05	2
Slc38a21	2.13461e-09	1.409	0.904	0.718	4.00304e-05	2
Spry1	2.76076e-09	0.8675	0.685	0.466	5.17726e-05	2
Hspa51	3.39599e-09	0.79847	1	0.787	6.3685e-05	2
Ccn1	3.86154e-09	1.43782	0.753	0.556	7.24155e-05	2
Tcf41	4.30126e-09	0.660528	0.932	0.751	8.06615e-05	2
Filip1l	4.61781e-09	0.899297	0.658	0.46	8.65977e-05	2
Dusp11	5.89626e-09	0.940559	0.767	0.556	0.000110573	2
Dag11	6.35293e-09	0.683234	0.959	0.781	0.000119136	2
Spty2d1	6.49784e-09	0.67064	0.767	0.602	0.000121854	2
Gas1	1.12992e-08	1.35887	0.726	0.472	0.000211893	2
Rassf1	1.26477e-08	0.710963	0.603	0.381	0.000237183	2
Sertad1	1.4925e-08	0.652326	0.74	0.578	0.000279888	2
Fstl11	1.71284e-08	0.534702	0.822	0.614	0.000321209	2
Cxcl11	1.89013e-08	1.28429	0.863	0.646	0.000354456	2
Bag31	2.27978e-08	0.905802	0.822	0.748	0.000427527	2
Palmd	2.4237e-08	0.668494	0.63	0.395	0.000454516	2
Eif4a2	2.52423e-08	0.751758	0.877	0.738	0.00047337	2
Fosl2	2.62111e-08	0.730705	0.726	0.544	0.000491537	2
Adamts11	3.38285e-08	1.20301	0.575	0.357	0.000634385	2
Hmox1	4.23353e-08	0.614527	0.521	0.282	0.000793914	2
Rsrp11	5.88969e-08	0.792848	0.932	0.818	0.00110449	2
Chodl1	7.55238e-08	0.878702	0.671	0.426	0.0014163	2
Irf2bpl	9.25141e-08	0.828885	0.63	0.486	0.00173492	2
Ubb	2.04467e-07	0.560967	1	0.976	0.00383437	2
Ccnd3	2.43893e-07	0.65857	0.726	0.589	0.00457373	2
Meg31	2.51973e-07	1.56436	0.712	0.486	0.00472525	2
Clk11	3.40703e-07	0.556945	0.877	0.726	0.0063892	2
Snai2	3.85516e-07	0.816607	0.562	0.378	0.00722957	2
Bach1	4.23299e-07	0.621244	0.795	0.647	0.00793812	2
Il4ra	5.40902e-07	0.595417	0.548	0.342	0.0101435	2
Aldh21	5.51464e-07	0.605439	0.863	0.727	0.0103416	2
Nktr	5.5743e-07	0.589517	0.795	0.651	0.0104535	2
Txnip	6.35663e-07	1.12379	0.699	0.552	0.0119206	2
Atp2a2	6.92179e-07	0.535287	0.849	0.678	0.0129804	2
Nfia1	7.0358e-07	0.690504	0.904	0.706	0.0131942	2
Errfi11	7.81715e-07	0.779249	0.877	0.757	0.0146595	2
Casp41	1.03037e-06	0.711852	0.644	0.445	0.0193224	2
Sema6a	1.22327e-06	0.616115	0.589	0.401	0.0229399	2
Cdon	1.28217e-06	0.633559	0.658	0.48	0.0240446	2
Son1	1.54935e-06	0.60216	0.973	0.816	0.0290549	2
Pim3	1.60638e-06	0.690815	0.603	0.458	0.0301244	2
Zfhx4	1.75536e-06	0.560677	0.562	0.362	0.0329183	2
Marcksl1	2.47196e-06	0.709175	0.74	0.606	0.0463567	2
Islr	1.04385e-115	1.61348	0.938	0.352	1.95753e-111	3
Gpc3	4.9293e-110	1.06586	0.593	0.088	9.24392e-106	3
Mgp	1.0284e-105	2.50887	0.996	0.58	1.92856e-101	3
Col1a2	4.3188e-100	1.86792	0.992	0.605	8.09904e-96	3
Cald1	3.25562e-88	1.36823	1	0.728	6.10527e-84	3
mt-Co1	1.04112e-87	1.03882	1	0.972	1.95242e-83	3
Igfbp51	6.81412e-76	1.99767	0.963	0.617	1.27785e-71	3
Lox	1.87965e-73	1.03104	0.885	0.412	3.52491e-69	3
Eef1a1	3.9678e-73	0.786601	1	0.792	7.44082e-69	3
2410006H16Rik1	4.09635e-71	1.14882	0.988	0.74	7.68189e-67	3
Htra31	2.54122e-70	1.02522	0.975	0.525	4.76555e-66	3
Nupr11	3.25344e-70	1.34249	0.93	0.528	6.10118e-66	3
Capn6	1.21386e-68	1.00102	0.909	0.436	2.27635e-64	3
Ccn5	7.66404e-67	0.710629	0.51	0.112	1.43724e-62	3
Rpl10	1.32776e-66	0.65552	1	0.97	2.48995e-62	3
Timp1	1.00075e-64	1.44136	0.984	0.674	1.87671e-60	3
Mtch1	1.31563e-64	0.923354	0.996	0.743	2.46719e-60	3
Igfbp71	2.40867e-64	1.4261	0.93	0.546	4.51697e-60	3
Timp3	2.52945e-64	1.78843	0.761	0.334	4.74347e-60	3
Angptl4	2.99636e-63	1.16355	0.947	0.555	5.61907e-59	3
Vcam11	3.18298e-63	1.40909	0.992	0.726	5.96905e-59	3
Mfap4	3.40307e-60	0.864425	0.547	0.157	6.38178e-56	3
Creb3l1	1.45627e-59	0.703855	0.741	0.307	2.73094e-55	3
Spp1	8.88605e-59	2.40367	0.877	0.479	1.6664e-54	3
Mmp14	3.18501e-58	0.771377	0.86	0.464	5.97285e-54	3
Il13ra1	1.56943e-57	0.526435	0.617	0.205	2.94314e-53	3
Eef1b2	2.76503e-57	0.656722	1	0.929	5.18527e-53	3
Zfas11	5.74874e-56	0.883098	0.926	0.605	1.07806e-51	3
Rpl10a	7.64023e-56	0.611598	1	0.953	1.43277e-51	3
Lgals3	9.21575e-56	1.0682	0.947	0.504	1.72823e-51	3
Loxl1	6.06101e-55	0.763571	0.86	0.474	1.13662e-50	3
Col5a2	1.73446e-54	1.0198	0.967	0.662	3.25264e-50	3
Adamtsl1	5.06123e-54	0.59073	0.724	0.294	9.49132e-50	3
Nfkbia2	1.13492e-52	1.09377	0.971	0.719	2.12832e-48	3
Igfbp41	6.80724e-52	1.03906	0.864	0.466	1.27656e-47	3
Cfh1	1.48633e-51	0.813677	0.852	0.404	2.78731e-47	3
Rps9	2.57656e-51	0.544202	1	0.955	4.83183e-47	3
Lamb1	7.24272e-51	0.599327	0.642	0.256	1.35823e-46	3
Bgn2	1.04924e-50	1.00129	0.979	0.725	1.96763e-46	3
Ptprd	1.74628e-50	0.756167	0.877	0.518	3.27479e-46	3
Marcks	1.96421e-50	0.915546	0.992	0.71	3.68349e-46	3
Plagl1	9.43144e-50	0.883143	0.745	0.344	1.76868e-45	3
Lgmn	1.01673e-49	0.609234	0.864	0.489	1.90667e-45	3
Npc2	1.02144e-49	0.755566	0.975	0.713	1.91551e-45	3
Slc6a6	1.12778e-49	0.986095	0.885	0.585	2.11492e-45	3
Itm2a	1.18635e-49	1.22536	0.996	0.767	2.22477e-45	3
Gas52	1.37919e-49	0.745029	0.996	0.868	2.5864e-45	3
Bmp1	1.68212e-49	0.577126	0.737	0.349	3.15448e-45	3
Fau	3.41076e-49	0.524359	1	0.964	6.3962e-45	3
Eef2	4.68197e-49	0.607656	0.996	0.922	8.7801e-45	3
Tanc1	1.1321e-48	0.510342	0.613	0.237	2.12303e-44	3
Fbln2	1.34949e-48	0.881871	0.794	0.407	2.53069e-44	3
Fcgrt	6.57533e-48	0.599299	0.79	0.408	1.23307e-43	3
Vgll4	1.42788e-47	0.722799	0.934	0.622	2.67769e-43	3
Peg31	1.96653e-47	1.07773	0.955	0.67	3.68783e-43	3
Socs2	2.04766e-47	0.864669	0.901	0.581	3.83998e-43	3
Eif3f	1.06722e-46	0.569903	0.996	0.903	2.00136e-42	3
Sulf11	7.91679e-46	0.730937	0.885	0.522	1.48464e-41	3
Mest	1.48933e-45	1.23681	0.856	0.492	2.79294e-41	3
Arhgap29	6.49592e-45	0.825074	0.844	0.529	1.21818e-40	3
Mxra81	1.31604e-44	0.643094	0.897	0.551	2.46797e-40	3
Sdc1	1.55419e-44	0.658101	0.798	0.444	2.91457e-40	3
Sparc2	8.35365e-44	0.919234	0.996	0.755	1.56656e-39	3
1110038B12Rik	9.87771e-44	0.736499	0.984	0.703	1.85237e-39	3
Tgfbr2	1.48531e-43	0.592917	0.811	0.462	2.78539e-39	3
Plat1	1.58298e-43	0.666823	0.765	0.377	2.96857e-39	3
S100a11	1.73491e-43	0.7976	0.996	0.748	3.25348e-39	3
Gabarap	3.9368e-43	0.626772	0.992	0.89	7.38269e-39	3
Itpripl2	2.07589e-42	0.697056	0.897	0.586	3.89291e-38	3
Ttc3	2.26925e-42	0.656614	0.988	0.705	4.25553e-38	3
Nedd4	3.25649e-42	0.636548	1	0.813	6.1069e-38	3
Fndc3b1	4.05673e-42	0.668634	0.909	0.592	7.60759e-38	3
Crip11	4.18142e-42	0.990474	1	0.764	7.84142e-38	3
Klf5	8.59584e-42	0.676452	0.79	0.447	1.61198e-37	3
Cd47	9.97422e-42	0.709336	0.988	0.717	1.87047e-37	3
Mdk	2.45222e-41	0.867904	0.774	0.418	4.59865e-37	3
Mxd4	2.6614e-41	0.541921	0.84	0.488	4.99092e-37	3
Vcan	5.08297e-41	0.905883	0.782	0.437	9.5321e-37	3
Cox7a2l	8.4451e-41	0.528244	0.988	0.873	1.58371e-36	3
Ccdc80	1.04826e-40	0.560678	0.695	0.336	1.96581e-36	3
Map4k4	4.29208e-40	0.789996	0.979	0.706	8.04893e-36	3
Wls	1.51323e-39	0.633946	0.827	0.512	2.83775e-35	3
Gpx32	2.76311e-39	0.730956	0.951	0.692	5.18165e-35	3
Phlda11	3.87746e-39	0.992068	0.951	0.662	7.2714e-35	3
Nt5dc2	4.10782e-39	0.831782	0.807	0.456	7.70339e-35	3
Igsf3	9.88401e-39	0.553945	0.786	0.458	1.85355e-34	3
Vkorc1	2.47098e-38	0.53364	0.872	0.559	4.63384e-34	3
Gpx8	5.10441e-38	0.579613	0.893	0.569	9.5723e-34	3
Col5a1	5.66502e-38	0.594797	0.835	0.507	1.06236e-33	3
Scn7a	1.14493e-37	0.522788	0.527	0.186	2.14709e-33	3
Serpine11	1.38108e-37	0.724536	0.749	0.412	2.58995e-33	3
Arhgap42	3.1086e-37	0.563896	0.765	0.438	5.82956e-33	3
C1qtnf3	3.21207e-37	0.99079	0.93	0.604	6.02359e-33	3
Aebp1	3.80502e-37	0.795473	0.704	0.39	7.13555e-33	3
Abracl	4.41285e-37	0.771229	0.947	0.608	8.27542e-33	3
Notch31	6.03778e-37	0.568744	0.798	0.431	1.13226e-32	3
Malat12	9.57082e-37	0.960442	1	0.789	1.79482e-32	3
App	1.7328e-36	0.632804	0.951	0.676	3.24952e-32	3
Zeb2	2.0895e-36	0.666441	0.963	0.701	3.91843e-32	3
Klf61	3.02582e-36	0.782829	0.975	0.689	5.67432e-32	3
Nisch	3.53724e-36	0.566528	0.848	0.553	6.63338e-32	3
Pmepa11	5.79496e-36	0.756994	0.988	0.756	1.08673e-31	3
Myf52	6.56941e-36	0.722963	0.877	0.542	1.23196e-31	3
Fscn1	1.0196e-35	0.638231	0.93	0.627	1.91205e-31	3
Tgfb1	1.28124e-35	0.514832	0.613	0.297	2.40272e-31	3
Bicc1	1.52112e-35	0.520608	0.753	0.402	2.85256e-31	3
Dpysl3	3.17376e-35	0.669068	0.815	0.48	5.95175e-31	3
Tnfaip2	5.42035e-35	0.834478	0.65	0.308	1.01648e-30	3
Pnrc12	5.46876e-35	0.649907	0.988	0.853	1.02556e-30	3
Vmp1	1.19892e-34	0.594163	0.926	0.643	2.24834e-30	3
Tubb2b	1.53471e-34	0.695974	0.947	0.617	2.87805e-30	3
Igf2	1.70286e-34	0.753228	0.613	0.282	3.19338e-30	3
Zeb1	2.43023e-34	0.566058	0.848	0.535	4.55742e-30	3
Txnip1	3.27101e-34	0.687392	0.848	0.523	6.13413e-30	3
Fstl12	3.33193e-34	0.562406	0.901	0.589	6.24837e-30	3
Maged1	3.94821e-34	0.59107	0.922	0.636	7.40408e-30	3
Col1a11	6.34905e-34	0.759207	0.905	0.629	1.19064e-29	3
Clcn5	6.75244e-34	0.551942	0.885	0.54	1.26629e-29	3
Maged2	1.12729e-33	0.509454	0.737	0.431	2.11401e-29	3
Ypel3	2.32221e-33	0.509561	0.831	0.502	4.35484e-29	3
Lamp21	2.89886e-33	0.544479	0.971	0.723	5.43624e-29	3
Ppic	3.36581e-33	0.584427	0.963	0.682	6.31191e-29	3
Rcn3	3.60516e-33	0.569223	0.835	0.53	6.76076e-29	3
Ucp2	5.06108e-33	0.571858	0.691	0.375	9.49105e-29	3
Ctsb	5.47566e-33	0.56395	0.971	0.733	1.02685e-28	3
Nbl1	6.70743e-33	0.591041	0.909	0.614	1.25784e-28	3
Apoe2	2.20153e-32	0.502365	0.934	0.662	4.12852e-28	3
Nsa2	2.45785e-32	0.501452	0.979	0.818	4.6092e-28	3
Bach11	2.55053e-32	0.621993	0.922	0.62	4.78301e-28	3
Postn	5.12206e-32	0.950172	0.728	0.469	9.6054e-28	3
Ecm1	5.98217e-32	0.514682	0.572	0.264	1.12184e-27	3
Gcnt2	7.11852e-32	0.595641	0.774	0.443	1.33494e-27	3
Ptgfrn	2.28507e-31	0.528781	0.827	0.524	4.28518e-27	3
Rpl3	5.14302e-31	0.569546	1	0.783	9.6447e-27	3
Foxp1	2.64463e-30	0.588178	0.877	0.585	4.95948e-26	3
Akr1b8	2.66345e-30	0.543671	0.794	0.449	4.99476e-26	3
Serpinh11	3.13984e-30	0.600701	1	0.721	5.88814e-26	3
Olfml3	3.29544e-30	0.547632	0.7	0.381	6.17994e-26	3
Ogn1	5.13182e-30	0.586874	0.733	0.396	9.6237e-26	3
Ccl22	6.1296e-30	1.29797	0.831	0.572	1.14948e-25	3
Gadd45b1	8.89803e-30	0.718761	0.938	0.722	1.66865e-25	3
Prrx1	1.73192e-29	0.592511	0.856	0.587	3.24787e-25	3
Cavin3	2.19628e-29	0.588774	0.951	0.643	4.11868e-25	3
Tmem47	2.59887e-29	0.580488	0.77	0.498	4.87366e-25	3
Tcf42	3.21444e-29	0.512573	0.979	0.731	6.02804e-25	3
Acbd3	4.08767e-29	0.531513	0.893	0.644	7.66561e-25	3
Spats2l1	5.58402e-29	0.614376	0.918	0.622	1.04717e-24	3
Cd2001	7.92451e-29	0.638806	0.909	0.629	1.48608e-24	3
Serpine2	1.22124e-28	0.722804	0.77	0.457	2.29019e-24	3
Iqgap1	1.44118e-28	0.562426	0.955	0.68	2.70265e-24	3
Rhoc	1.67333e-28	0.525135	0.951	0.708	3.13799e-24	3
Irf11	2.42593e-28	0.686332	0.638	0.36	4.54935e-24	3
Cnn3	3.91224e-28	0.57912	0.992	0.734	7.33663e-24	3
Pdgfa	7.79998e-28	0.762914	0.872	0.627	1.46273e-23	3
Col3a11	5.05056e-27	0.6114	1	0.731	9.47132e-23	3
Sdc2	1.50818e-26	0.525596	0.823	0.56	2.82828e-22	3
Nfe2l21	2.83749e-26	0.575314	0.955	0.725	5.32115e-22	3
Pold41	3.12011e-26	0.507549	0.922	0.682	5.85114e-22	3
Mxra7	5.09646e-26	0.516663	0.926	0.679	9.55739e-22	3
Col4a21	5.65233e-26	0.526772	0.84	0.501	1.05998e-21	3
Tagln1	7.78357e-26	0.746069	0.778	0.483	1.45965e-21	3
Gm10076	8.60829e-26	0.552769	1	0.887	1.61431e-21	3
Col6a11	9.58442e-26	0.552253	0.757	0.469	1.79737e-21	3
Tnc	1.67281e-25	0.784737	0.741	0.486	3.13702e-21	3
Soat1	3.56568e-25	0.583737	0.786	0.525	6.68672e-21	3
Ehd1	4.05731e-25	0.506473	0.86	0.611	7.60866e-21	3
Trim47	4.76585e-25	0.519857	0.765	0.504	8.9374e-21	3
Cdh15	6.4747e-25	0.551152	0.942	0.676	1.2142e-20	3
2023-09-11	1.61536e-24	0.505354	0.947	0.706	3.02929e-20	3
Sox41	2.20987e-24	0.582731	0.926	0.653	4.14416e-20	3
Atp2b1	3.18926e-24	0.559031	0.992	0.731	5.98083e-20	3
Ugdh	3.89522e-24	0.5348	0.835	0.56	7.30471e-20	3
Slf2	1.65975e-23	0.513976	0.749	0.494	3.11254e-19	3
Rrbp11	1.66552e-23	0.556281	0.971	0.723	3.12336e-19	3
Ahnak1	2.07493e-23	0.524239	0.988	0.761	3.89112e-19	3
Rbp1	2.13911e-23	0.571751	0.745	0.472	4.01147e-19	3
S100a13	2.43051e-23	0.51547	0.872	0.645	4.55794e-19	3
Ncam11	4.01336e-23	0.508945	0.979	0.694	7.52626e-19	3
Chd4	7.73569e-23	0.523608	0.947	0.682	1.45067e-18	3
Col18a1	9.45439e-22	0.547001	0.675	0.416	1.77298e-17	3
Dnajb12	3.44839e-21	0.567065	0.885	0.679	6.46677e-17	3
S100a101	2.70103e-20	0.532877	0.996	0.761	5.06524e-16	3
Nnmt	4.57629e-19	0.529975	0.519	0.273	8.58191e-15	3
S100a6	2.26704e-16	0.505614	1	0.765	4.25138e-12	3
Anxa1	2.60444e-16	0.513915	0.951	0.673	4.8841e-12	3
Neat1	7.03777e-16	0.501722	0.831	0.616	1.31979e-11	3
Ccl7	1.01153e-13	0.578597	0.646	0.462	1.89692e-09	3
Fn1	4.10899e-13	0.523533	0.572	0.403	7.70559e-09	3
Dag12	3.73851e-42	0.820145	1	0.764	7.01083e-38	4
Chic2	1.63074e-40	0.730462	0.982	0.735	3.05813e-36	4
Cd63	2.14535e-40	0.699199	1	0.843	4.02318e-36	4
Ifitm21	5.36253e-40	0.735797	0.996	0.737	1.00564e-35	4
Cd82	9.0187e-40	0.731076	0.987	0.728	1.69128e-35	4
Mt11	4.09876e-38	0.68513	1	0.815	7.68641e-34	4
Rps6	2.54949e-37	0.503615	1	0.935	4.78105e-33	4
Itm2a1	7.59091e-35	0.884794	1	0.768	1.42352e-30	4
Pdpn1	8.85488e-35	0.623951	0.978	0.719	1.66056e-30	4
C1qtnf31	5.16446e-33	0.839674	0.912	0.608	9.68491e-29	4
Cd91	6.13253e-33	0.70023	0.996	0.742	1.15003e-28	4
Vgll41	1.92476e-32	0.581796	0.921	0.626	3.6095e-28	4
Spats2l2	3.85707e-32	0.658931	0.925	0.624	7.23316e-28	4
Naca	4.37085e-32	0.554876	1	0.822	8.19665e-28	4
Vgll3	2.50004e-30	0.621182	0.872	0.599	4.68832e-26	4
Pcdh18	1.21908e-29	0.61823	0.67	0.366	2.28614e-25	4
Serpinh12	4.52493e-29	0.663196	0.991	0.724	8.48561e-25	4
Msc1	6.05363e-29	0.68423	0.828	0.541	1.13524e-24	4
Arf5	7.58315e-29	0.515819	0.996	0.827	1.42207e-24	4
Eef1a11	7.64656e-29	0.556142	1	0.794	1.43396e-24	4
Sparc3	2.04615e-28	0.660637	1	0.756	3.83714e-24	4
Ppp1r14b	2.4678e-28	0.579181	1	0.879	4.62787e-24	4
Col3a12	5.27948e-28	0.601249	1	0.733	9.90061e-24	4
Dap	9.91603e-28	0.52719	0.912	0.625	1.85955e-23	4
Marcksl11	1.98713e-27	0.759357	0.863	0.583	3.72647e-23	4
Lix1	3.56192e-27	0.549893	0.758	0.457	6.67967e-23	4
Anxa51	5.05199e-27	0.662468	1	0.752	9.474e-23	4
Sox42	5.54731e-27	0.69896	0.921	0.656	1.04029e-22	4
Acta2	2.13897e-26	0.636381	0.978	0.674	4.01122e-22	4
Ankrd281	8.87993e-26	0.537622	0.855	0.605	1.66525e-21	4
Cited2	1.08303e-25	0.912954	0.96	0.725	2.031e-21	4
Tmsb4x	1.34061e-25	0.69705	1	0.778	2.51405e-21	4
Ugcg	1.55397e-25	0.607706	0.947	0.679	2.91416e-21	4
Ifi271	2.41915e-25	0.50395	0.965	0.744	4.53662e-21	4
Ccn11	3.81736e-25	0.690694	0.806	0.537	7.1587e-21	4
Itgb1	5.3471e-25	0.509441	0.996	0.766	1.00274e-20	4
Tnfrsf12a1	4.97022e-24	0.512962	0.991	0.778	9.32065e-20	4
Pdlim42	2.08273e-23	0.592714	0.978	0.727	3.90574e-19	4
Ccnd11	2.14019e-23	0.693892	0.846	0.523	4.0135e-19	4
Rock2	3.62276e-23	0.540209	0.987	0.775	6.79376e-19	4
Prkar1a	5.85268e-23	0.542644	0.991	0.757	1.09755e-18	4
Odc11	8.23307e-23	0.582896	0.982	0.82	1.54395e-18	4
Col8a1	8.4567e-23	0.558519	0.762	0.482	1.58589e-18	4
Sec61b	9.32619e-23	0.506355	0.991	0.758	1.74894e-18	4
Cav11	1.79295e-22	0.500524	0.974	0.693	3.36232e-18	4
Serpinf1	2.24076e-22	0.574316	0.872	0.601	4.20209e-18	4
Ecrg4	3.48444e-22	1.30363	0.559	0.288	6.53436e-18	4
Foxp11	2.76817e-21	0.544673	0.811	0.594	5.19114e-17	4
Rrbp12	4.39195e-21	0.509646	0.987	0.723	8.23622e-17	4
Hnrnpu	2.15761e-20	0.505884	0.987	0.776	4.04617e-16	4
Lgals1	7.09025e-20	0.534287	1	0.935	1.32963e-15	4
Chrna1	6.87128e-19	0.502207	0.921	0.65	1.28857e-14	4
S100a4	5.08942e-18	0.630566	0.969	0.673	9.54418e-14	4
Serpina3n	1.19389e-17	0.545495	0.546	0.28	2.2389e-13	4
Iigp1	3.4677e-60	2.56546	0.982	0.185	6.50297e-56	5
Ifi47	2.58871e-45	1.0283	0.6	0.074	4.8546e-41	5
Isg15	4.02804e-45	2.28253	0.909	0.213	7.55379e-41	5
Gbp3	1.86966e-43	1.04026	0.836	0.163	3.50617e-39	5
Igtp	8.93741e-41	0.947496	0.727	0.125	1.67603e-36	5
Irgm1	7.29661e-37	1.30774	0.891	0.227	1.36833e-32	5
Irgm2	2.08187e-36	0.560553	0.6	0.092	3.90414e-32	5
Gbp7	3.50918e-36	1.40138	0.818	0.2	6.58076e-32	5
Xaf1	6.83289e-35	1.22356	0.836	0.22	1.28137e-30	5
Gbp2	3.93587e-34	1.7786	0.873	0.242	7.38094e-30	5
Parp14	2.75654e-32	0.870764	0.745	0.168	5.16933e-28	5
Rtp4	2.19656e-31	0.829209	0.618	0.113	4.1192e-27	5
Irf7	5.40979e-30	0.872816	0.636	0.128	1.0145e-25	5
Zbp1	5.43847e-29	1.08629	0.764	0.208	1.01988e-24	5
B2m1	1.52689e-27	1.72703	1	0.749	2.86338e-23	5
Oasl2	1.00807e-26	0.777492	0.564	0.113	1.89043e-22	5
Ifitm31	3.37686e-26	1.56315	1	0.771	6.33263e-22	5
H2-D11	4.98667e-25	1.76314	1	0.727	9.35149e-21	5
F830016B08Rik	1.36925e-24	1.40863	0.673	0.162	2.56776e-20	5
H2-Q41	3.23873e-24	1.19405	0.891	0.357	6.07358e-20	5
Tap1	3.94963e-24	0.859194	0.727	0.22	7.40675e-20	5
Bst2	2.66356e-23	1.82828	0.909	0.475	4.99497e-19	5
H2-K11	2.47866e-21	1.4646	0.964	0.633	4.64823e-17	5
Samd9l	3.79789e-20	0.567871	0.582	0.155	7.12218e-16	5
H2-T23	1.04363e-19	0.933705	0.6	0.173	1.95712e-15	5
Parp9	8.03662e-19	0.703643	0.618	0.189	1.50711e-14	5
Psmb8	4.5816e-18	0.965693	0.782	0.346	8.59187e-14	5
Gnas1	6.70631e-18	0.938032	1	0.974	1.25763e-13	5
Anxa52	1.11791e-15	0.880961	1	0.771	2.09642e-11	5
Cd92	1.56586e-15	0.917052	1	0.761	2.93647e-11	5
Ifitm22	2.10134e-15	0.862778	0.982	0.756	3.94064e-11	5
Stat1	5.51642e-15	0.744166	0.618	0.234	1.0345e-10	5
Arf41	2.02719e-14	0.695117	1	0.789	3.8016e-10	5
Sparc4	2.04582e-14	1.01604	1	0.774	3.83653e-10	5
Psme1	4.21671e-14	0.8676	0.927	0.68	7.90759e-10	5
Rnf213	7.70287e-14	0.584247	0.545	0.192	1.44452e-09	5
Ifi272	1.20703e-13	0.865921	0.982	0.76	2.26354e-09	5
Col3a13	1.49905e-13	0.970883	1	0.753	2.81117e-09	5
Fstl13	2.31741e-13	0.770543	0.927	0.614	4.34583e-09	5
Gsn1	2.36478e-13	1.01228	0.982	0.737	4.43467e-09	5
Eif2ak2	2.83094e-13	0.71602	0.6	0.242	5.30886e-09	5
Dag13	3.10516e-13	1.00492	0.982	0.782	5.82311e-09	5
Ifi35	5.01893e-13	0.615239	0.691	0.329	9.41199e-09	5
H2-T22	6.20894e-13	0.782985	0.655	0.312	1.16436e-08	5
Col4a11	2.32063e-12	0.818945	0.982	0.644	4.35187e-08	5
Arid5b1	2.64811e-12	0.829459	1	0.78	4.966e-08	5
Vcam12	3.21292e-12	0.81097	1	0.747	6.0252e-08	5
Litaf1	6.02775e-12	0.699415	0.927	0.688	1.13038e-07	5
Cited21	6.60182e-12	1.08213	0.927	0.743	1.23804e-07	5
Rarres21	1.25828e-11	0.830977	0.8	0.421	2.35965e-07	5
Ly6e	1.78463e-11	1.03323	0.855	0.571	3.34671e-07	5
Pnp2	2.07477e-11	0.689063	0.891	0.612	3.89082e-07	5
Bcl10	2.32994e-11	0.601877	1	0.71	4.36933e-07	5
Lamc11	2.60173e-11	0.643446	0.964	0.607	4.87903e-07	5
Rhoj1	2.77262e-11	0.760664	0.927	0.675	5.1995e-07	5
Cd471	3.48463e-11	0.806875	0.982	0.739	6.53473e-07	5
Tnfrsf12a2	4.14586e-11	0.756909	0.982	0.794	7.77473e-07	5
Anxa6	4.73198e-11	0.600301	1	0.769	8.87389e-07	5
Clic41	5.49924e-11	0.881262	0.964	0.708	1.03127e-06	5
Serping11	1.01217e-10	0.693987	0.964	0.641	1.89813e-06	5
Itm2a2	1.22385e-10	0.918075	1	0.786	2.29508e-06	5
Mcl12	1.2935e-10	0.627063	0.964	0.821	2.4257e-06	5
Selenom1	1.54441e-10	0.603596	0.964	0.655	2.89624e-06	5
Ccn21	1.75055e-10	1.14658	0.764	0.418	3.28281e-06	5
H13	1.91075e-10	0.61233	0.927	0.657	3.58323e-06	5
Cav12	2.01214e-10	0.651899	1	0.713	3.77337e-06	5
Cd821	2.15544e-10	0.618527	1	0.747	4.04209e-06	5
Itm2b	2.53952e-10	0.635747	1	0.888	4.76236e-06	5
Zc3hav1	2.54595e-10	0.534367	0.727	0.426	4.77442e-06	5
Ogfr	3.04594e-10	0.505934	0.745	0.476	5.71206e-06	5
Psmb10	3.98306e-10	0.700508	0.691	0.405	7.46943e-06	5
Tnfaip61	4.86175e-10	0.546633	0.709	0.371	9.11724e-06	5
Marcksl12	5.57969e-10	0.783992	0.873	0.604	1.04636e-05	5
Itih51	5.69836e-10	0.678356	0.618	0.269	1.06861e-05	5
Abhd21	5.79424e-10	0.524787	0.782	0.481	1.08659e-05	5
Selenop1	5.86729e-10	0.625706	0.891	0.571	1.10029e-05	5
Sgms21	5.93166e-10	0.602645	0.691	0.37	1.11236e-05	5
Gng10	6.59302e-10	0.619589	0.927	0.644	1.23639e-05	5
Chmp4b1	8.09556e-10	0.544311	0.945	0.85	1.51816e-05	5
Maff2	8.28558e-10	0.513308	0.909	0.587	1.55379e-05	5
Zbtb202	9.17817e-10	0.668478	1	0.811	1.72118e-05	5
Gng11	9.31576e-10	0.710035	0.818	0.526	1.74698e-05	5
S100a102	1.02404e-09	0.731122	1	0.78	1.92039e-05	5
Rrbp13	1.05449e-09	0.734807	1	0.742	1.97748e-05	5
Tor1aip1	1.22484e-09	0.627361	0.927	0.715	2.29695e-05	5
Sdc41	1.70941e-09	0.742755	1	0.775	3.20565e-05	5
Ms4a4d1	1.74194e-09	0.552274	0.673	0.349	3.26665e-05	5
Ifi27l2a	1.92872e-09	1.84327	0.527	0.256	3.61692e-05	5
Msc2	2.25742e-09	0.99135	0.836	0.563	4.23334e-05	5
Rbm391	2.75925e-09	0.531762	1	0.809	5.17442e-05	5
Htra32	3.29008e-09	0.587176	0.855	0.565	6.16988e-05	5
Spred11	3.29478e-09	0.742997	0.873	0.635	6.1787e-05	5
Col5a31	4.6659e-09	0.655426	0.836	0.54	8.74997e-05	5
Mt21	4.84243e-09	0.585065	1	0.788	9.08101e-05	5
Ramp2	5.45066e-09	0.560814	0.8	0.498	0.000102216	5
Cxcl10	5.51513e-09	1.85696	0.527	0.251	0.000103425	5
Ccn12	5.96178e-09	0.774668	0.836	0.556	0.000111801	5
Npc21	6.0676e-09	0.646057	0.964	0.735	0.000113786	5
Psme2	6.5514e-09	0.641696	0.836	0.696	0.000122858	5
S100a41	6.61304e-09	0.9567	0.964	0.695	0.000124014	5
Olfml2b1	7.44452e-09	0.509123	0.909	0.668	0.000139607	5
Tpm31	7.72337e-09	0.530417	1	0.757	0.000144836	5
Ugcg1	9.35295e-09	0.630315	0.927	0.699	0.000175396	5
Mbd2	1.08602e-08	0.516496	0.909	0.729	0.000203661	5
Gstm11	1.14439e-08	0.545468	0.964	0.734	0.000214607	5
Meg32	1.28789e-08	0.664453	0.836	0.485	0.000241518	5
Aftph	1.43748e-08	0.561913	0.618	0.357	0.000269571	5
Vim	1.46608e-08	0.679866	1	0.78	0.000274935	5
Fosl11	1.54516e-08	0.671027	0.836	0.583	0.000289764	5
Samhd1	1.86228e-08	0.529881	0.527	0.257	0.000349233	5
Tcf43	2.36614e-08	0.593757	0.964	0.752	0.000443722	5
Tnfrsf1a	2.43378e-08	0.516659	0.873	0.641	0.000456407	5
Nfib2	2.83921e-08	0.565632	0.964	0.79	0.000532437	5
Eif51	2.86089e-08	0.513352	1	0.848	0.000536502	5
Map2k3	4.12511e-08	0.565791	0.927	0.761	0.000773582	5
Rbpj1	4.28441e-08	0.518303	0.891	0.687	0.000803455	5
Tmbim6	5.45544e-08	0.523678	0.982	0.768	0.00102306	5
Prdx4	5.51296e-08	0.544197	0.945	0.656	0.00103385	5
Dap1	5.69058e-08	0.613115	0.855	0.648	0.00106715	5
Cavin21	6.81561e-08	0.612253	0.891	0.614	0.00127813	5
Clec2d	7.02925e-08	0.527324	0.8	0.519	0.00131819	5
Vgll31	8.47051e-08	0.532169	0.873	0.619	0.00158847	5
Sptbn1	9.43252e-08	0.530807	0.964	0.729	0.00176888	5
Ppic1	9.44159e-08	0.567201	0.964	0.705	0.00177058	5
Itgb11	9.75391e-08	0.635353	1	0.783	0.00182915	5
Ckb	9.78697e-08	0.7277	0.873	0.609	0.00183535	5
Errfi12	1.06958e-07	0.552984	0.927	0.756	0.00200579	5
Cst3	1.20965e-07	0.570291	1	0.899	0.00226845	5
Sh3bgrl	1.24667e-07	0.577871	0.855	0.664	0.00233787	5
Lmna1	1.7085e-07	0.591573	0.982	0.83	0.00320394	5
Klf92	1.76143e-07	0.616211	0.945	0.772	0.00330322	5
Ltbp41	1.85428e-07	0.534652	0.727	0.454	0.00347733	5
Tap2	1.85949e-07	0.50054	0.618	0.381	0.0034871	5
Trib12	2.02195e-07	0.620743	0.8	0.585	0.00379176	5
Arpc5	2.58095e-07	0.558983	0.891	0.682	0.00484005	5
Myl6	2.88071e-07	0.511781	1	0.836	0.0054022	5
Cavin31	2.9531e-07	0.566365	0.945	0.668	0.00553794	5
Mt12	3.29595e-07	0.532177	1	0.829	0.0061809	5
Col5a21	3.31455e-07	0.508438	0.909	0.688	0.00621578	5
S100a111	3.31518e-07	0.59895	1	0.768	0.00621696	5
Pcdh181	3.45895e-07	0.565448	0.655	0.389	0.00648658	5
Dcn1	4.26057e-07	1.31115	0.691	0.514	0.00798984	5
Jak11	4.9336e-07	0.519199	0.927	0.766	0.00925198	5
Timp2	5.90161e-07	0.527139	0.982	0.766	0.0110673	5
Pakap.11	6.3569e-07	0.523313	0.891	0.739	0.0119211	5
Uck21	7.91121e-07	0.653485	0.818	0.626	0.0148359	5
Ncoa7	7.97218e-07	0.746235	0.618	0.413	0.0149502	5
Chic21	8.27815e-07	0.514603	1	0.753	0.015524	5
Tbrg1	8.78864e-07	0.533962	0.945	0.714	0.0164813	5
Sec61b1	9.30475e-07	0.532357	0.982	0.776	0.0174492	5
Fxyd61	9.76982e-07	0.505707	0.927	0.727	0.0183213	5
Pttg1ip1	1.07507e-06	0.516908	0.927	0.666	0.0201607	5
Bgn3	1.16677e-06	0.604631	0.982	0.746	0.0218804	5
Col8a11	1.34498e-06	0.575933	0.8	0.502	0.0252225	5
Arl13b1	1.71374e-06	0.556994	0.782	0.595	0.0321377	5
Gal1	1.94146e-06	0.500411	0.909	0.639	0.0364082	5
Klf42	2.12458e-06	0.625744	0.836	0.583	0.0398422	5
Ifrd12	2.13096e-06	0.554727	0.982	0.824	0.0399618	5
Spats2l3	2.40635e-06	0.613996	0.909	0.647	0.0451262	5
Ahnak2	8.42179e-44	0.699732	0.874	0.286	1.57934e-39	6
Akr1b81	1.60412e-34	0.779182	0.941	0.46	3.0082e-30	6
S100a61	2.4476e-31	1.08248	1	0.778	4.58998e-27	6
Tubb2b1	3.34369e-29	0.891529	1	0.632	6.27043e-25	6
Tmsb10	1.18318e-28	0.917274	1	0.787	2.21882e-24	6
Nes	9.24035e-28	0.937249	0.992	0.572	1.73284e-23	6
Cox8a	9.98995e-27	0.687917	1	0.873	1.87342e-22	6
Tsc22d1	1.30983e-26	0.714732	0.916	0.473	2.45632e-22	6
Gm100761	2.91014e-26	0.677958	1	0.893	5.45738e-22	6
Rps2	3.77794e-26	0.543704	1	0.99	7.08477e-22	6
Myof	1.23551e-25	0.563774	0.95	0.468	2.31696e-21	6
Anxa11	1.94809e-24	0.941101	0.992	0.687	3.65325e-20	6
Spp11	1.10737e-23	1.51023	0.924	0.498	2.07666e-19	6
Gpx1	1.12323e-23	0.679708	0.983	0.698	2.10639e-19	6
Anxa21	3.64765e-23	0.809029	1	0.76	6.84045e-19	6
Prelid1	1.42325e-22	0.58478	0.992	0.655	2.66901e-18	6
S100a112	2.09911e-22	0.779225	1	0.761	3.93646e-18	6
Prdx2	3.52618e-22	0.554374	1	0.855	6.61265e-18	6
Lgals31	5.65162e-22	1.00065	0.891	0.531	1.05985e-17	6
Rcn1	8.88011e-22	0.501579	0.992	0.632	1.66529e-17	6
Eno1	1.54643e-21	0.696481	1	0.72	2.90003e-17	6
Myl61	5.3977e-21	0.623464	1	0.831	1.01223e-16	6
Vim1	8.41699e-21	0.756034	1	0.774	1.57844e-16	6
Col18a11	8.68494e-21	0.646328	0.824	0.422	1.62869e-16	6
Aprt	1.94757e-20	0.629754	0.966	0.697	3.65229e-16	6
Pfn1	7.0293e-20	0.628408	1	0.861	1.31821e-15	6
Rpl31	8.31002e-20	0.568191	1	0.795	1.55838e-15	6
Cox6a1	1.75621e-19	0.587277	1	0.749	3.29343e-15	6
Timp11	3.5327e-19	0.984238	0.992	0.691	6.62487e-15	6
Lgals11	4.93839e-19	0.665642	1	0.938	9.26097e-15	6
Scd2	5.2855e-19	0.524809	0.807	0.399	9.91189e-15	6
Bax	5.95054e-19	0.584766	0.992	0.658	1.1159e-14	6
Arl6ip5	6.07012e-19	0.588873	1	0.751	1.13833e-14	6
Col1a21	6.85313e-19	0.698476	0.975	0.628	1.28517e-14	6
Ccnd31	1.16273e-18	0.540806	0.941	0.575	2.18047e-14	6
Sh3bgrl3	2.89191e-18	0.62268	0.975	0.611	5.4232e-14	6
Ppp1r14b1	8.05939e-18	0.591612	1	0.885	1.51138e-13	6
Cstb	1.43978e-17	0.607528	0.992	0.692	2.70002e-13	6
Tubb2a	2.95722e-17	0.658219	1	0.678	5.54568e-13	6
Ankrd1	3.71001e-17	0.756827	0.941	0.593	6.95739e-13	6
H2afj	4.92504e-17	0.541094	0.95	0.671	9.23592e-13	6
Ass1	5.35079e-17	0.592042	0.84	0.492	1.00343e-12	6
Rrad	6.49454e-17	0.532584	0.706	0.347	1.21792e-12	6
Chrna11	8.58587e-17	0.698056	0.983	0.66	1.61011e-12	6
Abracl1	1.1186e-16	0.570113	0.966	0.626	2.09772e-12	6
Atpif1	1.21878e-16	0.554749	1	0.759	2.28558e-12	6
S100a42	2.17579e-16	0.783593	0.992	0.686	4.08026e-12	6
Pgam1	2.59134e-16	0.583872	0.992	0.702	4.85954e-12	6
Tspo1	4.54485e-16	0.615137	0.992	0.777	8.52295e-12	6
Sec61b2	7.0853e-16	0.525831	0.992	0.769	1.32871e-11	6
Rps27l	2.5576e-15	0.541886	1	0.883	4.79627e-11	6
Actg1	3.13807e-15	0.603621	1	0.827	5.88482e-11	6
Ckb1	3.6373e-15	0.670895	0.924	0.598	6.82103e-11	6
Ppia	1.42842e-14	0.537205	1	0.878	2.67871e-10	6
Nme1	3.01435e-14	0.502589	1	0.796	5.65281e-10	6
Tuba1a	6.50792e-14	0.506135	0.992	0.669	1.22043e-09	6
Emp3	6.58417e-14	0.578267	0.992	0.717	1.23473e-09	6
Slc25a5	7.81095e-14	0.519157	1	0.799	1.46479e-09	6
Neat11	4.73983e-13	0.578333	0.908	0.623	8.88861e-09	6
Serpinh14	5.21789e-13	0.568566	1	0.736	9.78512e-09	6
Actb	6.31673e-13	0.526455	1	0.861	1.18458e-08	6
Crip12	9.91225e-13	0.671252	1	0.777	1.85884e-08	6
Mest1	3.02831e-12	0.628027	0.857	0.512	5.67899e-08	6
Cfl1	4.70628e-12	0.500464	1	0.779	8.82568e-08	6
Fdps	8.80729e-12	0.520032	0.824	0.473	1.65163e-07	6
Purb	9.97305e-12	0.528854	0.992	0.767	1.87025e-07	6
Tmsb4x1	2.82538e-09	0.541585	1	0.788	5.29843e-05	6
Top2a	0	2.68526	0.981	0.157	0	7
Ube2c	0	2.59926	0.952	0.188	0	7
Prc1	0	2.31622	0.976	0.197	0	7
Cenpf	0	2.21193	0.955	0.09	0	7
Pclaf	0	2.00554	0.964	0.161	0	7
Birc5	0	1.93567	0.987	0.143	0	7
Smc2	0	1.87495	0.992	0.243	0	7
Mki67	0	1.84543	0.964	0.106	0	7
Cdk1	0	1.79099	0.971	0.148	0	7
Tpx2	0	1.69306	0.982	0.099	0	7
Cdca8	0	1.5562	0.969	0.094	0	7
Cdca3	0	1.45477	0.947	0.126	0	7
Anln	0	1.41198	0.961	0.099	0	7
Pbk	0	1.3993	0.934	0.064	0	7
Spc24	0	1.39141	0.982	0.211	0	7
Nusap1	0	1.366	0.863	0.036	0	7
Hmmr	0	1.35232	0.889	0.055	0	7
Ccna2	0	1.31034	0.945	0.073	0	7
Cdc20	0	1.30425	0.868	0.093	0	7
Ccnb1	0	1.26466	0.858	0.06	0	7
Cenpe	0	1.22617	0.863	0.055	0	7
Racgap1	0	1.15275	0.953	0.092	0	7
Kif11	0	1.15015	0.892	0.05	0	7
Sgo2a	0	1.1027	0.895	0.087	0	7
Spc25	0	1.09696	0.893	0.07	0	7
Tacc3	0	1.05411	0.935	0.099	0	7
Incenp	0	1.04213	0.892	0.092	0	7
Knl1	0	0.91868	0.89	0.051	0	7
Diaph3	0	0.874174	0.898	0.074	0	7
Nuf2	0	0.85757	0.885	0.049	0	7
Ckap2l	0	0.791789	0.83	0.045	0	7
Kif23	0	0.768014	0.817	0.03	0	7
Aurkb	0	0.767465	0.811	0.034	0	7
Ect2	0	0.715797	0.803	0.045	0	7
Kif4	0	0.690123	0.811	0.038	0	7
Bub1b	0	0.650235	0.805	0.046	0	7
Ndc80	0	0.649284	0.793	0.03	0	7
Kif15	0	0.643644	0.808	0.042	0	7
Ncapg	0	0.640875	0.801	0.042	0	7
Shcbp1	0	0.635334	0.858	0.047	0	7
Aspm	1.11076e-302	0.766386	0.745	0.027	2.08301e-298	7
Smc4	3.34426e-302	1.99849	0.997	0.343	6.2715e-298	7
Melk	1.13995e-299	0.58723	0.756	0.034	2.13775e-295	7
Cep55	4.16397e-299	0.544151	0.746	0.029	7.8087e-295	7
Bub1	2.19806e-296	0.592957	0.784	0.047	4.12203e-292	7
Hmgb2	3.12753e-295	2.54441	0.998	0.446	5.86505e-291	7
Dlgap5	1.83461e-291	0.644274	0.763	0.041	3.44044e-287	7
Lockd	1.56943e-289	0.884606	0.895	0.116	2.94315e-285	7
Ccnb2	2.44917e-288	1.3062	0.91	0.125	4.59293e-284	7
Ckap2	2.85964e-286	1.1195	0.853	0.102	5.36269e-282	7
Stmn1	4.25001e-286	2.54988	1	0.417	7.97005e-282	7
Cenpa	6.75743e-286	1.79247	0.889	0.14	1.26722e-281	7
Cenpm	4.2626e-284	0.860902	0.924	0.139	7.99366e-280	7
Kif20a	2.50365e-282	0.578229	0.733	0.035	4.6951e-278	7
Mad2l1	1.82287e-280	0.51845	0.826	0.076	3.41843e-276	7
Esco2	7.17285e-279	0.674726	0.696	0.025	1.34512e-274	7
Depdc1a	2.29503e-277	0.555762	0.703	0.027	4.30388e-273	7
Sgo1	3.74137e-276	0.525533	0.73	0.039	7.01619e-272	7
Plk4	3.94991e-276	0.894663	0.924	0.156	7.40727e-272	7
Tuba1b	8.89496e-276	2.33759	0.998	0.542	1.66807e-271	7
Ccdc34	8.58623e-275	1.3568	0.989	0.295	1.61018e-270	7
Asf1b	1.68298e-274	0.651068	0.827	0.083	3.15609e-270	7
Mis18bp1	1.84846e-272	0.523652	0.7	0.03	3.46642e-268	7
Tubb5	2.37135e-272	2.29389	1	0.62	4.44699e-268	7
Cip2a	3.38106e-272	0.601524	0.769	0.058	6.34051e-268	7
Mns1	1.70162e-271	0.641871	0.813	0.082	3.19105e-267	7
Cenpw	1.73416e-271	0.898124	0.955	0.197	3.25207e-267	7
Fbxo5	5.33725e-269	0.79309	0.703	0.036	1.00089e-264	7
H2afz	1.51872e-267	2.2317	1	0.814	2.84806e-263	7
Kif20b	1.27694e-266	0.559947	0.701	0.035	2.39464e-262	7
Ska1	4.69368e-266	0.52757	0.733	0.047	8.80205e-262	7
Cks2	4.33193e-265	1.65953	0.995	0.388	8.12366e-261	7
Tmpo	2.18152e-264	1.5688	0.994	0.414	4.09101e-260	7
Hmgb1	2.74608e-261	1.69825	1	0.898	5.14973e-257	7
Cks1b	7.91946e-258	1.32703	0.984	0.406	1.48514e-253	7
Tyms	1.63504e-256	1.04794	0.935	0.2	3.06618e-252	7
Dbf4	1.79119e-254	0.690852	0.84	0.12	3.35902e-250	7
Knstrn	1.2444e-253	0.720236	0.821	0.103	2.33362e-249	7
Clspn	1.45883e-252	0.72527	0.824	0.093	2.73574e-248	7
Hist1h2ap	5.13408e-252	3.1186	0.829	0.136	9.62795e-248	7
Ube2s	5.974e-252	1.77519	0.998	0.795	1.1203e-247	7
Rad51ap1	4.77161e-251	0.608083	0.785	0.074	8.9482e-247	7
Rrm2	7.14868e-251	1.45189	0.96	0.27	1.34059e-246	7
Mxd3	3.71297e-250	0.562009	0.674	0.038	6.96294e-246	7
Selenoh	7.1574e-250	1.52373	0.982	0.393	1.34223e-245	7
Cenpq	1.34857e-245	0.83514	0.935	0.185	2.52897e-241	7
Lmnb1	3.49123e-245	1.15583	0.964	0.294	6.54711e-241	7
Cdkn3	7.7948e-238	0.694295	0.746	0.078	1.46176e-233	7
Tk1	5.92383e-237	0.655646	0.784	0.094	1.1109e-232	7
Rrm1	7.89912e-237	1.00177	0.947	0.255	1.48132e-232	7
Cenpp	7.67978e-235	0.526778	0.813	0.109	1.44019e-230	7
Uhrf1	3.16499e-233	0.590503	0.832	0.116	5.93531e-229	7
Plk1	8.11808e-233	0.533219	0.614	0.028	1.52238e-228	7
Hist1h1b	1.95625e-232	2.17749	0.682	0.064	3.66855e-228	7
Hirip3	9.90628e-231	0.737457	0.851	0.146	1.85773e-226	7
Ncapg2	1.58276e-228	0.631658	0.793	0.103	2.96814e-224	7
Cenpk	1.98968e-228	0.535134	0.788	0.103	3.73125e-224	7
Rangap1	1.3021e-225	0.958959	0.948	0.295	2.44183e-221	7
Rfc5	6.10805e-223	0.512062	0.784	0.109	1.14544e-218	7
Hist1h3c	1.0609e-219	0.708354	0.591	0.029	1.98951e-215	7
Hmgb3	1.12262e-219	1.06807	0.96	0.335	2.10525e-215	7
Nucks1	9.60545e-219	1.33049	1	0.704	1.80131e-214	7
Dek	2.65454e-218	1.49139	1	0.627	4.97805e-214	7
Hist1h2ae	5.79486e-218	2.02929	0.733	0.108	1.08671e-213	7
Ran	1.44305e-215	1.31379	1	0.832	2.70615e-211	7
H2afx	1.36628e-213	0.930529	0.874	0.215	2.56218e-209	7
Hmgn2	4.71393e-212	1.6978	0.998	0.645	8.84004e-208	7
Arl6ip1	2.9525e-209	1.8235	0.982	0.51	5.53682e-205	7
Gmnn	2.5158e-208	0.590889	0.767	0.109	4.71788e-204	7
H1fx	2.80558e-207	0.744341	0.822	0.151	5.2613e-203	7
Pmf1	3.80737e-207	0.561478	0.882	0.198	7.13996e-203	7
Anp32e	1.62007e-205	1.19046	0.994	0.552	3.03812e-201	7
Trim59	8.48134e-204	0.544772	0.764	0.124	1.5905e-199	7
Atad2	2.09106e-201	1.00016	0.895	0.231	3.92137e-197	7
Dnajc9	3.79909e-201	0.978112	0.939	0.323	7.12443e-197	7
Clic1	6.41954e-201	1.29123	0.997	0.574	1.20386e-196	7
Exosc8	2.72468e-199	0.769875	0.953	0.336	5.10959e-195	7
Anp32b	4.18335e-199	1.31565	0.998	0.742	7.84503e-195	7
Prim1	1.35466e-197	0.506499	0.759	0.115	2.54039e-193	7
Hist1h2ab	6.04853e-197	0.599515	0.523	0.021	1.13428e-192	7
Mcm3	6.68799e-197	0.793094	0.866	0.178	1.2542e-192	7
Topbp1	7.6676e-197	0.654743	0.858	0.196	1.4379e-192	7
Ckap5	3.27048e-193	0.905405	0.937	0.322	6.13313e-189	7
Ezh2	6.99129e-193	0.933669	0.942	0.343	1.31108e-188	7
Dut	2.00631e-189	1.31057	0.919	0.363	3.76244e-185	7
Ptma	9.77188e-188	1.24395	1	0.756	1.83252e-183	7
Fam111a	4.7475e-186	0.80774	0.889	0.237	8.90299e-182	7
Ppia1	1.11576e-184	1.03873	1	0.842	2.09238e-180	7
Usp1	1.72873e-184	0.825724	0.939	0.312	3.24188e-180	7
Lsm5	1.73915e-182	0.919493	0.976	0.544	3.26143e-178	7
Lsm2	2.45757e-182	0.89451	0.971	0.473	4.60867e-178	7
Ranbp1	2.78007e-181	1.35954	0.992	0.712	5.21347e-177	7
Pola1	2.38438e-180	0.555593	0.75	0.127	4.47143e-176	7
Rad21	2.94164e-180	1.02011	0.977	0.454	5.51645e-176	7
Alyref	4.83103e-180	1.00591	0.987	0.635	9.05964e-176	7
Nap1l1	1.79562e-179	1.15256	1	0.729	3.36733e-175	7
Tuba1c	2.21482e-179	1.01905	0.947	0.384	4.15345e-175	7
Kpna2	2.04736e-177	0.659987	0.777	0.172	3.83942e-173	7
Hjurp	2.85828e-177	0.641068	0.861	0.215	5.36013e-173	7
Slfn9	7.44655e-175	0.547634	0.704	0.104	1.39645e-170	7
Lmnb2	2.88352e-174	0.513561	0.79	0.159	5.40746e-170	7
Dynlt1f	1.49365e-173	0.669088	0.926	0.326	2.80105e-169	7
Bub3	1.76252e-173	0.899284	0.977	0.484	3.30526e-169	7
Dtymk	4.20982e-173	0.92585	0.969	0.497	7.89467e-169	7
Sae1	7.91465e-173	0.727995	0.969	0.406	1.48423e-168	7
Lig1	1.70519e-172	0.746675	0.801	0.171	3.19775e-168	7
Ppih	1.52356e-171	0.552843	0.889	0.262	2.85712e-167	7
Psip1	3.40102e-169	0.975385	0.994	0.538	6.37794e-165	7
Ssrp1	4.90376e-169	0.922449	0.971	0.485	9.19601e-165	7
Rfc4	6.86308e-169	0.632204	0.877	0.254	1.28703e-164	7
Cbx3	7.39128e-169	0.923786	1	0.64	1.38609e-164	7
Tubb4b	3.39927e-168	1.3518	0.99	0.635	6.37466e-164	7
Hmgn1	3.51459e-168	0.982597	0.998	0.742	6.5909e-164	7
Jpt1	5.31073e-167	1.15238	0.982	0.614	9.95921e-163	7
Tipin	1.94105e-166	0.703626	0.887	0.273	3.64006e-162	7
Snrpe	6.18245e-166	0.948057	0.994	0.768	1.1594e-161	7
Dnmt1	7.83729e-165	0.810455	0.901	0.306	1.46973e-160	7
Snrpd1	2.28379e-164	0.964901	0.992	0.696	4.2828e-160	7
Phgdh	3.42464e-164	0.961838	0.934	0.357	6.42223e-160	7
Hpf1	7.75378e-163	0.836856	0.956	0.451	1.45407e-158	7
Tuba1a1	3.80761e-162	1.3556	0.99	0.577	7.1404e-158	7
Mthfd2	1.51171e-161	0.658335	0.879	0.263	2.8349e-157	7
Hist1h4d	2.54378e-161	0.818174	0.633	0.107	4.77035e-157	7
Lbr	1.87234e-160	0.601526	0.871	0.257	3.51119e-156	7
Hells	1.48648e-157	0.589971	0.701	0.128	2.78759e-153	7
Nsd2	2.20615e-157	0.69869	0.918	0.311	4.1372e-153	7
Nudc	6.36598e-156	0.849898	0.995	0.677	1.19381e-151	7
Ddx39	1.14843e-154	0.798423	0.927	0.368	2.15365e-150	7
Lsm3	4.60218e-154	0.699097	0.966	0.477	8.63048e-150	7
Rfc3	4.53909e-153	0.532696	0.822	0.217	8.51216e-149	7
Zfp367	3.40031e-152	0.556966	0.753	0.159	6.3766e-148	7
Snrpg	4.74294e-152	0.892759	0.994	0.772	8.89444e-148	7
Lgals12	7.06555e-152	1.10183	1	0.92	1.325e-147	7
Nasp	7.91902e-148	0.977647	0.968	0.494	1.48505e-143	7
Prdx41	1.23047e-147	0.905213	0.99	0.546	2.30749e-143	7
Hist1h1e	1.72398e-147	1.31676	0.653	0.152	3.23299e-143	7
Dctpp1	2.28726e-147	0.830611	0.918	0.41	4.28929e-143	7
Cdkn2c	1.13225e-146	0.551665	0.861	0.255	2.12331e-142	7
Nudt21	2.64387e-146	0.742674	0.977	0.549	4.95804e-142	7
Tfdp1	5.79228e-144	0.576888	0.897	0.323	1.08623e-139	7
H2afv	1.54129e-143	1.29072	0.995	0.703	2.89039e-139	7
Cntln	2.66813e-143	0.519809	0.842	0.239	5.00354e-139	7
Sumo2	2.71932e-143	0.790897	0.998	0.846	5.09954e-139	7
Hspa14	3.50161e-143	0.515695	0.906	0.316	6.56657e-139	7
Mcm7	1.42291e-142	0.607696	0.872	0.285	2.66839e-138	7
AI506816	2.31699e-142	0.785588	0.987	0.5	4.34506e-138	7
Tubb6	1.39431e-140	0.748757	0.987	0.539	2.61475e-136	7
Hat1	3.43129e-139	0.624658	0.927	0.346	6.4347e-135	7
Orc6	4.23828e-139	0.609885	0.895	0.328	7.94804e-135	7
Rbm3	8.94982e-138	0.926983	1	0.81	1.67836e-133	7
Mcm6	5.13096e-137	0.604763	0.813	0.222	9.62208e-133	7
Mcm4	5.16461e-137	0.59271	0.84	0.243	9.68519e-133	7
Fabp5	4.44123e-136	0.996568	0.838	0.3	8.32864e-132	7
Set	1.65156e-135	0.953679	1	0.799	3.09717e-131	7
Hint1	4.26161e-135	0.732653	0.994	0.895	7.99179e-131	7
Nsmce4a	5.57324e-133	0.518659	0.942	0.382	1.04515e-128	7
Bex3	6.20411e-133	0.675438	0.903	0.361	1.16346e-128	7
Hnrnpd	1.11754e-132	0.897262	0.995	0.656	2.09573e-128	7
Cbx5	1.6807e-132	0.71619	0.96	0.457	3.15182e-128	7
Smchd1	4.20311e-132	0.613932	0.961	0.429	7.88209e-128	7
Psat1	4.74373e-130	0.539641	0.903	0.324	8.89591e-126	7
Cnih4	1.5447e-128	0.762719	0.982	0.59	2.89677e-124	7
Ctcf	1.79862e-126	0.714975	0.976	0.502	3.37295e-122	7
Hnrnpa3	5.37805e-126	0.962019	1	0.771	1.00854e-121	7
Smc3	1.11414e-125	0.738415	0.979	0.517	2.08934e-121	7
Lsm4	2.7781e-125	0.675231	0.994	0.705	5.20978e-121	7
Erh	2.99259e-125	0.81802	0.99	0.695	5.612e-121	7
Supt16	5.44273e-124	0.793061	0.984	0.555	1.02068e-119	7
Ywhah	6.2307e-124	0.759964	0.981	0.574	1.16844e-119	7
Txn1	7.25139e-124	0.872285	0.997	0.797	1.35985e-119	7
Pa2g4	4.06993e-122	0.822283	0.994	0.666	7.63234e-118	7
Snrpf	3.61273e-121	0.812092	0.995	0.777	6.77495e-117	7
Actg11	7.06627e-121	0.969386	1	0.776	1.32514e-116	7
Cdk4	1.85997e-120	0.802852	0.989	0.617	3.48801e-116	7
Plp2	1.15392e-119	0.683524	0.969	0.507	2.16395e-115	7
Hnrnpab	2.9827e-119	0.811645	1	0.745	5.59346e-115	7
Lsm8	3.15511e-119	0.647335	0.966	0.533	5.91677e-115	7
Calm2	4.26571e-119	0.834459	0.998	0.82	7.99948e-115	7
Pgam11	6.24512e-119	0.923147	0.985	0.62	1.17115e-114	7
Nudcd2	4.62804e-118	0.631697	0.929	0.448	8.67896e-114	7
Ddx39b	1.20529e-117	0.775498	0.995	0.63	2.26029e-113	7
Pfn11	1.25354e-117	0.964229	1	0.821	2.35077e-113	7
Suz12	2.77957e-116	0.52189	0.897	0.365	5.21253e-112	7
Timm50	9.69539e-116	0.538671	0.911	0.415	1.81818e-111	7
Siva1	1.48366e-115	0.76039	0.935	0.521	2.78231e-111	7
Nsmce1	5.94833e-115	0.55945	0.939	0.438	1.11549e-110	7
Cfl11	4.68991e-113	0.798923	1	0.716	8.79499e-109	7
Slbp	3.88637e-112	0.75181	0.931	0.445	7.28812e-108	7
Smc1a	4.66794e-112	0.836215	0.997	0.647	8.7538e-108	7
Lyar	8.89647e-112	0.674401	0.984	0.597	1.66836e-107	7
Tagln21	3.93795e-111	1.01135	1	0.675	7.38484e-107	7
Cbx1	3.27421e-110	0.579677	0.984	0.563	6.14013e-106	7
Banf1	1.01961e-109	0.619424	0.989	0.698	1.91207e-105	7
Pcna	8.02988e-109	0.80141	0.922	0.441	1.50584e-104	7
Med30	8.1214e-109	0.51969	0.942	0.469	1.52301e-104	7
Rbbp7	1.13911e-108	0.680276	0.995	0.708	2.13617e-104	7
Nono	1.99953e-108	0.61267	0.981	0.584	3.74973e-104	7
Nt5dc21	6.68243e-108	0.599506	0.889	0.35	1.25316e-103	7
Carhsp1	2.37387e-106	0.513784	0.924	0.417	4.45173e-102	7
Rnaseh2c	4.61472e-106	0.541115	0.96	0.506	8.65398e-102	7
Actb1	5.21349e-106	0.805305	1	0.82	9.77685e-102	7
Idh2	1.31804e-105	0.624303	0.99	0.651	2.47172e-101	7
Smc61	6.84987e-105	0.751539	0.994	0.633	1.28456e-100	7
Baz1b	2.31202e-104	0.590114	0.939	0.444	4.33573e-100	7
Ddah2	1.61853e-103	0.699897	0.95	0.464	3.03522e-99	7
Ilf2	3.93975e-102	0.557335	0.987	0.594	7.38821e-98	7
Mettl9	7.03162e-101	0.567869	0.989	0.579	1.31864e-96	7
Tpr	7.49972e-101	0.65544	0.997	0.649	1.40642e-96	7
Ywhaq	2.22902e-100	0.657677	0.99	0.656	4.18007e-96	7
Ubald2	2.55638e-100	0.596071	0.947	0.477	4.79398e-96	7
Tpm4	1.50071e-99	0.806343	0.997	0.652	2.81428e-95	7
Acp1	1.54909e-99	0.534715	0.974	0.597	2.90501e-95	7
Ube2i	3.77219e-98	0.635574	0.994	0.702	7.07399e-94	7
Crip2	6.636e-98	0.824045	0.998	0.676	1.24445e-93	7
Eno11	2.86742e-97	0.903704	0.987	0.644	5.37727e-93	7
Serbp1	3.72943e-97	0.653489	1	0.861	6.99379e-93	7
Rbbp4	2.19498e-96	0.592052	0.984	0.65	4.11624e-92	7
Bax1	3.4787e-96	0.73233	0.974	0.567	6.5236e-92	7
Snrpa1	4.03611e-96	0.577778	0.968	0.555	7.56891e-92	7
Nme11	5.38728e-96	0.808293	0.995	0.738	1.01028e-91	7
Hnrnpa1	7.30301e-96	0.711795	0.995	0.747	1.36953e-91	7
Ppp1ca	3.97997e-95	0.591057	0.995	0.768	7.46364e-91	7
Hdgf	5.32513e-95	0.61558	0.998	0.797	9.98622e-91	7
H3f3b1	1.98516e-92	0.782643	1	0.805	3.72278e-88	7
Trp53	3.69257e-92	0.563388	0.982	0.557	6.92467e-88	7
Sh3bgrl31	7.1967e-92	0.579747	0.969	0.508	1.3496e-87	7
Dynll1	1.74518e-91	0.896331	0.99	0.749	3.27274e-87	7
Ybx1	6.08827e-91	0.505214	1	0.941	1.14173e-86	7
Stag1	5.36364e-90	0.508988	0.945	0.474	1.00584e-85	7
Usp14	6.23218e-90	0.512203	0.94	0.513	1.16872e-85	7
Srsf3	7.6908e-90	0.697236	0.997	0.743	1.44225e-85	7
Eny2	1.67295e-89	0.518891	0.994	0.696	3.13729e-85	7
Fkbp2	8.55031e-89	0.600881	0.984	0.567	1.60344e-84	7
Cox8a1	3.90628e-88	0.668684	1	0.837	7.32544e-84	7
Sf3b5	4.2742e-88	0.505923	0.968	0.64	8.01541e-84	7
Sf3b2	4.43881e-88	0.608785	0.99	0.666	8.3241e-84	7
Hnrnpk	9.80685e-87	0.606824	1	0.775	1.83908e-82	7
Raly	1.60795e-86	0.547706	0.998	0.657	3.01538e-82	7
Pdap1	2.14038e-86	0.650095	0.99	0.745	4.01386e-82	7
Cdk2ap2	2.26393e-86	0.663874	0.939	0.527	4.24555e-82	7
Nes1	4.30947e-86	0.581436	0.947	0.467	8.08156e-82	7
Dnajc8	9.57219e-86	0.526041	0.984	0.612	1.79507e-81	7
Emp31	1.80853e-85	0.773567	0.994	0.637	3.39154e-81	7
Snrpd2	2.32705e-84	0.564508	0.99	0.798	4.36391e-80	7
Tmsb101	3.28196e-84	0.742085	1	0.725	6.15466e-80	7
Gnb2	3.67578e-84	0.613276	0.997	0.722	6.89318e-80	7
Impdh2	5.07838e-84	0.53787	0.974	0.621	9.52349e-80	7
Snrpb	1.81642e-83	0.539057	0.998	0.801	3.40633e-79	7
Ywhae	4.20891e-83	0.514377	1	0.869	7.89297e-79	7
Gm42047	1.77807e-82	0.624702	0.541	0.15	3.33442e-78	7
Psma4	4.45779e-82	0.548893	0.995	0.787	8.35969e-78	7
Atpif11	1.01486e-81	0.636448	0.982	0.696	1.90317e-77	7
Prelid11	5.26011e-81	0.570084	0.956	0.57	9.86428e-77	7
Arl4c	1.0891e-80	0.559088	0.884	0.4	2.04239e-76	7
Hnrnpf	7.14355e-80	0.626223	1	0.75	1.33963e-75	7
Ptges3	1.79482e-79	0.585805	0.998	0.767	3.36583e-75	7
Smarcc1	1.87853e-79	0.508449	0.943	0.496	3.5228e-75	7
Ak2	5.93393e-79	0.527281	0.932	0.526	1.11279e-74	7
Smarca5	1.24798e-77	0.589228	0.998	0.691	2.34033e-73	7
Rnps1	1.63346e-77	0.505174	0.985	0.642	3.06323e-73	7
Abracl2	2.13378e-77	0.577809	0.964	0.529	4.00147e-73	7
Ptms	4.9354e-77	0.806055	0.997	0.709	9.25536e-73	7
Slc25a51	5.41091e-77	0.674877	0.992	0.744	1.01471e-72	7
Tomm40	1.61961e-76	0.564828	0.934	0.549	3.03725e-72	7
Pbrm1	6.81635e-76	0.538722	0.984	0.611	1.27827e-71	7
Hspd1	9.72792e-76	0.817127	1	0.782	1.82428e-71	7
Eif3c	1.08085e-75	0.592624	0.997	0.728	2.02691e-71	7
Cdkn1a	2.86254e-75	0.612247	0.977	0.547	5.36812e-71	7
Rps22	4.30222e-75	0.524402	1	0.987	8.06796e-71	7
Tcp1	4.77103e-75	0.511972	0.995	0.756	8.94711e-71	7
U2af1	6.52128e-75	0.508436	0.995	0.748	1.22294e-70	7
Scaf11	1.64055e-74	0.509381	0.96	0.556	3.07652e-70	7
Anp32a	1.72199e-74	0.51445	0.958	0.608	3.22925e-70	7
Prmt1	6.57327e-74	0.623249	0.99	0.703	1.23269e-69	7
Hp1bp3	7.18355e-74	0.567103	0.966	0.563	1.34713e-69	7
Srsf21	4.55414e-73	0.551054	0.994	0.716	8.54037e-69	7
Rps27l1	8.2044e-73	0.649292	0.99	0.852	1.53857e-68	7
Hnrnpa2b1	1.86473e-72	0.58484	1	0.831	3.49693e-68	7
1810037I17Rik	2.92798e-72	0.500867	0.969	0.646	5.49083e-68	7
Tceal9	1.66991e-71	0.542107	0.982	0.588	3.13159e-67	7
H3f3a	8.87879e-70	0.572467	1	0.898	1.66504e-65	7
Gspt1	5.08232e-69	0.547093	0.998	0.678	9.53087e-65	7
Thrap3	5.90119e-69	0.504673	0.963	0.578	1.10665e-64	7
Cct7	1.60978e-68	0.532648	0.995	0.75	3.01883e-64	7
Cox6a11	2.51211e-68	0.526201	0.995	0.678	4.71095e-64	7
Ppp1r14b2	2.95728e-68	0.652072	1	0.852	5.54578e-64	7
Hnrnpm	1.38062e-67	0.515961	0.989	0.657	2.58908e-63	7
Tubb2a1	9.69499e-67	0.553187	0.989	0.589	1.8181e-62	7
Rhoa	6.29516e-66	0.50709	1	0.789	1.18053e-61	7
Bcl7c	1.50616e-65	0.500471	0.984	0.645	2.82451e-61	7
Hnrnpa0	3.21436e-65	0.569127	1	0.739	6.02789e-61	7
Ncl1	2.0046e-64	0.710876	1	0.775	3.75923e-60	7
Npm1	2.94986e-64	0.808329	1	0.849	5.53188e-60	7
Hsp90b11	1.90208e-63	0.732386	1	0.708	3.56697e-59	7
Anxa22	8.3139e-63	0.661289	1	0.691	1.55911e-58	7
Tubb2b2	2.07134e-62	0.579564	0.979	0.533	3.88439e-58	7
Cct6a	4.68875e-62	0.52436	0.995	0.753	8.79282e-58	7
Lmna2	3.36072e-61	0.628459	1	0.774	6.30237e-57	7
Gm100762	5.00338e-61	0.636275	1	0.863	9.38284e-57	7
Hnrnpu1	7.43451e-61	0.600618	0.997	0.725	1.39419e-56	7
Cct2	7.519e-61	0.528591	0.997	0.767	1.41004e-56	7
Eif5a	1.35529e-60	0.641028	1	0.901	2.54157e-56	7
Vim2	1.80078e-60	0.711613	1	0.709	3.377e-56	7
Anxa12	1.78853e-56	0.569534	0.976	0.604	3.35404e-52	7
Gnai2	1.10394e-54	0.545812	0.998	0.714	2.07021e-50	7
Manf	1.21577e-54	0.539817	0.997	0.679	2.27994e-50	7
S100a43	8.37364e-52	0.566166	0.982	0.601	1.57031e-47	7
Sfpq1	4.40984e-51	0.507753	0.997	0.677	8.26977e-47	7
Mif	4.94609e-46	0.670344	0.973	0.801	9.2754e-42	7
S100a103	1.9911e-40	0.507072	0.998	0.709	3.73391e-36	7
S100a62	2.03765e-32	0.503877	1	0.713	3.82121e-28	7
Mymk	2.30222e-67	2.43851	0.98	0.151	4.31735e-63	8
Casz1	4.42918e-59	0.583501	0.66	0.06	8.30605e-55	8
Spon1	2.95045e-51	0.554256	0.56	0.052	5.53299e-47	8
Mymx	7.96442e-51	0.924007	0.72	0.09	1.49357e-46	8
Myog	2.09363e-48	3.47661	0.98	0.248	3.92618e-44	8
Gm28653	7.66501e-45	0.862446	0.62	0.075	1.43742e-40	8
Fndc5	4.29577e-42	0.951913	0.82	0.14	8.05586e-38	8
Tnnt2	4.59813e-42	2.49005	0.98	0.259	8.62287e-38	8
Myzap	5.63236e-39	0.822579	0.9	0.197	1.05624e-34	8
Pnmal2	1.66769e-38	1.43951	0.94	0.279	3.12741e-34	8
Actc1	1.93562e-38	2.80142	0.84	0.191	3.62987e-34	8
Patj	1.42605e-36	0.63617	0.7	0.126	2.67427e-32	8
Iffo1	8.58509e-34	1.07187	0.92	0.275	1.60996e-29	8
Ralgps2	3.85245e-33	1.0746	0.88	0.263	7.22451e-29	8
Dbn1	2.59042e-32	1.27791	0.96	0.345	4.85781e-28	8
Arpp21	3.51255e-32	1.20129	0.96	0.307	6.58708e-28	8
Inppl1	7.23027e-32	0.707865	0.88	0.25	1.35589e-27	8
Cdkn1c	6.00999e-31	4.10302	0.94	0.388	1.12705e-26	8
Spg21	4.22847e-30	1.94693	0.98	0.554	7.92966e-26	8
Tmcc3	1.53084e-29	0.798075	0.74	0.177	2.87079e-25	8
Hip1	2.16994e-29	1.16297	1	0.452	4.06929e-25	8
Ankrd10	2.29582e-29	1.75541	1	0.572	4.30535e-25	8
Syne1	3.92393e-28	0.982227	0.94	0.342	7.35855e-24	8
Slc29a1	7.03654e-28	1.6189	1	0.568	1.31956e-23	8
2023-09-04	9.01913e-28	0.868387	0.82	0.221	1.69136e-23	8
Cobl	1.42585e-26	0.848213	0.98	0.374	2.6739e-22	8
Palmd1	5.5357e-26	1.17606	0.96	0.39	1.03811e-21	8
Purb1	2.09467e-25	1.53521	1	0.774	3.92813e-21	8
Pde2a	2.5717e-25	0.526046	0.78	0.212	4.82272e-21	8
Jam3	4.64346e-25	1.21304	0.94	0.426	8.70788e-21	8
Sh3glb1	6.43569e-25	1.11856	1	0.94	1.20688e-20	8
Acta21	6.70149e-24	1.86328	1	0.697	1.25673e-19	8
Chrng	7.71531e-24	0.737248	0.84	0.256	1.44685e-19	8
Cap2	6.65168e-23	0.970935	0.96	0.443	1.24739e-18	8
Svbp	3.1168e-22	1.19866	1	0.634	5.84493e-18	8
Vasp	1.80904e-20	0.679801	0.92	0.396	3.39248e-16	8
Tmem38b	2.26557e-20	0.72913	0.94	0.436	4.24862e-16	8
Gamt	1.4544e-19	1.19503	0.98	0.604	2.72743e-15	8
Prune2	1.48236e-19	1.30739	0.9	0.437	2.77987e-15	8
Anxa111	2.51493e-19	0.665974	0.96	0.484	4.71625e-15	8
Ckb2	5.27999e-19	1.69635	0.94	0.608	9.90157e-15	8
Ranbp9	5.88106e-19	0.592185	0.88	0.403	1.10288e-14	8
Prkar1a1	7.01435e-19	1.00092	1	0.775	1.3154e-14	8
Traf3ip3	4.15508e-18	0.526793	0.72	0.227	7.79203e-14	8
Pmaip1	4.56322e-18	0.742436	0.68	0.202	8.55741e-14	8
Rb1	5.16442e-18	0.51937	0.8	0.297	9.68483e-14	8
Spsb2	5.23659e-18	0.596881	0.74	0.252	9.82018e-14	8
Itm2b1	5.45438e-18	0.942592	1	0.888	1.02286e-13	8
Chrna12	5.45464e-18	1.24095	1	0.669	1.02291e-13	8
Orai1	9.7843e-18	0.643848	0.82	0.326	1.83485e-13	8
Macf1	1.58371e-17	1.25595	0.96	0.598	2.96993e-13	8
Aamdc	1.63191e-17	0.815008	0.98	0.554	3.06032e-13	8
Lmnb21	1.838e-17	0.739953	0.78	0.316	3.44679e-13	8
Acsl3	3.14309e-17	1.13233	0.9	0.548	5.89424e-13	8
Rbfox2	3.28118e-17	0.761118	0.94	0.624	6.15319e-13	8
Cnot6l	5.09457e-17	0.84699	0.92	0.547	9.55385e-13	8
Megf10	7.67688e-17	0.721482	0.86	0.375	1.43964e-12	8
Hes6	1.54812e-16	0.628689	0.82	0.335	2.9032e-12	8
Tnik	2.49198e-16	0.638503	0.86	0.372	4.67321e-12	8
Ppib	2.61324e-16	0.829558	1	0.776	4.90062e-12	8
Mtss1	2.82555e-16	0.52306	0.72	0.251	5.29875e-12	8
Vma21	4.19194e-16	0.748444	1	0.693	7.86115e-12	8
Ppp1r14b3	5.25623e-16	0.855406	1	0.889	9.85701e-12	8
Exosc9	9.68548e-16	0.650244	0.92	0.475	1.81632e-11	8
Aif1l	1.38767e-15	0.543726	0.82	0.321	2.6023e-11	8
Atp1a1	2.62665e-15	0.893848	0.98	0.647	4.92576e-11	8
Dmpk	2.80877e-15	0.701115	0.92	0.487	5.26729e-11	8
Sec11c	2.97096e-15	0.773824	0.94	0.555	5.57145e-11	8
Popdc3	9.75106e-15	1.25961	0.92	0.649	1.82862e-10	8
Msi2	1.26377e-14	0.723849	0.98	0.647	2.36995e-10	8
Gadd45a1	1.26494e-14	1.05508	0.92	0.547	2.37215e-10	8
Slc12a2	1.31244e-14	0.739769	0.58	0.193	2.46122e-10	8
Lsm6	1.57216e-14	1.12366	0.98	0.719	2.94827e-10	8
Arl6ip51	3.1574e-14	0.886854	1	0.758	5.92107e-10	8
Sirt2	5.06751e-14	0.785964	1	0.743	9.50311e-10	8
Ttn	5.68002e-14	0.903739	0.96	0.6	1.06517e-09	8
Trnau1ap	6.26782e-14	0.549016	0.92	0.457	1.1754e-09	8
Hacd1	7.46738e-14	0.705217	1	0.709	1.40036e-09	8
Heg1	7.58231e-14	0.602869	0.74	0.329	1.42191e-09	8
Olfml2b2	9.65334e-14	0.992379	0.96	0.667	1.81029e-09	8
B4galt1	9.67288e-14	0.500662	0.72	0.299	1.81396e-09	8
Rnf7	1.24418e-13	0.711681	0.98	0.828	2.3332e-09	8
Pvr	1.24767e-13	0.733279	0.92	0.555	2.33975e-09	8
Ccnd32	1.25443e-13	0.888879	0.94	0.586	2.35243e-09	8
Ola1	1.32662e-13	0.678364	1	0.677	2.48781e-09	8
Cops9	3.03914e-13	0.801446	0.98	0.814	5.69931e-09	8
Akap9	3.24053e-13	0.679888	0.92	0.546	6.07696e-09	8
Atp13a3	3.75555e-13	0.711049	0.98	0.644	7.04278e-09	8
Mef2a	3.90628e-13	0.80414	0.96	0.634	7.32544e-09	8
Psmd4	4.24888e-13	0.584398	0.98	0.831	7.96793e-09	8
Igfbp3	5.22501e-13	0.564954	0.76	0.304	9.79846e-09	8
Nedd41	5.23228e-13	0.769	1	0.828	9.81209e-09	8
Txnip2	5.94905e-13	1.01348	0.96	0.548	1.11562e-08	8
Bin1	6.09419e-13	0.594648	0.98	0.835	1.14284e-08	8
Uxs1	6.80227e-13	0.590685	0.92	0.537	1.27563e-08	8
Isyna1	8.88629e-13	0.519085	0.56	0.192	1.66645e-08	8
Akr1b3	9.95367e-13	0.899607	0.98	0.831	1.86661e-08	8
Mapk6	1.00404e-12	0.555937	0.88	0.42	1.88287e-08	8
Zfand5	1.27666e-12	0.922702	1	0.885	2.39412e-08	8
Enah	1.63746e-12	0.639768	0.98	0.561	3.07073e-08	8
Utp14b	2.45337e-12	0.866445	0.8	0.4	4.6008e-08	8
Agpat3	3.37606e-12	0.638614	0.92	0.543	6.33113e-08	8
Cdkn1a1	3.67084e-12	0.83392	1	0.653	6.88392e-08	8
Marcksl13	3.90138e-12	0.978236	0.96	0.603	7.31625e-08	8
Rhob1	4.27721e-12	0.698061	0.94	0.533	8.02105e-08	8
Fyttd1	5.42136e-12	0.562586	0.96	0.665	1.01667e-07	8
Zfp106	8.14165e-12	0.546886	0.94	0.787	1.5268e-07	8
Top12	1.19109e-11	0.709417	1	0.806	2.23366e-07	8
Rdh5	1.81877e-11	0.690789	0.82	0.416	3.41073e-07	8
Pkig	2.04563e-11	0.684171	0.98	0.8	3.83617e-07	8
Polr2i	2.57512e-11	0.762687	0.9	0.672	4.82913e-07	8
Otud1	3.07429e-11	0.562958	0.82	0.397	5.76521e-07	8
Taldo1	3.11684e-11	0.542914	0.98	0.73	5.84501e-07	8
Ago2	3.64849e-11	0.512758	0.92	0.526	6.84202e-07	8
Map4	5.25001e-11	0.548363	0.94	0.653	9.84533e-07	8
Eef1b21	5.34191e-11	0.56323	1	0.935	1.00177e-06	8
Acadl	7.17959e-11	0.544256	1	0.755	1.34639e-06	8
Map2k2	8.72097e-11	0.600835	0.98	0.803	1.63544e-06	8
Arl4d1	1.23419e-10	0.511249	0.76	0.349	2.31448e-06	8
Lsm14a	1.62866e-10	0.525257	0.94	0.586	3.05423e-06	8
C1qtnf33	2.06749e-10	0.955359	0.98	0.63	3.87716e-06	8
Csnk1e	2.23403e-10	0.616752	0.94	0.608	4.18947e-06	8
Cox8a2	2.52595e-10	0.596388	1	0.877	4.73692e-06	8
Dync1li1	3.19831e-10	0.607506	0.94	0.597	5.9978e-06	8
Sgpp1	3.96505e-10	0.549039	0.74	0.381	7.43565e-06	8
Katnbl1	5.76438e-10	0.512665	0.72	0.399	1.08099e-05	8
Prmt11	6.00825e-10	0.611398	1	0.774	1.12673e-05	8
S100a161	6.30823e-10	0.95745	0.96	0.796	1.18298e-05	8
Ctsd	6.49341e-10	0.537812	0.96	0.767	1.21771e-05	8
Lrrn1	1.01353e-09	0.572144	0.7	0.327	1.90066e-05	8
Celf2	1.02023e-09	0.648745	0.98	0.738	1.91325e-05	8
Cct8	1.37897e-09	0.554514	1	0.801	2.58599e-05	8
Tmed9	1.50312e-09	0.564059	1	0.757	2.81879e-05	8
Psmd1	2.74556e-09	0.506524	0.98	0.726	5.14874e-05	8
Rap2b1	2.95478e-09	0.620484	0.88	0.578	5.54111e-05	8
Kdm1a	3.06794e-09	0.612814	0.98	0.693	5.75331e-05	8
Ecrg41	3.90978e-09	0.607993	0.68	0.306	7.33201e-05	8
Eif4ebp1	8.57103e-09	0.552071	0.98	0.737	0.000160733	8
Tmsb4x2	1.08796e-08	0.777762	1	0.795	0.000204025	8
Jmjd1c2	1.13883e-08	0.550488	0.98	0.65	0.000213565	8
Npm3	1.65029e-08	0.508964	0.94	0.664	0.000309479	8
Slc25a52	1.71212e-08	0.612151	1	0.805	0.000321074	8
Tcf12	1.81194e-08	0.537566	0.88	0.626	0.000339793	8
Cd164	2.23641e-08	0.566494	0.94	0.679	0.000419395	8
Fkbp1a	2.79063e-08	0.506298	1	0.851	0.000523326	8
Neat12	5.03625e-08	0.674638	0.96	0.631	0.000944448	8
Cavin22	8.55828e-08	0.602315	0.96	0.613	0.00160493	8
Larp4	9.27933e-08	0.575493	0.98	0.679	0.00174015	8
Plin3	1.10594e-07	0.763234	0.7	0.41	0.00207397	8
Socs21	1.56238e-07	0.539057	0.9	0.608	0.00292993	8
Fxyd62	1.9044e-07	0.588689	0.96	0.727	0.00357132	8
Id1	3.13155e-07	0.677946	0.86	0.583	0.00587259	8
Nes2	3.74202e-07	0.771093	0.92	0.586	0.00701741	8
Klf63	3.86772e-07	0.597712	0.98	0.713	0.00725313	8
Hspd11	1.37012e-06	0.520345	1	0.836	0.0256939	8
Akr1b82	2.12155e-06	0.508039	0.78	0.478	0.0397854	8
Synpo2l	9.33847e-76	0.815507	0.79	0.105	1.75124e-71	9
Mybph	2.01638e-70	1.90013	0.642	0.077	3.78132e-66	9
Mymx1	2.24328e-67	1.96104	0.642	0.084	4.20683e-63	9
Ptgds	3.70295e-66	0.670504	0.617	0.071	6.94415e-62	9
Dusp27	2.52138e-65	0.623819	0.704	0.098	4.72834e-61	9
Baiap2l1	4.94297e-65	0.58774	0.654	0.087	9.26956e-61	9
Tmem182	1.02674e-57	0.516084	0.605	0.075	1.92545e-53	9
Filip1	1.81948e-57	0.655681	0.58	0.071	3.41207e-53	9
Klhl40	6.16449e-53	1.39263	0.889	0.226	1.15603e-48	9
Hspb3	2.05088e-52	0.587353	0.617	0.085	3.84601e-48	9
Bex1	2.11279e-51	1.74622	0.827	0.204	3.96211e-47	9
Lmod3	9.43444e-51	1.02029	0.716	0.123	1.76924e-46	9
Trim63	9.58121e-49	0.808451	0.617	0.09	1.79676e-44	9
Npnt	2.79342e-48	0.633101	0.58	0.089	5.23851e-44	9
Xirp1	6.11119e-48	0.990867	0.63	0.104	1.14603e-43	9
Gm286531	2.30979e-46	0.580672	0.519	0.071	4.33155e-42	9
Mymk1	1.59463e-45	2.32698	0.691	0.15	2.99041e-41	9
Unc45b	1.88802e-45	0.614033	0.568	0.082	3.54061e-41	9
Lmo7	4.39689e-45	0.651673	0.704	0.149	8.2455e-41	9
Cavin4	1.36691e-41	1.71117	0.802	0.253	2.56336e-37	9
Tnni1	9.00593e-41	2.63726	0.667	0.153	1.68888e-36	9
Mustn1	1.87743e-38	3.14894	0.963	0.385	3.52074e-34	9
Tnnc1	2.66724e-38	2.68819	0.605	0.13	5.00187e-34	9
Rbm24	7.04688e-38	1.10274	0.877	0.305	1.3215e-33	9
Sgcg	2.07435e-36	0.685801	0.617	0.123	3.89003e-32	9
Fndc51	4.32088e-36	0.780137	0.63	0.137	8.10295e-32	9
Hspb8	6.39392e-36	1.75799	0.926	0.359	1.19905e-31	9
Ttn1	8.29533e-36	1.9168	0.988	0.594	1.55562e-31	9
Lmod2	9.99867e-36	1.28915	0.679	0.157	1.87505e-31	9
Cacng1	2.50333e-35	1.56424	0.963	0.463	4.6945e-31	9
Actc11	1.14363e-34	2.59889	0.704	0.187	2.14464e-30	9
Cst6	3.20906e-34	0.971296	0.802	0.232	6.01795e-30	9
Myl4	4.1143e-34	3.16582	0.815	0.332	7.71554e-30	9
Myog1	3.11386e-33	3.24982	0.716	0.248	5.83941e-29	9
Spsb21	5.50937e-33	0.573975	0.778	0.244	1.03317e-28	9
Plekho1	1.10355e-32	0.581208	0.728	0.194	2.06949e-28	9
Cdc42ep3	3.79932e-32	0.521998	0.58	0.12	7.12486e-28	9
Tnnt21	4.75431e-32	3.2305	0.741	0.258	8.91575e-28	9
Inppl11	2.27735e-31	0.661021	0.753	0.245	4.27072e-27	9
Gatm	2.33311e-31	1.25674	0.691	0.234	4.37529e-27	9
Aamdc1	3.48636e-30	1.15844	0.938	0.55	6.53796e-26	9
Dclk1	5.48708e-30	1.61124	0.617	0.18	1.02899e-25	9
Klhl41	1.01754e-29	1.76313	0.802	0.254	1.9082e-25	9
Klhl31	1.2797e-29	0.51303	0.765	0.2	2.39982e-25	9
Scx	3.25996e-29	1.13511	0.716	0.261	6.1134e-25	9
Bin11	4.36343e-29	1.0901	0.988	0.833	8.18275e-25	9
Chrng1	5.16849e-29	0.99668	0.704	0.253	9.69247e-25	9
Rrad1	5.18946e-29	1.92044	0.802	0.349	9.7318e-25	9
Isyna11	6.05672e-29	0.73668	0.642	0.184	1.13582e-24	9
Cap21	2.8583e-28	0.856063	0.901	0.439	5.36017e-24	9
Scrib	4.82463e-28	0.787203	0.63	0.188	9.04762e-24	9
Hrc	4.73456e-27	0.61779	0.506	0.105	8.87873e-23	9
Klhl30	1.85411e-26	0.745947	0.519	0.119	3.47702e-22	9
Cav3	2.60832e-26	1.61808	0.741	0.29	4.89138e-22	9
Arpp211	7.03835e-26	1.15739	0.728	0.307	1.3199e-21	9
Pdlim3	1.13063e-25	2.03601	0.938	0.476	2.12028e-21	9
Sap30	1.1746e-25	0.790305	0.741	0.304	2.20273e-21	9
Aif1l1	3.22299e-25	1.11866	0.716	0.318	6.04408e-21	9
H19	5.78664e-25	1.28962	0.815	0.379	1.08517e-20	9
Neb	6.29402e-25	1.10054	0.975	0.567	1.18032e-20	9
Orai11	6.90307e-25	0.690837	0.753	0.321	1.29453e-20	9
Hes61	7.02129e-24	1.13764	0.741	0.331	1.3167e-19	9
Cobl1	7.06691e-24	0.731663	0.815	0.372	1.32526e-19	9
Hspb2	1.2069e-23	1.00127	0.914	0.462	2.26329e-19	9
Iffo11	2.07849e-23	0.680617	0.704	0.274	3.8978e-19	9
Dlgap4	4.41471e-23	0.69295	0.877	0.473	8.2789e-19	9
E2f4	9.86451e-23	0.592578	0.864	0.42	1.84989e-18	9
Psmd8	1.09324e-22	0.949685	0.988	0.852	2.05015e-18	9
Svil	1.93123e-22	0.554918	0.84	0.37	3.62163e-18	9
Ccdc141	5.00722e-22	0.659982	0.691	0.283	9.39003e-18	9
Des	6.78702e-22	1.01626	1	0.988	1.27277e-17	9
Vasp1	7.21908e-22	0.841591	0.753	0.395	1.35379e-17	9
Pacsin3	2.03747e-21	0.67475	0.728	0.247	3.82086e-17	9
Arl6ip52	2.58128e-21	1.39741	0.914	0.758	4.84067e-17	9
Mllt11	4.31249e-21	0.772832	0.704	0.251	8.08721e-17	9
Rras2	6.53782e-21	0.656354	0.802	0.436	1.22604e-16	9
Ube2d1	4.28156e-20	0.584321	0.914	0.568	8.02921e-16	9
Ehd4	9.0875e-20	0.794054	0.802	0.47	1.70418e-15	9
Vamp5	2.48742e-19	1.08363	0.84	0.508	4.66465e-15	9
Anxa112	4.624e-19	0.726649	0.802	0.483	8.67138e-15	9
Tnnt1	8.13551e-19	2.08079	0.593	0.236	1.52565e-14	9
Tmem38b1	1.55039e-18	0.658366	0.827	0.433	2.90745e-14	9
Uqcc2	1.86231e-18	0.723741	0.988	0.835	3.49239e-14	9
Psmb5	1.96135e-18	0.708322	0.963	0.832	3.67812e-14	9
Hacd11	2.48764e-18	0.88157	0.864	0.71	4.66508e-14	9
Psmc2	3.56733e-18	0.579885	0.951	0.709	6.68982e-14	9
Dapk2	4.96842e-18	0.552471	0.741	0.353	9.31728e-14	9
Tpm2	1.17262e-17	0.57224	1	0.85	2.199e-13	9
Mef2c	1.37938e-17	0.789517	0.679	0.236	2.58676e-13	9
Cfl2	1.78516e-17	1.06538	1	0.904	3.34771e-13	9
Mef2a1	1.97568e-17	1.04987	0.84	0.634	3.705e-13	9
Myh1	2.03716e-17	0.764439	0.667	0.244	3.82028e-13	9
Actn2	2.46567e-17	0.608224	0.605	0.193	4.62387e-13	9
Ankrd11	2.98409e-17	1.45614	0.889	0.601	5.59607e-13	9
Mtfr1l	3.12346e-17	0.522221	0.901	0.577	5.85742e-13	9
Coa3	3.64086e-17	0.567053	0.914	0.608	6.82771e-13	9
Psmc3	4.35482e-17	0.588096	0.963	0.835	8.16659e-13	9
Pdlim7	4.86016e-17	0.679931	0.988	0.791	9.11425e-13	9
Mylpf	6.52627e-17	1.07174	1	0.832	1.22387e-12	9
Agpat31	7.04797e-17	0.607367	0.827	0.541	1.32171e-12	9
Popdc31	8.72632e-17	0.806786	0.951	0.644	1.63645e-12	9
Otud11	9.54095e-17	0.820511	0.802	0.392	1.78921e-12	9
Psmb3	1.34204e-16	0.604447	0.963	0.847	2.51672e-12	9
Pnmal21	2.86748e-16	0.619846	0.642	0.281	5.37739e-12	9
Cryab	3.32314e-16	2.34351	1	0.949	6.23189e-12	9
Tuba4a	1.18046e-15	0.955535	0.852	0.416	2.21372e-11	9
Jsrp1	1.36367e-15	0.697675	0.975	0.792	2.55729e-11	9
Nfu1	1.70424e-15	0.642833	0.79	0.539	3.19595e-11	9
Svbp1	2.50199e-15	1.45849	0.753	0.638	4.69198e-11	9
Atp6v1e1	2.87095e-15	0.589296	0.864	0.619	5.38389e-11	9
Msi21	2.88079e-15	0.556136	0.889	0.646	5.40234e-11	9
Psma7	3.36015e-15	0.563888	0.963	0.855	6.3013e-11	9
Ahnak21	3.41576e-15	0.575631	0.654	0.303	6.40558e-11	9
Psma2	1.17116e-14	0.543546	0.963	0.82	2.19628e-10	9
Psmb6	1.51656e-14	0.533407	0.975	0.853	2.84401e-10	9
Dmpk1	2.73589e-14	0.54962	0.852	0.483	5.13062e-10	9
Nes3	3.0383e-14	1.43598	0.765	0.587	5.69772e-10	9
Mllt3	4.53102e-14	0.54872	0.753	0.333	8.49703e-10	9
Nrap	8.46772e-14	1.25048	0.531	0.198	1.58795e-09	9
Cdkn1c1	9.56444e-14	2.40396	0.679	0.39	1.79362e-09	9
Tmsb103	1.28207e-13	1.67288	0.79	0.798	2.40427e-09	9
Nexn	1.58182e-13	0.931122	0.926	0.561	2.96639e-09	9
Smim11	2.29164e-13	0.539756	0.926	0.678	4.29751e-09	9
1110008P14Rik	3.62437e-13	0.558279	0.827	0.56	6.79677e-09	9
Mrpl17	4.82545e-13	0.537993	0.914	0.711	9.04917e-09	9
Macf11	5.50055e-13	1.06293	0.741	0.601	1.03152e-08	9
Rnf71	6.61737e-13	0.524605	0.914	0.828	1.24096e-08	9
Ctsd1	8.65386e-13	0.629274	0.877	0.767	1.62286e-08	9
Dbn11	2.78881e-12	0.649824	0.654	0.347	5.22985e-08	9
Trim54	2.8731e-12	0.577595	0.531	0.188	5.38792e-08	9
Sox11	4.33887e-12	0.958412	0.667	0.36	8.13669e-08	9
Myl9	4.85028e-12	0.727822	0.617	0.289	9.09574e-08	9
Hspb7	5.11591e-12	2.18833	0.531	0.216	9.59387e-08	9
Chrna13	5.14547e-12	1.23034	0.728	0.674	9.64929e-08	9
Pomp	1.17189e-11	0.51292	0.951	0.855	2.19765e-07	9
Psma5	1.20941e-11	0.515711	0.926	0.781	2.268e-07	9
Myl1	1.4895e-11	0.600108	0.988	0.699	2.79326e-07	9
Flnc1	2.24651e-11	0.727112	0.926	0.694	4.21289e-07	9
Sypl	4.87973e-11	0.503961	0.864	0.665	9.15096e-07	9
Tubb61	1.14085e-10	1.04609	0.815	0.651	2.13943e-06	9
Vma211	1.32586e-10	0.765739	0.84	0.694	2.48639e-06	9
Ankrd101	1.52382e-10	0.627818	0.765	0.575	2.85762e-06	9
Ccnd33	1.61303e-10	0.663317	0.815	0.585	3.02491e-06	9
Pkig1	1.75569e-10	0.671265	0.901	0.8	3.29245e-06	9
Psmd11	2.36969e-10	0.634407	0.963	0.782	4.44388e-06	9
Prmt12	4.16483e-10	0.631304	0.914	0.774	7.81031e-06	9
Thbs1	5.35745e-10	0.503801	0.642	0.363	1.00468e-05	9
Spg211	1.34832e-09	1.00683	0.741	0.557	2.52851e-05	9
Hspb11	1.35095e-09	1.29287	0.988	0.925	2.53343e-05	9
Rhob2	1.37501e-09	0.599097	0.716	0.535	2.57855e-05	9
Acta1	1.93552e-09	0.575971	1	0.89	3.62969e-05	9
Eno12	3.14135e-09	0.789451	0.79	0.732	5.89097e-05	9
Otulin	4.63674e-09	0.5769	0.728	0.39	8.69528e-05	9
Cdkn1a2	9.92319e-09	1.38547	0.716	0.658	0.00018609	9
Lmcd1	1.21134e-08	1.27611	0.58	0.301	0.000227162	9
Csrp3	2.87096e-08	2.28872	0.593	0.327	0.000538392	9
Esd	3.35957e-08	0.552839	0.914	0.786	0.00063002	9
Akr1b83	5.25162e-08	0.578794	0.691	0.477	0.000984835	9
Acadl1	7.12154e-08	0.508127	0.827	0.758	0.0013355	9
Akr1b31	7.35236e-08	0.612951	0.877	0.833	0.00137879	9
Nme12	1.39501e-07	0.629479	0.852	0.804	0.00261606	9
Lsm61	1.82303e-07	0.616592	0.864	0.719	0.00341873	9
Gadd45g1	1.89587e-07	0.572304	0.815	0.601	0.00355533	9
Jpt11	5.45083e-07	0.55647	0.802	0.707	0.0102219	9
Xirp2	7.35013e-07	1.10528	0.531	0.29	0.0137837	9
Pfn12	1.54963e-06	0.549501	0.938	0.866	0.0290603	9
Serpinb6a	1.64673e-06	0.582052	1	0.889	0.0308812	9
Lgals32	2.02437e-06	0.87518	0.716	0.543	0.037963	9
Cox6a2	0	5.19144	0.941	0.183	0	10
Pgam2	0	4.74038	0.941	0.177	0	10
Cox8b	0	4.57189	0.873	0.076	0	10
Myoz1	0	4.31481	0.897	0.11	0	10
Ankrd23	7.48005e-308	4.01794	0.89	0.131	1.40273e-303	10
Tcap	2.15422e-304	4.7747	0.926	0.183	4.03981e-300	10
Tmod4	4.52423e-294	2.77897	0.75	0.041	8.48428e-290	10
Eef1a2	1.68281e-293	3.01991	0.781	0.059	3.15578e-289	10
Rpl3l	4.51356e-289	2.53134	0.693	0.022	8.46428e-285	10
Myot	9.60901e-287	3.08949	0.774	0.063	1.80198e-282	10
Pvalb	1.24666e-286	4.63509	0.809	0.086	2.33787e-282	10
Smpx	8.5295e-282	3.05527	0.809	0.09	1.59954e-277	10
Tnnt3	4.74074e-266	5.77605	0.991	0.573	8.89031e-262	10
Tnni2	1.09002e-263	5.85654	0.98	0.515	2.04412e-259	10
Tnnc2	1.57839e-258	5.73935	0.985	0.614	2.95995e-254	10
Mylpf1	3.86741e-258	4.90967	0.998	0.79	7.25255e-254	10
Tpm1	7.40503e-257	4.92455	0.998	0.911	1.38866e-252	10
Acta11	7.2517e-256	5.41878	0.994	0.864	1.35991e-251	10
Myl11	2.11107e-254	5.37571	0.985	0.625	3.9589e-250	10
Chchd10	4.76511e-254	4.23336	0.917	0.312	8.93602e-250	10
Eno3	7.23426e-247	4.31917	0.971	0.565	1.35664e-242	10
Mybpc2	4.60694e-246	3.06825	0.675	0.048	8.6394e-242	10
Ckm	1.15595e-245	5.81465	0.967	0.559	2.16776e-241	10
Tpm21	2.4711e-244	4.3831	0.983	0.817	4.63406e-240	10
Adssl1	2.99792e-242	3.05837	0.801	0.15	5.62199e-238	10
Ldb3	7.81863e-240	2.5746	0.722	0.083	1.46623e-235	10
Aldoa	2.6647e-239	4.40577	0.991	0.98	4.9971e-235	10
Mb	1.23315e-237	5.07768	0.761	0.118	2.31253e-233	10
Pygm	1.24311e-235	3.59238	0.846	0.217	2.3312e-231	10
Slc25a4	1.91807e-235	3.33194	0.989	0.977	3.59696e-231	10
Trim541	2.77668e-230	2.29399	0.669	0.059	5.2071e-226	10
Atp2a1	5.78942e-227	4.40333	0.917	0.41	1.08569e-222	10
Car3	5.95503e-225	4.06517	0.84	0.227	1.11675e-220	10
Gapdh	5.35542e-222	2.03639	0.996	0.998	1.0043e-217	10
Fabp3	4.78844e-213	4.03222	0.719	0.12	8.97977e-209	10
Hspb6	1.88211e-211	3.41757	0.812	0.225	3.52952e-207	10
Casq1	7.31071e-210	2.57475	0.678	0.089	1.37098e-205	10
2310040G24Rik	4.81393e-209	2.09992	0.608	0.05	9.02756e-205	10
Ckmt2	7.47133e-207	2.95848	0.596	0.048	1.4011e-202	10
Pfkm	4.11946e-202	2.78293	0.728	0.147	7.72522e-198	10
Cox7a1	2.42246e-201	3.31328	0.77	0.2	4.54284e-197	10
Mef2c1	4.44251e-201	2.51648	0.7	0.116	8.33105e-197	10
Ak1	7.04638e-201	2.96669	0.825	0.286	1.32141e-196	10
Sh3bgr	1.82472e-200	2.85467	0.759	0.185	3.42191e-196	10
Trdn	1.88733e-198	2.7092	0.684	0.11	3.53931e-194	10
Tcea3	3.54486e-198	3.07222	0.779	0.222	6.64768e-194	10
Tuba4a1	1.86002e-194	2.87323	0.833	0.31	3.48809e-190	10
Atp5g1	2.99746e-194	2.57048	0.954	0.965	5.62113e-190	10
Apobec2	2.75935e-192	2.48744	0.715	0.15	5.17461e-188	10
Tpi1	1.31981e-189	2.98898	0.934	0.827	2.47504e-185	10
Selenow	2.18445e-188	2.81191	0.939	0.948	4.09649e-184	10
Ampd1	1.49281e-187	1.87634	0.506	0.023	2.79947e-183	10
2310002L09Rik	8.21792e-182	1.60816	0.526	0.034	1.54111e-177	10
Cox7c	2.96572e-179	1.76926	0.967	0.989	5.56162e-175	10
Cox5a	1.52954e-177	2.09835	0.947	0.965	2.86836e-173	10
Atp5j	2.38098e-175	1.88627	0.943	0.971	4.46505e-171	10
Asb2	1.77978e-173	2.09287	0.557	0.061	3.33762e-169	10
Myh4	8.90025e-171	4.69416	0.612	0.097	1.66906e-166	10
Mylk4	7.07931e-164	2.17236	0.511	0.045	1.32758e-159	10
Cmya5	9.14427e-164	2.03228	0.522	0.052	1.71483e-159	10
Ldha	3.7194e-162	1.92696	0.949	0.972	6.97499e-158	10
Klhl411	2.26821e-160	1.97055	0.673	0.153	4.25358e-156	10
Cox6c	3.61105e-160	1.81326	0.947	0.984	6.7718e-156	10
Coq10a	4.56414e-159	2.51058	0.689	0.193	8.55914e-155	10
Ppp1r27	1.28452e-157	2.23033	0.537	0.065	2.40885e-153	10
Cystm1	2.02567e-156	2.26672	0.702	0.207	3.79874e-152	10
Des1	1.17999e-155	1.47187	0.982	0.991	2.21283e-151	10
Atcayos	1.1854e-154	1.65379	0.509	0.055	2.22298e-150	10
Vdac1	1.59667e-150	2.1299	0.895	0.884	2.99423e-146	10
Atp5k	6.04561e-150	2.36747	0.895	0.906	1.13373e-145	10
Mss51	6.73394e-150	2.59657	0.504	0.059	1.26282e-145	10
Xirp21	1.77994e-148	2.5884	0.673	0.185	3.33791e-144	10
Tmem38a	1.71527e-147	2.12222	0.689	0.217	3.21665e-143	10
Ndufa4	2.71948e-147	1.8309	0.919	0.965	5.09983e-143	10
Uqcrb	7.58059e-147	1.92075	0.897	0.967	1.42159e-142	10
Cd24a	3.50341e-145	1.84358	0.568	0.101	6.56995e-141	10
Ddit4l	1.11735e-143	2.14013	0.61	0.142	2.09537e-139	10
Ndrg2	6.21368e-141	2.69822	0.796	0.461	1.16525e-136	10
Atp5mpl	5.48407e-140	1.88403	0.903	0.949	1.02843e-135	10
Ndufc1	1.55209e-137	2.13195	0.882	0.925	2.91063e-133	10
Park7	9.05e-137	1.8708	0.89	0.93	1.69715e-132	10
Ndufb1-ps	5.86827e-135	2.46993	0.875	0.932	1.10048e-130	10
Gm42418	8.31895e-133	1.9025	0.95	0.997	1.56005e-128	10
Atp5l	1.07477e-132	1.60392	0.901	0.984	2.01551e-128	10
Ndufa6	7.02716e-132	2.10098	0.871	0.917	1.3178e-127	10
Uqcrq	3.0621e-129	1.92898	0.904	0.952	5.74236e-125	10
Atp5md	4.05777e-129	2.15219	0.888	0.956	7.60953e-125	10
Mpc2	6.61976e-128	2.52053	0.858	0.883	1.2414e-123	10
Acyp2	9.75639e-128	2.44598	0.721	0.332	1.82962e-123	10
Atp5c1	7.71207e-127	1.49678	0.895	0.952	1.44624e-122	10
Atp5j2	1.09835e-126	1.68499	0.893	0.97	2.05974e-122	10
Ndufa13	1.043e-125	1.57082	0.903	0.965	1.95593e-121	10
Atp5e	1.76704e-125	2.03314	0.899	0.98	3.31373e-121	10
Mpc1	8.59765e-125	2.39034	0.853	0.879	1.61232e-120	10
Mlf1	1.80123e-124	1.9804	0.612	0.181	3.37784e-120	10
Ndufb5	1.1173e-123	1.78632	0.868	0.92	2.09526e-119	10
Gng5	4.33256e-120	1.35239	0.908	0.984	8.12484e-116	10
Cox7b	8.78875e-120	1.92126	0.879	0.936	1.64815e-115	10
Mybpc1	2.01534e-119	2.40007	0.768	0.472	3.77936e-115	10
Ndufb9	6.64107e-119	1.86722	0.871	0.96	1.2454e-114	10
Uqcr11	1.80552e-114	1.55116	0.888	0.962	3.3859e-110	10
Cox5b	2.10701e-114	1.43378	0.917	0.982	3.95128e-110	10
Pgm1	6.87708e-113	2.20174	0.64	0.248	1.28966e-108	10
Scn1b	7.61082e-113	2.27343	0.779	0.569	1.42726e-108	10
Uqcr10	7.86641e-113	1.81308	0.866	0.941	1.47519e-108	10
Fth1	6.87244e-112	1.08091	0.987	0.999	1.28879e-107	10
Neb1	8.20656e-112	2.48486	0.789	0.519	1.53898e-107	10
Actn21	1.00659e-111	1.89403	0.513	0.115	1.88766e-107	10
Ndufa5	3.41395e-111	1.97544	0.847	0.891	6.40218e-107	10
Ndufa3	9.17166e-111	2.19733	0.835	0.86	1.71996e-106	10
Nrap1	2.24058e-110	1.69448	0.518	0.117	4.20176e-106	10
Ptp4a3	2.37749e-109	2.30554	0.699	0.366	4.4585e-105	10
Ybx3	2.66653e-106	1.43063	0.888	0.982	5.00054e-102	10
Ndufb4	2.17359e-105	2.02326	0.833	0.888	4.07613e-101	10
Tle5	3.05569e-105	1.90471	0.835	0.904	5.73033e-101	10
Gpx4	3.57823e-103	1.18647	0.888	0.97	6.71025e-99	10
Mrpl42	1.12697e-102	1.98153	0.812	0.788	2.1134e-98	10
Mgst3	3.09049e-102	2.04972	0.621	0.257	5.79559e-98	10
Ndufb8	2.30537e-99	1.54906	0.849	0.939	4.32326e-95	10
Ndufa12	7.72278e-99	1.71331	0.827	0.884	1.44825e-94	10
Cox6b1	6.48616e-97	1.31891	0.881	0.976	1.21635e-92	10
Gyg	7.27194e-95	1.84066	0.629	0.295	1.36371e-90	10
Atp5o	1.95773e-94	1.35821	0.873	0.963	3.67133e-90	10
Ugp2	2.60751e-94	2.26159	0.768	0.649	4.88986e-90	10
Ndufb10	2.95148e-91	1.67189	0.835	0.932	5.5349e-87	10
Jsrp11	4.00098e-91	1.7377	0.809	0.795	7.50304e-87	10
Pdlim31	1.49359e-90	2.07089	0.7	0.43	2.80094e-86	10
Actn3	2.50425e-90	3.41019	0.772	0.699	4.69623e-86	10
Cycs	3.00763e-90	1.58018	0.869	0.95	5.6402e-86	10
Cisd1	5.82562e-90	2.08412	0.768	0.705	1.09248e-85	10
Fxyd1	1.35949e-88	1.96452	0.756	0.651	2.54944e-84	10
Cryab1	1.57916e-88	1.82788	0.921	0.96	2.96139e-84	10
Ndufs7	2.51213e-88	1.69867	0.814	0.884	4.71099e-84	10
Ndufs5	5.53572e-86	1.61634	0.816	0.909	1.03811e-81	10
Ndufa2	9.79368e-85	1.30091	0.836	0.955	1.83661e-80	10
Ndufv2	5.7097e-82	1.64767	0.796	0.867	1.07074e-77	10
Atp5d	1.69195e-81	1.08638	0.906	0.975	3.17291e-77	10
Pde4dip	8.66472e-78	1.85684	0.535	0.219	1.62489e-73	10
Ndufb11	1.06543e-77	1.38527	0.814	0.939	1.99801e-73	10
Atp5f1	1.73298e-77	1.01991	0.89	0.972	3.24986e-73	10
Sar1b	1.97e-77	2.13554	0.759	0.772	3.69435e-73	10
Bola3	4.29599e-77	1.997	0.752	0.74	8.05626e-73	10
Sdhb	6.175e-77	1.79117	0.789	0.851	1.158e-72	10
Fitm1	7.54278e-77	1.77394	0.7	0.542	1.4145e-72	10
Pink1	1.10393e-76	1.85224	0.656	0.424	2.0702e-72	10
Myh11	5.5035e-76	3.4672	0.507	0.184	1.03207e-71	10
Uqcc21	4.95018e-75	1.63998	0.776	0.859	9.28307e-71	10
Pdlim5	4.6422e-74	1.94563	0.728	0.658	8.70552e-70	10
Atp5h	1.51982e-72	1.12229	0.862	0.981	2.85012e-68	10
Ndufs3	2.91067e-72	1.53989	0.778	0.845	5.45838e-68	10
Mtln	5.63771e-72	1.87332	0.647	0.435	1.05724e-67	10
Uqcrfs1	1.05957e-71	1.51317	0.8	0.898	1.98702e-67	10
Ndufv3	2.22608e-71	1.75387	0.765	0.853	4.17456e-67	10
Ndufb7	9.73921e-70	1.40026	0.785	0.885	1.82639e-65	10
Drap1	7.1819e-67	1.20079	0.824	0.945	1.34682e-62	10
Macrod1	3.96174e-66	1.60594	0.616	0.391	7.42945e-62	10
Ndufs6	1.23804e-65	1.62643	0.752	0.812	2.3217e-61	10
Ube2b	3.61401e-65	1.36309	0.801	0.959	6.77735e-61	10
Mrps21	5.02613e-65	1.53377	0.75	0.824	9.42551e-61	10
Vdac3	8.35955e-65	1.28478	0.781	0.884	1.56767e-60	10
Map1lc3a	1.05044e-63	1.26999	0.803	0.922	1.96988e-59	10
Crat	3.12864e-63	1.59317	0.506	0.233	5.86714e-59	10
Ndufb2	3.95561e-63	1.56619	0.774	0.91	7.41796e-59	10
Ttn2	7.26617e-61	1.92598	0.763	0.56	1.36262e-56	10
Cib2	5.38365e-59	1.56577	0.502	0.237	1.0096e-54	10
Hspb81	6.17239e-58	1.47981	0.57	0.321	1.15751e-53	10
Pkia	1.47797e-57	1.34616	0.518	0.262	2.77164e-53	10
Ss18l2	1.82957e-57	1.63761	0.586	0.395	3.43098e-53	10
Ndufa11	2.22766e-57	1.39647	0.765	0.878	4.17753e-53	10
Cfl21	1.78849e-56	0.985185	0.79	0.943	3.35395e-52	10
Cox7a2	2.45174e-54	0.965257	0.849	0.979	4.59774e-50	10
Pkm	4.46134e-54	1.07851	0.875	0.971	8.36635e-50	10
Bin12	9.06181e-53	1.27983	0.792	0.852	1.69936e-48	10
Ndufa8	1.37034e-52	1.51353	0.748	0.863	2.56979e-48	10
Ndufab1	1.66925e-52	1.27009	0.783	0.919	3.13034e-48	10
Cox4i1	1.37952e-51	0.839732	0.917	0.995	2.58701e-47	10
Ndufa7	1.88015e-51	0.959594	0.783	0.955	3.52585e-47	10
Coq9	2.65192e-51	1.58712	0.522	0.307	4.97315e-47	10
Chchd2	5.76371e-50	0.576659	0.934	0.996	1.08087e-45	10
Pdlim71	7.62384e-50	1.36947	0.73	0.818	1.4297e-45	10
Phlda3	8.90925e-50	1.39356	0.702	0.636	1.67075e-45	10
Atp5a1	2.3753e-49	0.911291	0.89	0.98	4.4544e-45	10
Csde1	3.23512e-49	1.34758	0.779	0.947	6.06681e-45	10
Mrpl51	4.30624e-49	1.41984	0.697	0.732	8.0755e-45	10
Mrln	7.27799e-49	1.63262	0.526	0.313	1.36484e-44	10
AY036118	8.41838e-49	1.9851	0.656	0.544	1.5787e-44	10
Nipsnap2	1.32887e-48	1.70349	0.601	0.475	2.49202e-44	10
Slc25a3	6.32513e-47	0.824373	0.901	0.992	1.18615e-42	10
Chchd3	6.66167e-46	1.49841	0.689	0.749	1.24926e-41	10
Mrps36	1.46744e-45	1.58663	0.678	0.71	2.75188e-41	10
Cdc34	2.18224e-45	1.51062	0.642	0.585	4.09236e-41	10
Mustn11	3.12668e-45	1.81515	0.555	0.359	5.86347e-41	10
Timm8b	5.17415e-45	1.54054	0.686	0.733	9.70308e-41	10
Ndufa1	8.29555e-44	1.42446	0.724	0.881	1.55566e-39	10
Slc25a11	1.44524e-43	1.41049	0.638	0.586	2.71025e-39	10
Gpi1	8.84684e-43	1.08659	0.746	0.873	1.65905e-38	10
Mdh2	2.03425e-41	1.03252	0.805	0.941	3.81482e-37	10
Mdh1	4.82488e-41	1.77805	0.71	0.832	9.04811e-37	10
Mrpl30	8.0702e-41	1.09724	0.743	0.901	1.5134e-36	10
Ndufs2	2.56359e-40	1.09403	0.761	0.876	4.8075e-36	10
Suclg1	5.18061e-40	1.30665	0.684	0.741	9.71519e-36	10
Nexn1	6.39831e-40	1.59122	0.619	0.56	1.19988e-35	10
Ubac1	2.05928e-39	1.4482	0.59	0.516	3.86177e-35	10
Got1	1.57974e-38	1.77774	0.513	0.352	2.96248e-34	10
Atp1a2	2.90549e-38	1.46463	0.55	0.389	5.44867e-34	10
Carnmt1	2.59411e-37	1.45656	0.643	0.683	4.86473e-33	10
Ccng1	5.58493e-37	1.27537	0.577	0.455	1.04734e-32	10
Shisa4	8.29754e-37	1.25863	0.531	0.387	1.55604e-32	10
Ndufs4	1.0926e-36	1.37115	0.68	0.804	2.04894e-32	10
S100a1	1.32118e-36	1.57011	0.557	0.446	2.47761e-32	10
Cyc1	7.47049e-36	1.12164	0.748	0.88	1.40094e-31	10
Msrb1	1.60057e-35	1.3557	0.562	0.47	3.00155e-31	10
Pdcd5	1.0794e-34	1.0524	0.721	0.883	2.02419e-30	10
Idh3a	9.20498e-34	1.28758	0.662	0.752	1.72621e-29	10
Atp5g3	6.84547e-33	0.969693	0.8	0.937	1.28373e-28	10
Cox14	1.61951e-32	1.22938	0.669	0.798	3.03706e-28	10
Tma7	1.68614e-32	1.09957	0.717	0.89	3.16202e-28	10
Idh3b	1.78613e-32	1.26745	0.669	0.806	3.34954e-28	10
Zcrb1	5.01058e-32	1.28887	0.7	0.869	9.39633e-28	10
Prxl2b	6.28296e-32	1.33833	0.515	0.378	1.17824e-27	10
Atp6v1g1	8.12975e-32	0.923323	0.743	0.918	1.52457e-27	10
Timm23	3.37153e-31	0.810172	0.752	0.949	6.32262e-27	10
Atp5g2	3.9414e-31	0.537051	0.888	0.978	7.39131e-27	10
Acot13	5.34657e-31	1.34444	0.502	0.383	1.00264e-26	10
Ndufb6	7.5489e-31	1.09701	0.699	0.86	1.41565e-26	10
Wwp1	1.06791e-30	1.3933	0.515	0.41	2.00265e-26	10
Atp5b	1.59986e-30	0.618526	0.892	0.992	3.00022e-26	10
Card19	1.62001e-30	1.26953	0.524	0.427	3.038e-26	10
Etfb	2.06304e-30	1.35207	0.686	0.831	3.86882e-26	10
Micos10	2.1364e-30	0.91036	0.744	0.926	4.0064e-26	10
Ndufb3	4.90601e-30	1.45201	0.676	0.838	9.20025e-26	10
Tsc22d3	3.03235e-28	1.42396	0.539	0.457	5.68656e-24	10
Ank1	3.06789e-27	1.21912	0.592	0.592	5.75322e-23	10
Aamdc2	1.12688e-26	1.22336	0.586	0.556	2.11324e-22	10
Apoo	1.39246e-26	1.16511	0.526	0.458	2.61128e-22	10
Romo1	2.71794e-25	0.895004	0.715	0.925	5.09695e-21	10
Plaat3	4.21395e-25	1.24729	0.517	0.454	7.90241e-21	10
0610012G03Rik	2.93163e-24	1.24716	0.599	0.662	5.49768e-20	10
Pgk1	6.91777e-24	0.815666	0.785	0.91	1.29729e-19	10
Pigp	9.7731e-24	1.16666	0.643	0.797	1.83275e-19	10
Cacng11	1.72637e-23	1.11085	0.54	0.462	3.23747e-19	10
Uqcrc1	2.2776e-22	1.09483	0.676	0.818	4.27118e-18	10
Bod1	6.11302e-22	1.15314	0.601	0.678	1.14637e-17	10
Cox17	5.35152e-21	1.07112	0.662	0.833	1.00357e-16	10
Ptp4a2	6.10689e-21	0.721495	0.757	0.932	1.14522e-16	10
Mrpl18	9.24512e-21	1.02853	0.618	0.682	1.73374e-16	10
Hspb21	1.7394e-20	1.1268	0.513	0.467	3.2619e-16	10
Tmem126a	3.72639e-20	1.13411	0.605	0.699	6.9881e-16	10
Fhl11	1.44505e-19	2.28146	0.586	0.697	2.70991e-15	10
Smim10l1	1.59598e-19	1.28637	0.594	0.683	2.99294e-15	10
Sod2	5.83553e-19	1.06446	0.697	0.88	1.09434e-14	10
Rtn2	1.51549e-18	1.26214	0.608	0.726	2.842e-14	10
Vdac2	5.89829e-18	0.624641	0.746	0.925	1.10611e-13	10
Serpinb6a1	6.06848e-18	0.804844	0.746	0.937	1.13802e-13	10
Uqcrh	6.94554e-18	0.533123	0.86	0.983	1.3025e-13	10
Lars2	9.76062e-18	1.61482	0.561	0.591	1.83041e-13	10
Ndufc2	8.04006e-17	0.866904	0.697	0.914	1.50775e-12	10
Fmc1	3.8021e-15	1.15115	0.597	0.738	7.13008e-11	10
Higd1a	3.87336e-15	0.822296	0.643	0.837	7.26372e-11	10
Arpc5l	1.63119e-14	0.978023	0.607	0.769	3.05897e-10	10
Sdhc	2.23707e-14	0.991669	0.601	0.756	4.19517e-10	10
Amd1	1.40418e-13	1.56376	0.524	0.57	2.63327e-09	10
Iscu	2.50001e-13	0.987	0.588	0.724	4.68827e-09	10
Fam174a	9.06192e-13	1.1074	0.515	0.556	1.69938e-08	10
Acadm	2.06732e-12	1.20695	0.524	0.604	3.87684e-08	10
Isca1	4.28255e-12	1.10807	0.487	0.526	8.03106e-08	10
Hcfc1r1	8.14983e-12	0.904367	0.562	0.635	1.52834e-07	10
Dnajc19	2.41377e-11	0.910138	0.586	0.77	4.52654e-07	10
Fkbp3	1.72601e-10	0.779044	0.676	0.861	3.23679e-06	10
Bsg	2.14867e-10	0.554976	0.752	0.967	4.0294e-06	10
Vamp51	3.37004e-10	1.00887	0.496	0.526	6.31983e-06	10
Rwdd1	5.40834e-10	0.802707	0.64	0.869	1.01423e-05	10
Mrpl14	7.52739e-10	1.05636	0.553	0.689	1.41161e-05	10
Mrpl55	8.5233e-10	0.940469	0.489	0.545	1.59837e-05	10
Polr2l	1.11043e-09	0.793384	0.614	0.807	2.08238e-05	10
Ndufa10	2.49461e-09	0.783409	0.653	0.884	4.67815e-05	10
Sdhd	6.28529e-09	0.907167	0.57	0.735	0.000117868	10
Hist1h2bc1	8.59285e-09	0.809221	0.506	0.537	0.000161142	10
Ube2d11	1.04067e-08	1.07391	0.506	0.602	0.000195157	10
Pfdn1	2.29538e-08	0.837474	0.618	0.833	0.000430453	10
Mtfr1l1	4.27886e-08	0.874535	0.515	0.61	0.000802415	10
Schip1	4.57696e-08	0.960003	0.474	0.545	0.000858316	10
R3hdm2	1.14174e-07	0.548232	0.371	0.681	0.00214111	10
Ech1	2.16976e-07	1.1697	0.542	0.722	0.00406895	10
Oip5os1	3.97903e-07	1.04938	0.539	0.699	0.00746187	10
Golga4	9.56677e-07	0.583929	0.289	0.514	0.0179406	10
Zfp1061	1.05493e-06	1.03067	0.627	0.839	0.0197831	10
Higd2a	1.12355e-06	0.911883	0.55	0.736	0.02107	10
Immp1l	1.18801e-06	0.989171	0.528	0.693	0.0222788	10

## Sheet: Sheet 2
Cell Counts
Cluster number	Sham	Ov5d
1	91	248
2	12	61
3	1	242
4	4	223
5	4	51
6	2	117
7	11	608
8	0	50
9	22	59
10	457	87

## Sheet: Sheet 3
Name	1	2	3	4	5	6	7	8	9	10
HALLMARK_MYOGENESIS	0.00019317	0.00345758	0.000604603	2.49164e-07	0.000211992	0.00180755	9.18941e-07	0.0792153	0.182925	0.0200875
HALLMARK_OXIDATIVE_PHOSPHORYLATION	5.91221e-07	0.0102269	0.000111141	4.28173e-05	4.37293e-06	0.325564	0.069211	0.360783	0.260157	0.0200918
HALLMARK_TGF_BETA_SIGNALING	1.12377e-05	0.148786	9.77806e-06	0.00157787	0.000971359	0.78009	0.832682	0.0618996	0.323815	0.0200918
HALLMARK_TNFA_SIGNALING_VIA_NFKB	5.91221e-07	0.00345758	0.112159	0.139301	7.13853e-05	0.0532278	0.0971719	0.229334	0.0713398	0.0230303
HALLMARK_PROTEIN_SECRETION	0.165353	0.33757	3.54788e-05	0.000291922	1.28765e-05	0.00385988	0.2708	0.42122	0.560297	0.0230303
HALLMARK_UNFOLDED_PROTEIN_RESPONSE	0.0048755	0.639585	0.989797	0.00105444	0.0483586	0.325285	0.00553908	0.0752457	0.764303	0.0230303
HALLMARK_MYC_TARGETS_V1	0.195083	0.250135	0.00453562	0.011812	0.801446	0.325564	0.00356223	0.206062	0.937943	0.0230303
HALLMARK_MYC_TARGETS_V2	0.268556	0.330862	0.0130668	0.00811239	0.436216	0.752731	0.0765261	0.241851	0.779658	0.0304326
HALLMARK_E2F_TARGETS	3.70156e-06	0.250135	6.92118e-06	0.973188	0.0511591	0.31634	3.21694e-08	0.0752457	0.135043	0.0348363
HALLMARK_G2M_CHECKPOINT	0.00828483	0.371202	0.00143788	0.966761	0.115014	0.246217	9.18941e-07	0.26394	0.135043	0.0386108
HALLMARK_EPITHELIAL_MESENCHYMAL_TRANSITION	0.00114869	0.247852	6.92118e-06	0.18698	0.0113656	0.896258	0.437063	0.0752457	0.135043	0.0575736
HALLMARK_MITOTIC_SPINDLE	0.45503	0.664579	0.645687	0.971719	0.739926	0.951155	0.0100127	0.566219	0.323815	0.0575736
HALLMARK_IL6_JAK_STAT3_SIGNALING	0.00014985	0.198515	0.0534344	0.123675	1.5083e-05	0.325285	0.384626	0.293287	0.135043	0.0657702
HALLMARK_MTORC1_SIGNALING	0.45503	0.577239	0.00170924	0.130067	0.602037	0.325564	0.00553908	0.995627	0.99084	0.0657702
HALLMARK_ANGIOGENESIS	0.0130282	0.503173	0.00238901	0.28653	0.202194	0.717844	0.370141	0.13477	0.135043	0.0693786
HALLMARK_HYPOXIA	0.18233	0.111068	0.0337516	0.497079	0.014932	0.705553	0.0712253	0.291885	0.260157	0.0693786
HALLMARK_APOPTOSIS	0.0266882	0.198515	0.0298114	0.336884	0.168449	0.989598	0.981456	0.363956	0.543382	0.0693786
HALLMARK_P53_PATHWAY	0.321393	0.148786	0.574564	0.742728	0.600413	0.325564	0.981456	0.389312	0.764303	0.0693786
HALLMARK_KRAS_SIGNALING_DN	0.682301	0.421488	0.208428	0.00427648	0.334598	0.325564	0.00356223	0.708896	0.764303	0.0693786
HALLMARK_ANDROGEN_RESPONSE	0.268556	0.958303	0.699608	0.0349705	0.198576	0.951155	0.868465	0.710546	0.778565	0.0693786
HALLMARK_FATTY_ACID_METABOLISM	5.09835e-05	0.111068	0.000752892	0.00114575	0.0103432	0.888465	0.062404	0.601318	0.981965	0.0693786
HALLMARK_INTERFERON_ALPHA_RESPONSE	0.0309054	0.503173	0.0776116	0.808268	0.00126506	0.740939	0.810422	9.31392e-05	0.135043	0.0722601
HALLMARK_UV_RESPONSE_DN	0.000115073	0.111068	0.0130668	0.283714	0.048094	0.998374	0.974958	0.697645	0.323815	0.0722601
HALLMARK_DNA_REPAIR	0.000308565	0.30702	0.0420741	0.0644391	0.334598	0.445394	0.000277407	0.772978	0.887824	0.0722601
HALLMARK_BILE_ACID_METABOLISM	0.0965468	0.539149	0.0534052	0.0465601	0.0860967	0.0748391	0.000869516	0.206062	0.509107	0.074156
HALLMARK_CHOLESTEROL_HOMEOSTASIS	0.575665	0.539149	0.284778	0.0283663	0.0511591	0.153292	0.295362	0.523134	0.633456	0.074156
HALLMARK_INTERFERON_GAMMA_RESPONSE	0.00055603	0.198515	0.436771	0.872763	0.000355626	0.423643	0.951292	0.0110544	0.135043	0.0753571
HALLMARK_WNT_BETA_CATENIN_SIGNALING	0.0390695	0.0495971	0.038524	0.277219	0.766679	0.580213	0.2708	0.0642557	0.442273	0.0755857
HALLMARK_IL2_STAT5_SIGNALING	0.00376233	0.503173	0.0349576	0.0637956	0.00495329	0.998374	0.815111	0.13477	0.472578	0.118765
HALLMARK_NOTCH_SIGNALING	0.0970181	0.111068	0.661152	0.718577	0.36267	0.951155	0.910025	0.982073	0.981965	0.133516
HALLMARK_COAGULATION	0.0147897	0.148786	6.92118e-06	0.0637956	0.00911228	0.951155	0.370141	0.42122	0.469255	0.137619
HALLMARK_PI3K_AKT_MTOR_SIGNALING	0.915011	0.607826	0.427079	0.0349705	0.437489	0.325564	0.063875	0.389312	0.764303	0.145462
HALLMARK_UV_RESPONSE_UP	0.605708	0.495498	0.278232	0.389842	0.739926	0.717844	0.975697	0.566219	0.764303	0.147258
HALLMARK_COMPLEMENT	0.0390695	0.466493	4.69106e-05	0.283714	0.015324	0.951155	0.258211	0.364633	0.509107	0.150858
HALLMARK_ADIPOGENESIS	0.00114869	0.26787	0.00453562	0.00208197	0.015324	0.445394	0.00552863	0.206062	0.814666	0.16776
HALLMARK_ESTROGEN_RESPONSE_LATE	0.491846	0.503173	0.515099	0.872763	0.801446	0.527478	0.951292	0.286397	0.567271	0.210555
HALLMARK_PEROXISOME	0.019762	0.198515	0.0667884	0.0798717	0.321171	0.989598	0.258043	0.206062	0.764303	0.210555
HALLMARK_ALLOGRAFT_REJECTION	0.00376233	0.647424	0.621044	0.1045	0.014932	0.717844	0.981456	0.530103	0.707373	0.215673
HALLMARK_APICAL_JUNCTION	0.268556	0.805033	0.0337516	0.655697	0.237438	0.445394	0.629405	0.654062	0.887824	0.265771
HALLMARK_INFLAMMATORY_RESPONSE	1.78931e-06	0.449879	0.108917	0.463388	0.0013142	0.740939	0.214838	0.286397	0.301633	0.297607
HALLMARK_ESTROGEN_RESPONSE_EARLY	0.0854607	0.198515	0.278232	0.859835	0.62682	0.527478	0.370141	0.295155	0.633456	0.297607
HALLMARK_GLYCOLYSIS	0.0854607	0.607826	0.993057	0.872763	0.395411	0.740939	0.370141	0.132015	0.825764	0.297607
HALLMARK_KRAS_SIGNALING_UP	0.186174	0.503173	0.281913	0.948006	0.36267	0.951155	0.370141	0.286397	0.764303	0.370609
HALLMARK_APICAL_SURFACE	0.882784	0.89876	0.199535	0.971719	0.848104	0.951155	0.930462	0.375484	0.560297	0.424228
HALLMARK_XENOBIOTIC_METABOLISM	0.558425	0.583424	0.989797	0.966761	0.739926	0.78009	0.229796	0.145977	0.62868	0.424228
HALLMARK_HEDGEHOG_SIGNALING	0.488671	0.573526	0.134584	0.966761	0.766679	0.951155	0.810422	0.883791	0.388868	0.590514
HALLMARK_REACTIVE_OXYGEN_SPECIES_PATHWAY	0.564099	0.198515	0.0414743	0.146957	0.602037	0.740939	0.815111	0.229334	0.952615	0.898918
HALLMARK_PANCREAS_BETA_CELLS	0.780568	0.317649	0.262065	0.872763	0.0510352	0.951155	0.813474	0.654062	0.778565	0.979858
HALLMARK_SPERMATOGENESIS	0.0231408	0.317278	0.105276	0.248448	0.581539	0.230954	0.172897	0.654062	0.888616	0.979858
HALLMARK_HEME_METABOLISM	0.240505	0.607826	0.350177	0.964243	0.739926	0.717844	0.069211	0.869855	0.981965	0.979858

## Sheet: Sheet 4
Gene	waldStat_1	df_1	pvalue_1	waldStat_2	df_2	pvalue_2	waldStat_3	df_3	pvalue_3	meanLogFC
mt-Co1	4838.96	13	0	202.898	12	0	71.4811	8	2.49079e-12	0.565729
Hsp90ab1	4602.29	13	0				107.721	8	0	0.645214
Rack1	3462.71	13	0	431.829	12	0				0.670771
Vim	3160.29	13	0							1.3136
Rpl13a	3013.44	13	0							0.618599
Eef1b2	2965.1	13	0							0.937044
Rps24	2746.29	13	0				70.5833	8	3.7611e-12	0.593364
Malat1	2672.99	13	0				48.8954	8	6.65805e-08	0.865625
Hsp90aa1	2554.4	13	0	198.067	12	0	13.1126	8	0.108035	0.610379
mt-Co2	2517.1	13	0							0.433761
Rps26	2481.97	13	0				159.103	8	0	0.629164
Rpl41	2471.62	13	0							0.767198
Rps13	2410.29	13	0				92.5086	8	1.11022e-16	0.569241
Rpl26	2393.86	13	0				79.3416	8	6.62803e-14	0.558192
H3f3a	2193.98	13	0							0.546133
Uba52	2143.15	13	0				134.796	8	0	0.694529
H3f3b	2084.6	13	0							0.599437
Lgals1	1909.57	13	0							1.30289
Rpl4	1646.74	13	0							0.562373
Pvalb	1559.3	13	0				5.29977	8	0.725108	1.84856
Vdac1	1482.57	13	0							1.78758
mt-Nd1	1456.97	13	0							0.414462
Mpc1	1449.2	13	0				42.8241	8	9.4804e-07	0.867174
Crip2	1423.39	13	0							1.31638
Nme1	1377.01	13	0							1.00876
Anxa5	1353.32	13	0				41.6758	8	1.55776e-06	0.889391
Gnai2	1307.49	13	0				72.4004	8	1.63269e-12	0.907301
Apoe	1279.3	13	0				313.896	8	0	2.5175
Dag1	1279.28	13	0							0.995097
Ran	1264.69	13	0				186.975	8	0	0.86487
Ndufa5	1257.5	13	0							0.966596
Ndufa4	1246.9	13	0							1.17471
Lamtor2	1220.25	13	0							1.06065
Gnas	1187.22	13	0							0.352152
Eif3c	1165.42	13	0							0.892073
Chrna1	1151.32	13	0	262.692	12	0	163.807	8	0	1.7375
Ndrg2	1131.89	13	0	112.965	12	0				0.644266
Cox7b	1120.11	13	0				131.514	8	0	1.1041
Nap1l1	1112.13	13	0							1.10343
Ndufa6	1110.95	13	0							0.945569
Myh4	1103.9	13	0							2.28889
Uqcr11	1093.98	13	0							1.04986
Atp5mpl	1061.83	13	0				164.99	8	0	1.31785
Bzw1	1046.95	13	0							0.612642
Jund	1045.52	13	0	99.6339	12	6.66134e-16	35.2771	8	2.38024e-05	0.664573
Sept7	1019.64	13	0	222.041	12	0	34.3504	8	3.50966e-05	0.724973
Hnrnpu	996.891	13	0							0.65561
Erh	979.747	13	0				156.059	8	0	0.779936
Tubb5	953.539	13	0				126.879	8	0	1.94395
Itgb1	952.395	13	0							0.753795
Kif5b	929.036	13	0							0.678276
Cct4	923.766	13	0				76.3121	8	2.69229e-13	0.931875
Manf	914.044	13	0							0.775668
Eif5	904.371	13	0				54.6553	8	5.15094e-09	0.390868
Atp5d	887.531	13	0							1.09952
Ndufs5	887.243	13	0							1.01128
Fxyd1	884.879	13	0				74.8435	8	5.30131e-13	0.772677
Tomm22	868.311	13	0							1.50729
Cd9	852.073	13	0							0.81537
Ip6k1	848.173	13	0							0.635555
Jpt1	844.555	13	0	669.838	12	0				0.912872
Psmb3	843.185	13	0							0.893041
Ywhaz	836.443	13	0				9.39891	8	0.309769	0.539099
Marcks	831.107	13	0							1.23713
Sf3b1	822.407	13	0	77.8548	12	1.057e-11				0.458155
Sumo2	811.719	13	0	753.024	12	0	88.3458	8	9.99201e-16	0.768647
Hint1	797.672	13	0							0.753223
Cystm1	796.039	13	0				12.8815	8	0.115992	1.07654
Ndufb3	789.465	13	0				35.5012	8	2.16631e-05	0.58282
Ndufs6	781.803	13	0	512.593	12	0	110.311	8	0	1.10817
Psma5	774.921	13	0							0.849827
Psmc3	769.187	13	0							1.2234
Col1a2	754.631	13	0				136.228	8	0	1.83048
Nop58	753.782	13	0				49.4115	8	5.30143e-08	1.00101
Ring1	747.258	13	0				3.46721	8	0.901719	0.328173
Col4a1	742.458	13	0				38.1816	8	6.9684e-06	1.32258
Tubb2a	742.144	13	0				56.8514	8	1.92508e-09	1.00366
Sf3b2	739.572	13	0				77.8368	8	1.33116e-13	0.851979
Plec	738.297	13	0	91.9589	12	2.06501e-14	43.1307	8	8.30004e-07	0.908912
Tmem38a	737.881	13	0				10.9689	8	0.203469	1.37759
Rsl1d1	735.853	13	0							0.59928
Psmd4	734.463	13	0							0.814083
Pdlim4	724.383	13	0							0.86937
Cd82	720.166	13	0							0.780667
Ankrd10	716.126	13	0				158.385	8	0	2.07878
Ywhaq	709.02	13	0							0.818187
Mrpl52	707.962	13	0							0.696318
Mgp	707.168	13	0							2.49809
Ndufa11	697.495	13	0				80.2504	8	4.35207e-14	1.14724
Runx1	688.728	13	0							0.905033
Snrpd1	684.617	13	0				122.238	8	0	0.730857
Tpr	672.664	13	0				54.8671	8	4.68534e-09	0.65141
Psmc6	668.166	13	0							0.572045
Ttn	668.091	13	0							2.27751
Mef2c	667.071	13	0	36.9927	12	0.000224014	6.97511	8	0.539321	1.71448
Mtln	657.708	13	0	143.195	12	0				1.60735
Ssr4	654.156	13	0				47.2946	8	1.34728e-07	0.720979
Mrpl51	645.249	13	0							1.90954
Eef1a2	644.416	13	0				3.56605	8	0.894004	2.74917
Mybpc1	644.314	13	0				29.9887	8	0.000212351	1.17055
Snhg1	639.21	13	0							0.791044
Tax1bp1	630.179	13	0							0.490215
Eif3e	622.298	13	0							0.58934
Atp6v0c	622.079	13	0							0.300548
Tmem176b	613.85	13	0							0.665925
Pnrc1	604.546	13	0							0.434151
Hspa9	599.769	13	0				46.2063	8	2.17171e-07	0.456077
B2m	597.475	13	0	205.245	12	0	160.442	8	0	1.54336
Eif1	585.292	13	0				59.8807	8	4.91905e-10	0.447099
Ndufc2	582.894	13	0							1.18429
Vdac3	573.862	13	0				101.509	8	0	1.25108
Cdkn1c	571.079	13	0							1.91802
Ctsd	559.298	13	0				74.8528	8	5.27911e-13	0.925115
Calm2	557.401	13	0				17.0538	8	0.0295538	0.367932
Psmc4	555.649	13	0							1.00848
Pkm	554.863	13	0							0.966359
Srsf2	551.436	13	0							0.572368
Pbrm1	546.859	13	0							0.700436
Wasf2	542.357	13	0				65.6368	8	3.6109e-11	1.05168
Gm42418	539.83	13	0							0.399789
Hdlbp	537.726	13	0							0.563137
Mustn1	532.96	13	0				15.4048	8	0.0517358	2.7592
Lman1	529.824	13	0				65.7768	8	3.38767e-11	1.191
Sept11	522.398	13	0							0.758923
Cavin3	517.371	13	0							1.52824
mt-Nd2	517.323	13	0	261.713	12	0	30.8699	8	0.000148194	0.268463
Zyx	516.425	13	0							1.27177
Dnajc3	515.483	13	0							0.565305
Mapre1	510.698	13	0							0.64658
Eif5b	506.213	13	0				27.1579	8	0.000663946	0.563324
Cib2	504.392	13	0							0.84384
Gnl3	502.034	13	0							0.680712
Ctsz	497.974	13	0							0.62581
Fyttd1	496.892	13	0				26.5586	8	0.000842318	0.771269
Stip1	491.981	13	0				41.9676	8	1.37335e-06	0.603754
Dnaja2	489.871	13	0							0.4793
Clk1	488.034	13	0							0.521662
Naa50	487.258	13	0				85.7137	8	3.44169e-15	0.645951
Pak2	485.817	13	0							0.53599
Dbi	480.218	13	0							0.907594
Ktn1	480.077	13	0							0.836266
Xrn2	479.332	13	0							0.69239
Anp32e	477.114	13	0				56.9445	8	1.8462e-09	0.675272
Fitm1	476.196	13	0							1.32639
Eif3l	472.373	13	0				43.6047	8	6.75644e-07	0.835223
Nfkb1	464.962	13	0				42.2776	8	1.20111e-06	1.29647
Uqcrc2	459.521	13	0							1.23831
Snx6	451.841	13	0							0.934304
Fus	450.588	13	0				16.5692	8	0.0349206	0.45862
App	449.932	13	0							1.04103
Mrpl18	447.644	13	0							2.41299
Ak2	446.834	13	0							0.805989
Mlec	443.106	13	0							1.45564
Atxn7l3b	440.972	13	0				25.2315	8	0.00142014	0.668255
Mrto4	433.86	13	0							0.566687
Smarce1	432.349	13	0							0.731783
Acp1	428.266	13	0	580.987	12	0	52.9014	8	1.1269e-08	1.26716
Dnajc8	418.733	13	0							0.764695
Bag3	417.332	13	0							0.740084
Sypl	416.094	13	0				4.75198	8	0.783726	0.468169
Nhp2	414.403	13	0							0.443429
Arpc4	414.376	13	0				22.9833	8	0.00338573	0.650745
Swi5	414.253	13	0							0.52279
Ube2d1	413.833	13	0				30.8094	8	0.000151907	1.41683
Fxyd6	412.381	13	0							0.690008
Eif4g1	409.368	13	0				26.1261	8	0.000999365	0.603073
Sumo1	406.522	13	0				24.7236	8	0.00173129	0.32884
S100a1	406.094	13	0	46.4182	12	5.87667e-06				0.795684
Coq9	405.669	13	0							3.47392
Pnn	405.333	13	0							0.579978
Cd44	402.48	13	0							0.871863
Phgdh	402.094	13	0							1.81691
Mrps5	401.465	13	0				44.6069	8	4.36828e-07	1.19457
Fxr1	397.168	13	0	194.811	12	0				0.472839
Mrpl17	393.076	13	0							1.10953
Dap	390.901	13	0							1.54153
Tra2a	388.578	13	0							0.524038
Mxra7	383.798	13	0							0.880426
Lrrc59	383.383	13	0							0.79867
Copb1	376.993	13	0				15.0749	8	0.0577045	0.654292
Cks1b	376.944	13	0							1.27649
Tnnc1	375.17	13	0							1.43403
Cggbp1	372.698	13	0				21.6139	8	0.00568368	0.542772
Larp4	368.285	13	0							0.515535
Tma7	362.922	13	0							1.2227
Trp53	362.213	13	0				78.3113	8	1.06914e-13	0.807181
Psmd3	360.436	13	0				54.247	8	6.18245e-09	0.773418
Tardbp	358.508	13	0							0.676061
Abce1	354.985	13	0							0.579071
Rras2	354.775	13	0							0.67089
Tomm70a	353.132	13	0							0.655191
Nisch	351.156	13	0				31.6819	8	0.000106186	0.804484
Acbd3	347.677	13	0							0.973175
Nktr	345.146	13	0							0.615465
Ptp4a2	344.859	13	0				59.9752	8	4.71345e-10	0.823328
Pum1	343.746	13	0	14.5655	12	0.266063				0.471313
Got2	343.064	13	0							0.982089
Tsc22d1	342.075	13	0							2.75457
Sdhc	340.813	13	0							1.24702
Egr1	340.783	13	0							0.978168
Tceal9	338.026	13	0	162.446	12	0				1.09334
Arpc5	336.15	13	0							0.903479
Akirin2	334.006	13	0							0.857365
Cltc	333.886	13	0							0.602428
Ndufs8	329.705	13	0				48.9621	8	6.46499e-08	0.93694
Sh3bgrl	328.709	13	0							0.791092
Ndufv1	328.465	13	0							0.758758
Pdzd11	324.739	13	0							1.09147
Timm23	324.558	13	0				41.5854	8	1.61972e-06	0.340877
Nrp1	323.105	13	0							1.18985
Dctn2	319.19	13	0							1.01646
Sde2	317.572	13	0							0.640047
Rnd3	317.407	13	0							1.6697
Dlgap4	316.716	13	0							0.448399
Cnpy2	316.701	13	0							1.00897
Smim10l1	316.471	13	0							0.752788
Wdr1	314.318	13	0							0.941553
Dap3	311.813	13	0				23.8695	8	0.0024101	0.970496
Mier1	311.299	13	0							0.509757
Cks2	311.046	13	0							1.66992
Gm50203	309.926	13	0				0.31034	8	0.999979	2.03812
Capn6	308.822	13	0				79.325	8	6.68354e-14	2.43882
Zfp36l2	306.185	13	0	54.103	12	2.61926e-07				1.37031
Eif4a3	303.746	13	0	254.714	12	0	49.654	8	4.76255e-08	0.879127
Chmp4b	301.933	13	0				30.9491	8	0.000143462	0.36137
Ahnak2	297.238	13	0				74.9933	8	4.94826e-13	2.02332
Hsd17b12	295.611	13	0				36.7236	8	1.29373e-05	1.03989
Akap9	294.588	13	0				9.06577	8	0.336778	0.625115
Brd1	293.131	13	0							0.645641
Smdt1	292.461	13	0				128.324	8	0	0.71481
Ahsa2	292.305	13	0							0.85327
Myod1	291.085	13	0				27.2834	8	0.000631563	1.05675
Pacsin3	290.292	13	0				27.3256	8	0.000621035	2.32474
Ago2	289.84	13	0				11.9259	8	0.154542	0.443904
Map4	289.408	13	0				9.30305	8	0.31738	0.645769
Fam49b	289.11	13	0							1.49134
Mapk6	289.072	13	0							1.26297
Pnmal2	288.622	13	0				20.4248	8	0.00884304	2.47681
Cebpz	287.927	13	0				4.68293	8	0.790864	0.582401
Mtx2	287.061	13	0							1.76617
Gars	286.368	13	0				77.0377	8	1.92624e-13	0.601698
Hmg20b	286.102	13	0							0.942032
Dcn	285.598	13	0							0.816219
Mtfr1l	284.868	13	0				5.16482	8	0.739823	1.07436
Lsm8	281.073	13	0							1.16831
Sytl2	280.743	13	0				11.138	8	0.194001	0.664257
Sec63	280.717	13	0				3.51895	8	0.897714	0.525097
Cav3	280.633	13	0				22.691	8	0.0037844	4.9092
Pfdn1	280.379	13	0							0.922329
1110004F10Rik	279.422	13	0				19.7339	8	0.0113912	0.437236
Fads3	279.206	13	0							1.26108
Carhsp1	278.753	13	0	251.855	12	0				1.02487
Arl4c	277.794	13	0							2.03478
Gmps	277.423	13	0							0.849767
F2r	275.664	13	0				12.3218	8	0.137412	1.05185
Adss	275.101	13	0				10.9186	8	0.206353	0.756636
Pcmt1	274.082	13	0				37.4035	8	9.69949e-06	0.550071
Clcn5	272.083	13	0				33.291	8	5.45793e-05	1.13858
Lyar	270.644	13	0							0.668787
Ap1s1	270.258	13	0				33.9538	8	4.14172e-05	1.87913
Pfdn2	270.17	13	0				10.644	8	0.222697	0.446497
Gpatch8	269.964	13	0							0.864457
Timp3	267.45	13	0							1.33954
Hsd11b1	267.076	13	0				33.3014	8	5.4344e-05	1.69279
Cux1	265.421	13	0							0.47297
Crebbp	265.169	13	0				1.2589	8	0.996025	0.472951
Taok1	264.979	13	0							0.549883
Ubl5	264.837	13	0				51.4354	8	2.16296e-08	0.830608
Atxn10	263.523	13	0							0.736564
Lsm3	262.493	13	0							0.921062
P4ha1	262.442	13	0				5.62527	8	0.689126	0.558069
Col8a1	262.13	13	0				8.61481	8	0.375824	1.39672
Rdh5	261.956	13	0				26.7878	8	0.000769161	0.844774
Sdc2	261.326	13	0				9.71359	8	0.285706	0.692279
Slf2	259.63	13	0							1.75679
Atp6v1e1	256.534	13	0							0.902284
Postn	253.928	13	0				21.7454	8	0.00541008	1.17369
Gtf3c6	253.653	13	0				38.5464	8	5.96539e-06	1.41595
Denr	251.294	13	0	513.248	12	0	43.0376	8	8.64232e-07	1.12303
Cyb5r1	251.293	13	0							0.826367
Ube2e3	250.887	13	0							1.2643
Faf2	250.477	13	0				22.8994	8	0.00349581	1.07959
Klf13	249.757	13	0				19.3609	8	0.0130443	0.682836
Tram1	249.351	13	0				8.12789	8	0.421078	0.66603
Pdcd6ip	248.693	13	0	45.681	12	7.87333e-06				0.47866
Fosb	246.425	13	0							1.29344
Cmpk1	244.992	13	0				15.9163	8	0.0435943	0.807787
Dcun1d5	244.906	13	0				23.3669	8	0.00292374	0.764142
Rbm24	244.701	13	0							2.79971
Asph	244.095	13	0							1.29267
Kif1c	243.48	13	0	24.5951	12	0.0168623	2.83244	8	0.944429	0.946072
Srek1	242.224	13	0				8.15465	8	0.418511	0.622471
Osmr	239.58	13	0	236.445	12	0				1.05032
Peli1	239.336	13	0							1.50987
Lsm14a	239.267	13	0				35.8499	8	1.87069e-05	0.804434
Medag	239.098	13	0							1.04688
Igsf3	238.812	13	0							0.96874
Safb	237.689	13	0				24.1489	8	0.0021637	0.725318
Snhg12	237.134	13	0				13.1547	8	0.106636	0.612277
Hadhb	237.108	13	0				12.7889	8	0.119323	0.907921
Clptm1l	235.651	13	0				27.2421	8	0.000642036	1.04271
Mff	235.471	13	0							0.90975
Fcgrt	233.261	13	0							0.597243
Arl6ip4	232.089	13	0							0.995253
Pdha1	231.671	13	0							1.00525
Cnih1	231.491	13	0				46.4911	8	1.91689e-07	1.31453
Hbp1	231.103	13	0							0.427559
Tmem47	229.519	13	0							0.681358
Stoml2	229.294	13	0							1.70019
Ankrd17	229.207	13	0							0.503616
Dnajc1	228.419	13	0							0.714639
Ppp1r2	228.127	13	0				22.3659	8	0.00428127	0.362026
Ramac	226.756	13	0				41.0488	8	2.04128e-06	0.873902
Rab1a	225.736	13	0							0.401971
Rnasek	225.186	13	0							0.564287
Pofut2	224.482	13	0							0.739601
Hadh	223.904	13	0							1.40068
Rrad	223.26	13	0							2.76829
Lmnb1	223.158	13	0				83.203	8	1.11022e-14	1.33746
Kcnq1ot1	222.113	13	0				21.973	8	0.00496622	1.34452
Emp2	221.974	13	0	83.6973	12	8.09686e-13	24.9632	8	0.00157704	0.881444
Spsb2	221.737	13	0				29.3711	8	0.000272882	2.81574
Thoc2	221.71	13	0				5.92577	8	0.655546	0.480821
Mgat2	221.629	13	0							0.61769
Prrc2a	221.452	13	0				4.34095	8	0.825127	0.490217
Tmed7	220.786	13	0							0.582823
Iscu	220.402	13	0							0.988791
Tcerg1	220.307	13	0							0.480899
Notch3	219.491	13	0				106.657	8	0	1.46159
Uxs1	218.408	13	0							0.736883
Mrpl2	218.341	13	0							1.55199
Snx5	218.213	13	0							0.89063
Uchl3	217.765	13	0				32.8948	8	6.43338e-05	0.805377
Mrpl27	217.479	13	0							1.20878
Srl	216.942	13	0							1.95239
Mrps12	216.386	13	0							1.88667
Prrc2b	216.131	13	0							0.794733
Agl	215.705	13	0				10.5922	8	0.225892	2.02578
Nop14	215.562	13	0				20.5083	8	0.00857483	0.455675
Lsm1	215.294	13	0							0.948868
Dnajc15	214.606	13	0	552.043	12	0				1.4239
Rela	213.299	13	0				0.488559	8	0.999878	0.667579
Glg1	212.13	13	0							0.746889
Ccnl2	211.186	13	0				3.15404	8	0.924322	0.468872
Brd3	209.768	13	0							1.17312
Ap4s1	209.325	13	0							0.865497
Eif2s3y	209.101	13	0							0.582595
Ubxn2a	208.25	13	0							0.377547
Ttll7	208.132	13	0							0.616539
Man1a2	206.392	13	0	32.3879	12	0.00120523				0.709995
Klhl24	205.541	13	0				18.0533	8	0.0208306	0.387476
Med28	204.811	13	0	218.549	12	0				1.04012
Cdk1	204.324	13	0							2.81705
Cyth3	203.918	13	0							0.688448
Mettl22	203.461	13	0							1.27722
Commd7	203.38	13	0							1.49901
Dcakd	202.553	13	0	83.5459	12	8.65752e-13				1.38624
Rc3h1	202.429	13	0	3.51135	12	0.990731				0.423673
Mrpl50	201.662	13	0							0.422645
Eea1	201.553	13	0							0.613093
Apool	198.6	13	0							2.01959
Tmem52	198.568	13	0				1.40473	8	0.994179	3.02872
Acsl4	198.431	13	0							0.590882
Pgrmc2	198.32	13	0				37.064	8	1.12012e-05	1.05268
Fth1	197.957	13	0							0.165896
Mtss1	196.663	13	0	170.687	12	0				1.72578
Smad4	194.173	13	0							0.571161
Snhg8	194.024	13	0				12.1618	8	0.14413	0.414855
Naa10	193.965	13	0							0.966351
Irf2bp2	192.779	13	0				22.0455	8	0.00483229	1.10754
Gas2l1	192.115	13	0							1.1322
Cope	191.114	13	0							0.739068
Acadvl	190.983	13	0	18.3782	12	0.10468				0.560064
Wsb1	190.659	13	0							0.740388
Klhl40	189.727	13	0							1.96775
Psmd9	189.573	13	0							0.652014
Gps1	188.094	13	0							1.27424
Larp7	186.372	13	0	230.747	12	0	24.2959	8	0.00204401	0.65175
Mdk	185.77	13	0				25.452	8	0.00130271	1.08259
Morrbid	185.599	13	0							0.904273
Npepps	185.496	13	0							1.03647
Endog	185.088	13	0							1.01575
Zcchc9	184.611	13	0				17.4151	8	0.0260659	0.659036
Traf4	183.43	13	0				20.5468	8	0.00845381	3.1627
Ppil1	182.671	13	0							2.81776
Zfp655	182.571	13	0	66.9774	12	1.17247e-09	4.50039	8	0.809394	0.479996
Tut7	182.498	13	0							0.44959
Tmem233	182.235	13	0				3.22317	8	0.919582	3.40016
Mir100hg	181.601	13	0							0.695277
Ccdc80	181.426	13	0							0.668825
Exosc8	180.444	13	0	544.014	12	0	49.6735	8	4.72163e-08	1.26594
Ciao2a	179.783	13	0							1.74091
Bst2	178.946	13	0							1.22128
Ppp4c	178.421	13	0				19.8839	8	0.0107841	0.595856
Mettl16	178.363	13	0							0.59018
Ccnt1	178.341	13	0				10.9933	8	0.20208	0.703011
Acads	178.029	13	0							2.24336
Smad7	177.882	13	0	47.8697	12	3.29313e-06				0.74607
Fam136a	175.705	13	0							0.635112
Ogn	175.272	13	0							0.964456
Rab5c	175.12	13	0				14.5243	8	0.0690826	0.517674
Nab2	175.111	13	0							1.43933
Tgoln1	172.061	13	0				6.57238	8	0.583391	0.916308
Ralb	171.379	13	0				21.4583	8	0.00602477	1.64371
Slc25a12	170.504	13	0				1.96183	8	0.98216	1.01553
Dnajb5	170.194	13	0							0.79236
Utp14b	169.977	13	0							0.99705
Upf3b	169.215	13	0				16.847	8	0.0317423	0.90486
Rybp	169.026	13	0							0.905527
Cpq	169.017	13	0				26.4523	8	0.000878541	0.836619
Pes1	168.868	13	0							0.560492
Nnmt	168.524	13	0							1.36098
Glul	168.405	13	0							0.846404
Cdkn2a	168.055	13	0							1.95594
Ebp	168.017	13	0				42.6605	8	1.01766e-06	1.09775
Chchd4	167.99	13	0				18.0772	8	0.0206551	0.389252
Rtf2	167.951	13	0	80.6383	12	3.11784e-12				0.864857
Cpsf6	167.89	13	0							0.824235
Fam32a	166.486	13	0	48.8065	12	2.26111e-06	13.4787	8	0.0964065	0.710619
Npdc1	165.418	13	0	116.544	12	0	11.1779	8	0.19182	0.825755
Mepce	165.098	13	0	0	12	1				0.420291
Zranb2	165.063	13	0							0.410519
Irf1	164.862	13	0				100.36	8	0	1.57278
Ssx2ip	164.437	13	0							1.23837
Derl2	163.847	13	0				20.8975	8	0.00742467	1.06897
Rraga	163.207	13	0				2.65659	8	0.954029	0.322944
Nt5c	162.911	13	0							1.3203
Mapk1	162.689	13	0							0.641803
Supt5	162.418	13	0	20.7806	12	0.0536863	7.06477	8	0.529661	0.863378
Gpx7	161.121	13	0							1.1378
Med19	160.955	13	0				21.4853	8	0.00596421	1.71946
Ranbp9	160.05	13	0				10.2048	8	0.250943	0.425356
Pip5k1a	159.743	13	0	20.45	12	0.0590387	17.9464	8	0.0216317	0.497616
Zmym5	159.429	13	0							0.415442
Taf15	159.043	13	0							0.641146
Supt6	158.648	13	0							0.705278
Gbp2	158.152	13	0							3.28677
Prkrip1	157.372	13	0							1.02471
Pfkp	157.061	13	0							0.862914
Spire1	156.931	13	0							0.683432
Napa	156.526	13	0				11.9532	8	0.153306	0.628562
Casc4	155.805	13	0							0.66282
Supt20	155.751	13	0							1.19702
Ube2w	155.729	13	0				11.1597	8	0.192813	0.696395
Erp44	155.587	13	0				13.6134	8	0.0924143	0.813464
Racgap1	154.669	13	0							2.63244
Impa1	154.397	13	0							1.28268
Srebf2	152.781	13	0	32.6814	12	0.00108521				0.844991
Ndufs1	152.379	13	0				17.6653	8	0.0238804	0.991894
Mrps9	152.375	13	0				20.2839	8	0.00931384	1.1561
Snhg15	151.624	13	0							0.738657
Fkbp8	151.578	13	0							0.763269
Baiap2	151.277	13	0							1.41068
Sord	150.95	13	0							0.530496
Nid1	149.524	13	0							0.819411
Rcl1	149.504	13	0							0.478832
Hax1	148.646	13	0				3.96919	8	0.859892	0.615457
Stk38	148.035	13	0							0.976442
Tmem128	147.565	13	0				11.9231	8	0.154667	0.645799
Zfhx3	147.174	13	0							0.588701
Sept8	146.909	13	0							0.944618
Polr3k	146.76	13	0							1.56557
Maco1	146.572	13	0				19.2798	8	0.0134328	0.584773
Col15a1	146.341	13	0							1.85143
Lix1l	146.158	13	0	55.652	12	1.38242e-07				1.45888
Dusp27	144.078	13	0							3.05565
Rtp4	143.915	13	0							2.93488
Nol8	143.428	13	0							0.69591
Idh1	143.411	13	0				23.0521	8	0.00329803	1.85355
Stk25	143	13	0				6.84069	8	0.553915	0.896943
Aifm1	142.504	13	0							0.802758
Dhx29	142.145	13	0							1.13688
Scamp2	141.783	13	0	12.0552	12	0.441253				0.45727
Mplkip	141.694	13	0							0.845348
Smad2	140.865	13	0				33.3575	8	5.30904e-05	1.0008
Vat1	140.61	13	0							1.11056
Iws1	140.572	13	0				6.17026	8	0.628167	0.620817
Bri3bp	140.247	13	0							0.992975
Cpne3	140.227	13	0							0.711818
Cir1	140.011	13	0							1.14533
Mrps28	139.823	13	0				37.0073	8	1.14734e-05	0.505557
Dync1li2	139.145	13	0							1.04156
Pdk4	138.396	13	0							0.703871
Glo1	138.345	13	0							0.876877
Trappc3	138.063	13	0							0.897306
Sdf2l1	137.725	13	0							1.18096
Washc4	137.707	13	0							0.579826
Antxr1	137.302	13	0				18.6896	8	0.0166105	1.4117
Adam10	137.186	13	0				21.4386	8	0.00606918	0.9041
Prrc1	136.527	13	0							0.424128
Anapc13	136.089	13	0							0.717904
Unc50	135.927	13	0							0.82825
Rnf138	135.728	13	0							0.63345
Sra1	135.427	13	0							0.50332
Upf3a	135.034	13	0							0.49673
Gga2	135.033	13	0							1.06592
Nck1	134.977	13	0							0.502921
Tlk2	134.963	13	0							0.681816
Thumpd1	134.945	13	0							0.717217
Sntb1	134.933	13	0							2.52392
Dtx4	134.597	13	0							0.96136
Map1lc3b	133.66	13	0				41.4054	8	1.75052e-06	0.366201
Hoxc8	133.438	13	0							0.656053
Ipo5	133.014	13	0							0.445841
Ap2a2	132.492	13	0				17.3183	8	0.02696	0.831703
Evc2	132.479	13	0							0.520371
Gtf2e2	132.16	13	0							1.38425
Hipk1	131.908	13	0				7.82005	8	0.451243	0.490456
Ttc32	131.49	13	0							1.05291
Eif2b5	131.326	13	0							0.816773
Plgrkt	130.806	13	0							0.752872
Nfkb2	130.534	13	0							0.538785
Sdr39u1	130.375	13	0							1.94714
Mia3	130.287	13	0				0.906796	8	0.998771	0.464773
Plk4	130.207	13	0				71.7495	8	2.20191e-12	2.31093
Zfp148	129.989	13	0				12.2181	8	0.141735	0.604142
Mfge8	127.809	13	0							0.841808
Asna1	127.612	13	0							1.41658
Esr1	126.119	13	0							0.580893
Snx9	126.094	13	0							0.60994
Ppan	126.01	13	0	37.3889	12	0.000193165	3.20028	8	0.921167	0.535539
Arl2bp	125.825	13	0				21.849	8	0.00520346	0.788773
Rbm6	125.467	13	0							0.687761
Taf1	124.587	13	0							0.68553
Fbxo40	124.194	13	0							2.84505
Gadd45g	124.075	13	0							1.1415
Hcfc1r1	123.831	13	0							0.798638
Vwa5a	123.574	13	0				2.02836	8	0.98013	0.599951
Vtn	123.159	13	0							2.30215
Snrnp200	123.06	13	0							1.06056
Sod3	122.676	13	0							1.91348
Get4	122.499	13	0							1.15032
Pop5	122.408	13	0				18.9059	8	0.0153709	1.61725
Wdr89	121.988	13	0							0.763108
Bdnf	121.151	13	0				15.9765	8	0.0427183	0.892682
Ccn5	120.707	13	0				59.9013	8	4.87348e-10	1.57054
Mrc2	120.423	13	0							1.07101
Pknox1	120.383	13	0				9.61647	8	0.292983	0.557349
Lamb1	119.901	13	0							1.57913
Mlx	119.01	13	0				0.566362	8	0.999786	0.736758
Tmem182	118.955	13	0							6.91659
Mmadhc	118.161	13	0							0.623457
Tmem173	118.121	13	0							1.43203
Smarcd3	118.107	13	0				25.4404	8	0.00130863	1.52152
Tnik	117.922	13	0							0.513877
Cmc2	117.439	13	0							2.61612
Ccnb2	117.409	13	0							2.40594
Sh3gl1	116.684	13	0				8.08005	8	0.42569	0.984064
Kifap3	116.292	13	0				6.74955	8	0.56388	0.835563
Hars	116.115	13	0							0.959868
Slc37a4	116.006	13	0							1.92676
Zfp292	115.633	13	0							3.00186
Tnpo3	115.114	13	0				8.3523	8	0.399835	0.529763
Xrn1	115.023	13	0				0	8	1	0.584079
Psmg1	114.802	13	0							1.07971
Zmpste24	114.644	13	0							0.789724
Acbd5	113.775	13	0							0.98255
Dmac1	113.736	13	0				17.3636	8	0.0265383	1.06288
Mrps31	113.089	13	0							0.639892
Creb1	113.062	13	0							0.590056
Mrpl13	112.117	13	0							1.39282
Mrps11	111.833	13	0							0.936037
Yipf1	111.734	13	0				9.93459	8	0.269647	0.87801
Zwint	111.289	13	0							0.489438
Clasp1	111.069	13	0							0.741375
Krr1	110.755	13	0							0.411611
Tenm4	110.416	13	0	180.903	12	0				1.4647
Rnf115	110.022	13	0							0.549458
Setx	109.815	13	0							0.92268
Map2k1	109.759	13	0							0.294509
Ankrd40	109.685	13	0							0.922367
Dtnbp1	109.589	13	0							0.611508
Ndufaf6	109.289	13	0							1.26701
Gzf1	109.238	13	0							1.20439
B4galt1	109.104	13	0				31.6008	8	0.000109788	1.6293
Dis3	109.062	13	0							0.90098
Mysm1	108.969	13	0				1.61872	8	0.990557	0.614333
Tmem101	108.424	13	0							2.26829
Exoc5	108.203	13	0				4.1575	8	0.842641	0.419487
Zfp422	107.915	13	0				19.6457	8	0.0117628	0.602664
Fuom	107.292	13	1.11022e-16							1.05482
Lyrm2	106.11	13	1.11022e-16				2.93916	8	0.938117	1.57007
Gfm1	105.744	13	1.11022e-16				17.633	8	0.0241529	0.825263
Atp11b	105.613	13	1.11022e-16	15.8507	12	0.198171	3.77354	8	0.876955	0.620159
Tmem160	105.412	13	1.11022e-16							0.857426
Tsr1	105.117	13	2.22045e-16							0.53717
Znrd1	104.879	13	2.22045e-16							0.449937
Hsf2	104.583	13	2.22045e-16							1.44828
Hexim1	103.958	13	3.33067e-16				0.4624	8	0.999901	0.495204
Abl2	103.955	13	3.33067e-16							0.808087
C1galt1c1	102.982	13	4.44089e-16							0.834741
Zkscan3	102.798	13	4.44089e-16							0.534629
Tnrc6b	102.755	13	4.44089e-16							0.260798
Ublcp1	102.235	13	6.66134e-16							1.07581
Rspry1	102.014	13	6.66134e-16							0.456895
Baz2a	101.953	13	6.66134e-16				14.2319	8	0.0759181	1.11289
Nufip1	101.223	13	9.99201e-16				6.00074	8	0.647148	0.567428
Abraxas2	100.477	13	1.33227e-15				5.24239	8	0.731383	0.660556
Map2	100.19	13	1.55431e-15							0.890309
Atad2b	99.1507	13	2.44249e-15				10.5026	8	0.231503	1.13743
Abhd17a	99.1184	13	2.44249e-15				24.9467	8	0.00158723	1.04923
Fam168b	98.8874	13	2.77556e-15				3.70065	8	0.883072	0.462188
Tvp23b	98.8198	13	2.77556e-15	35.5338	12	0.000384861	10.7905	8	0.213854	0.543036
Tma16	98.7784	13	2.88658e-15							0.365618
Sparcl1	98.6411	13	2.9976e-15				39.31	8	4.30537e-06	1.11806
Rbms3	98.4683	13	3.33067e-15							1.27996
Creb3	98.164	13	3.77476e-15							0.913584
Tm2d3	98.1024	13	3.88578e-15	75.0875	12	3.53684e-11				0.835284
Rnf181	97.9919	13	4.10783e-15							1.64416
Crtap	97.9132	13	4.21885e-15							0.643482
Pds5a	97.5941	13	4.88498e-15							0.494507
Ppm1l	97.3589	13	5.32907e-15				5.04503	8	0.752753	0.73285
Vps13c	97.3439	13	5.44009e-15							0.749573
Glipr2	97.3067	13	5.55112e-15							0.89329
Ythdf3	97.2833	13	5.55112e-15							0.300177
Tsen15	97.2767	13	5.55112e-15							1.16218
Lrrc41	97.0519	13	6.21725e-15							0.677962
Camk2b	96.9281	13	6.55032e-15							2.66307
Katna1	96.8344	13	6.77236e-15				1.34031	8	0.995053	0.360766
Mid1ip1	96.6253	13	7.43849e-15				7.54758	8	0.478862	0.991347
Phax	96.474	13	7.99361e-15	55.9169	12	1.23886e-07				0.764269
Hist1h2bc	96.3154	13	8.54872e-15							1.1568
Hbb-bs	95.7852	13	1.08802e-14	5.21588	12	0.950377	1.0793	8	0.997696	1.10873
Dtna	95.7506	13	1.09912e-14							2.06377
Dip2c	95.6379	13	1.15463e-14				3.9665	8	0.860133	0.783822
Akap8l	95.4733	13	1.24345e-14							0.436917
Atl3	95.251	13	1.37668e-14				1.93297	8	0.982998	0.468654
Pspc1	95.1629	13	1.43219e-14				7.52429	8	0.48126	0.686892
Asxl2	94.9524	13	1.56541e-14							1.74371
Vcpip1	94.3629	13	2.03171e-14							0.394443
Rab22a	94.2878	13	2.09832e-14				13.1088	8	0.108161	0.450082
Rrp1b	94.0035	13	2.38698e-14				7.82139	8	0.451109	1.09263
Ntmt1	93.9692	13	2.42029e-14				10.7155	8	0.218348	0.562178
Ccng2	93.2893	13	3.27516e-14				13.9424	8	0.0832798	0.753724
Emc9	93.2637	13	3.30846e-14				1.57314	8	0.991426	0.74456
Tmem63b	93.0763	13	3.59712e-14				9.09359	8	0.334462	1.37775
Clcn3	92.9745	13	3.76366e-14							1.24328
Rictor	92.9743	13	3.76366e-14							0.636063
Otud6b	92.7869	13	4.08562e-14							0.383821
Prnp	92.7756	13	4.10783e-14				8.08098	8	0.4256	0.464395
Dhx38	92.6599	13	4.31877e-14							0.889666
Fam76b	92.6478	13	4.34097e-14							1.15894
Snapc1	92.5919	13	4.45199e-14							0.711192
Tshz3	92.4493	13	4.74065e-14							0.833691
Smarcc2	91.8584	13	6.16174e-14							0.843293
Pgam5	91.7891	13	6.35048e-14							0.545066
Trip6	91.7747	13	6.39488e-14				0.83125	8	0.999106	0.751251
Hmgn5	91.349	13	7.71605e-14				35.0045	8	2.66883e-05	0.779818
Dcun1d1	91.1598	13	8.38218e-14							0.392424
Ints8	90.8886	13	9.448e-14	68.2271	12	6.86425e-10				1.04482
Exosc1	90.4891	13	1.12688e-13							0.422279
Cdc42ep3	90.4825	13	1.13021e-13							0.587813
Mark2	90.3107	13	1.21902e-13				2.52555	8	0.960529	0.441763
Aldh1a1	90.2456	13	1.25455e-13	78.353	12	8.49898e-12				0.51489
Nans	90.2186	13	1.26898e-13				22.1063	8	0.00472276	1.31743
Anapc15	90.0954	13	1.34004e-13				20.1813	8	0.00967133	1.4605
Cul7	89.9367	13	1.43663e-13							2.26364
Herc2	89.8364	13	1.50213e-13							0.373175
Cd34	89.5139	13	1.73084e-13							1.14253
Med17	89.4616	13	1.77081e-13	37.8503	12	0.000162456				0.708512
Med4	89.3784	13	1.83742e-13				7.68662	8	0.464664	0.627717
Tubb3	89.3054	13	1.89737e-13							1.76903
Specc1l	89.235	13	1.95732e-13							0.412261
Znrd1as	89.1343	13	2.04503e-13				3.83972	8	0.871287	2.88723
Flrt1	89.0871	13	2.08833e-13							2.08043
Nelfe	89.0523	13	2.12053e-13				11.0591	8	0.198373	0.897118
Bdh1	88.9299	13	2.23821e-13							1.4289
Klhdc10	88.6274	13	2.55573e-13				4.90651	8	0.76752	0.966421
Mtfp1	88.2072	13	3.07421e-13							1.28119
Dgat2	88.1369	13	3.1708e-13				2.48434	8	0.962457	1.2523
R3hdm1	88.0811	13	3.24962e-13				5.2882	8	0.726376	0.403612
Hdac4	87.995	13	3.37508e-13				2.26345	8	0.971851	0.635757
B4galt5	87.8381	13	3.61489e-13				12.2497	8	0.140408	1.10074
Epc1	87.1851	13	4.81504e-13							0.512139
Ppdpf	87.0749	13	5.05262e-13							0.81406
Usp12	86.991	13	5.24247e-13							0.484298
Dysf	86.8611	13	5.55e-13							1.59675
Itgb6	86.755	13	5.81313e-13	15.9516	12	0.193461				2.2549
Cars	86.592	13	6.24389e-13				0.640296	8	0.999661	0.471342
Tead4	86.4389	13	6.67688e-13							12.4009
Rfc4	86.1766	13	7.48956e-13							2.08036
Reep1	86.0536	13	7.90368e-13							2.59466
Dazap2	85.9655	13	8.21454e-13							0.234738
Slc16a2	85.9415	13	8.30114e-13							0.657053
Commd8	85.8271	13	8.72746e-13	93.6763	12	9.54792e-15				1.50046
Rpp30	85.4751	13	1.01807e-12							0.677186
B4gat1	85.3032	13	1.09746e-12				13.5085	8	0.0955115	0.971693
Faf1	85.2357	13	1.13032e-12				4.54808	8	0.804604	0.861864
Dnm2	84.7894	13	1.37379e-12				30.1209	8	0.000201223	0.976183
Trmt10c	84.257	13	1.73317e-12				10.1774	8	0.252794	0.504464
Trit1	84.0118	13	1.9289e-12							1.79456
Siah2	83.8559	13	2.06468e-12				4.7003	8	0.789075	0.333762
Ergic1	83.7477	13	2.16438e-12							0.451497
Nfkbie	83.4844	13	2.42772e-12							1.26226
Zcchc14	83.1778	13	2.77456e-12				1.93196	8	0.983027	0.458962
Herpud2	83.1386	13	2.82241e-12							0.359045
Rexo4	83.0659	13	2.91323e-12							1.24693
Pmf1	82.9435	13	3.07276e-12				29.9815	8	0.000212972	1.46613
Stk24	82.5558	13	3.63753e-12							0.797801
Gstm5	82.4736	13	3.7701e-12							0.851519
Pcgf3	82.4169	13	3.86413e-12							0.690897
Egr3	82.0441	13	4.54425e-12							0.708171
Bmp4	81.5864	13	5.54445e-12							1.10828
Arfgap3	81.5538	13	5.62339e-12							0.677411
Ttc4	81.5108	13	5.72953e-12							1.11903
Ilvbl	81.2954	13	6.29108e-12				8.80776	8	0.358772	0.89384
Gabarapl1	81.2725	13	6.35403e-12							0.552087
Sorcs2	81.0488	13	7.00195e-12							0.975469
N4bp1	80.9644	13	7.26319e-12	59.6779	12	2.58389e-08				0.615363
Fggy	80.94	13	7.34024e-12	42.1329	12	3.16335e-05				2.03333
Fam172a	80.292	13	9.72167e-12							0.742404
Zfp318	80.1391	13	1.03879e-11							1.34679
Epb41l4a	80.0402	13	1.08427e-11				0.827668	8	0.99912	1.75694
Dctd	79.713	13	1.24928e-11				15.2163	8	0.0550729	1.90697
2410002F23Rik	79.4916	13	1.37493e-11				8.20467	8	0.413737	0.69307
Mtor	79.2145	13	1.55e-11							0.658043
Tspan33	79.1226	13	1.61283e-11				6.27523	8	0.616432	4.47713
Cebpg	78.5505	13	2.06523e-11							0.26053
Dhx30	78.2951	13	2.30604e-11							0.661036
Zfp445	78.1288	13	2.47767e-11							0.46273
Suco	78.0605	13	2.55176e-11							0.644385
Lrch3	78.0238	13	2.59256e-11				9.87382	8	0.273994	0.556438
Wdr20	77.9581	13	2.6671e-11							0.570832
Snx2	77.8353	13	2.81219e-11							0.692164
Haus7	77.6126	13	3.09556e-11							1.44151
Slc9a9	77.5696	13	3.1535e-11				11.2408	8	0.188422	1.47661
Alg8	77.4644	13	3.29977e-11							0.988549
Dlc1	77.2592	13	3.60488e-11							0.744188
Tet3	77.1565	13	3.76792e-11				4.85245	8	0.773224	0.646461
Ric1	77.1272	13	3.8158e-11				5.19668	8	0.736363	0.592894
Etv6	77.1147	13	3.83645e-11							0.484535
Hist1h1b	77.088	13	3.88076e-11				30.5961	8	0.000165755	3.90279
Chka	76.8207	13	4.35417e-11				7.25645	8	0.509233	0.803942
Hnrnph3	76.6794	13	4.6271e-11							0.274328
Prorsd1	76.5562	13	4.8791e-11							0.725913
Rce1	76.4571	13	5.09154e-11							1.02317
Trim13	76.4303	13	5.1505e-11							1.37978
Tnfrsf23	76.3819	13	5.25886e-11							1.56864
Hgs	76.2951	13	5.45873e-11							0.743267
Tmem214	76.2217	13	5.63392e-11							0.575424
Rbm45	76.03	13	6.11762e-11							1.37578
Mpv17l2	75.7393	13	6.93151e-11							0.948928
Rem1	75.6586	13	7.1761e-11							1.56652
Gmnn	75.3447	13	8.21115e-11							2.33602
E2f3	75.2816	13	8.43655e-11				28.1291	8	0.000450311	0.732892
Gemin5	75.2363	13	8.60206e-11							1.12503
Zfp771	75.1678	13	8.85872e-11							0.518931
Pank3	74.8385	13	1.02022e-10				5.29669	8	0.725446	0.389141
Dse	74.8249	13	1.02618e-10				10.1885	8	0.252041	1.13358
Mllt10	74.7836	13	1.04451e-10							1.53818
Ibtk	74.4447	13	1.20774e-10							0.459306
Cpt1a	74.2093	13	1.33579e-10							1.31728
Mpp1	74.0703	13	1.41769e-10							0.940476
Xaf1	74.0127	13	1.45309e-10				75.9807	8	3.13749e-13	1.80641
Vps26a	73.9856	13	1.47e-10							0.754315
Unc45a	73.9064	13	1.52069e-10							0.587417
Lmbrd2	73.6437	13	1.70147e-10							0.663996
Cilp	73.3513	13	1.92802e-10				3.69927	8	0.883187	0.832253
Dock1	73.1115	13	2.13593e-10							1.08448
Jak2	73.0033	13	2.23696e-10				8.16603	8	0.417422	0.636027
Borcs8	72.686	13	2.56127e-10							1.1355
Pggt1b	72.6713	13	2.57744e-10	1.18878	12	0.999963	1.77309	8	0.987196	0.596493
Osgepl1	72.6608	13	2.58898e-10							1.57776
Slc49a4	72.6505	13	2.60038e-10							0.449106
Cyp39a1	72.5089	13	2.76232e-10							1.03098
Gripap1	72.5066	13	2.76494e-10							0.406822
Cdc42ep2	72.4509	13	2.83149e-10							3.3556
Usp28	72.2799	13	3.04551e-10							1.95959
Anapc1	72.1521	13	3.21604e-10							0.683006
Ripk2	72.0273	13	3.39159e-10							0.972494
Erc1	71.986	13	3.45183e-10							0.538915
2310039H08Rik	71.8406	13	3.67231e-10							1.03595
Gm3448	71.8133	13	3.7152e-10							0.560677
Ak3	71.7481	13	3.81989e-10							0.428228
Nol12	71.7098	13	3.88271e-10				0.477254	8	0.999888	0.336972
Dennd2a	71.6578	13	3.96949e-10							0.68634
Wdr48	71.6329	13	4.0118e-10							0.768534
Ltc4s	71.5258	13	4.1989e-10	152.168	12	0				2.96486
Kat2a	71.4553	13	4.32663e-10							2.59181
Sephs2	70.8889	13	5.50475e-10							0.5273
Gpbp1l1	70.812	13	5.68748e-10							0.597783
Trpc4ap	70.8103	13	5.69154e-10				8.46217	8	0.389673	0.98083
Ercc1	70.6919	13	5.98511e-10							0.856668
Grina	70.2209	13	7.30929e-10							0.472971
Pelo	70.2029	13	7.36537e-10				6.88776	8	0.54879	0.759556
Bpnt1	69.9839	13	8.08195e-10							0.489369
Secisbp2l	69.9805	13	8.09346e-10				4.88054	8	0.770265	0.452893
Golga3	69.2998	13	1.0798e-09				4.07926	8	0.849902	0.814412
Rcsd1	69.1709	13	1.14033e-09							6.32208
Il3ra	69.1488	13	1.15102e-09				19.0789	8	0.0144431	1.19193
Gtf2h2	69.0915	13	1.17928e-09							1.84868
Knstrn	68.9876	13	1.23227e-09				12.4287	8	0.133075	2.13064
Abhd17c	68.9696	13	1.24166e-09	64.6368	12	3.1819e-09				0.627046
Hccs	68.9201	13	1.26791e-09				7.50589	8	0.483158	0.721278
Akr7a5	68.8058	13	1.33067e-09							1.08039
Rfc5	68.7567	13	1.35856e-09							2.86641
Bnc2	68.6058	13	1.44803e-09							0.686929
Gm49336	68.5912	13	1.45695e-09							0.361732
Tasor	68.4578	13	1.54144e-09							0.377345
Thap11	68.4545	13	1.54356e-09							0.947557
Setdb1	68.2768	13	1.66382e-09							1.55459
Paf1	68.2135	13	1.70886e-09	13.1369	12	0.35917				0.324369
Qtrt1	68.0953	13	1.79623e-09				4.34574	8	0.82466	0.846692
Mecp2	67.8846	13	1.96318e-09							0.302801
Dcaf11	67.7354	13	2.09055e-09				7.7519	8	0.458073	0.471026
Iqcg	67.5763	13	2.23556e-09				2.3496	8	0.968376	4.54106
Tasor2	67.4551	13	2.35261e-09							1.04423
4833422C13Rik	67.3635	13	2.44515e-09				9.15789	8	0.329152	2.32189
Rbms2	67.2853	13	2.52695e-09							0.86054
A930003A15Rik	67.282	13	2.53047e-09							2.82567
Sorbs2	67.2732	13	2.53991e-09							0.416642
Scd1	67.1749	13	2.6472e-09							1.01604
Slc38a10	67.1079	13	2.72283e-09							0.761337
Stk4	67.0236	13	2.82115e-09							0.930807
Sestd1	67.0173	13	2.82868e-09							0.627547
Mmd	66.8008	13	3.09829e-09							1.83098
Ipo4	66.6599	13	3.28726e-09				6.37292	8	0.605535	0.488521
Fto	66.6165	13	3.34778e-09							0.564608
Sacm1l	66.1667	13	4.04384e-09							0.67083
Tmem39a	66.047	13	4.25209e-09				2.13751	8	0.976503	0.468907
Tpp1	65.8083	13	4.69985e-09				12.0829	8	0.147545	0.667894
Gskip	65.6604	13	5.00029e-09							0.944574
Emsy	65.3786	13	5.62682e-09							0.801259
Amd2	65.3191	13	5.76881e-09							1.06653
BB218582	65.0768	13	6.38451e-09				1.44688	8	0.993555	6.22234
Ube4a	65.0524	13	6.44985e-09	9.74821	12	0.638039				0.854869
Grhpr	65.033	13	6.50245e-09							0.885627
Wdr55	64.9761	13	6.65913e-09							0.583196
Rnf13	64.9305	13	6.7873e-09				7.17951	8	0.517395	0.532728
Cryzl2	64.9299	13	6.78896e-09							2.03725
Otud5	64.8817	13	6.92722e-09							0.565361
Rnf149	64.8548	13	7.00561e-09							0.975179
Abhd8	64.8216	13	7.10352e-09							0.755382
Tmem184c	64.4022	13	8.46387e-09				10.3807	8	0.239314	1.15762
Mex3b	64.2975	13	8.84236e-09							1.24946
Dus2	64.2962	13	8.84692e-09							0.966967
Ttc37	64.018	13	9.93587e-09							0.523559
Fdft1	63.9694	13	1.01394e-08							1.71109
Pank2	63.883	13	1.05114e-08							0.693447
B4galt6	63.7701	13	1.10177e-08	24.1233	12	0.0195696				1.20938
Hibch	63.6906	13	1.1389e-08				3.10233	8	0.927772	1.04805
Mamstr	63.6507	13	1.15799e-08							2.84174
Wdr4	63.6281	13	1.16894e-08							1.05851
Speg	63.3862	13	1.29279e-08				0.266713	8	0.999988	0.789287
Saal1	62.9967	13	1.52026e-08				14.2608	8	0.0752157	1.32996
Lats1	62.9798	13	1.53096e-08				3.27787	8	0.91573	0.476617
Sbf1	62.9742	13	1.53455e-08							0.636659
Gsdme	62.7686	13	1.67139e-08							0.687943
Ntan1	62.4622	13	1.89824e-08				3.33309	8	0.911751	0.61299
Gm43672	62.3956	13	1.95139e-08				1.64068	8	0.990118	1.52288
4921524J17Rik	62.3284	13	2.00659e-08				17.9801	8	0.0213765	0.617599
Utp15	62.21	13	2.10758e-08							0.666838
Dusp18	62.1889	13	2.12614e-08				6.35972	8	0.607006	1.32299
Ino80c	62.1758	13	2.13776e-08				6.68361	8	0.571122	1.1266
Armc6	62.1494	13	2.16124e-08							1.35981
Adamtsl5	62.1042	13	2.20214e-08							1.33457
Socs1	62.0582	13	2.24457e-08							0.767753
Xpot	61.6862	13	2.61855e-08							0.852317
Rbfa	61.6065	13	2.70646e-08							1.30841
Pitx2	61.3715	13	2.98279e-08							0.438139
Exoc6	61.3117	13	3.05753e-08							2.21556
Ttc9c	61.3086	13	3.06139e-08							1.16182
Zfyve21	61.2274	13	3.16599e-08				21.532	8	0.00586077	1.95217
Ppp2r3c	61.1068	13	3.32774e-08							1.0502
Tm2d2	60.9959	13	3.48382e-08							0.647884
Zmiz1	60.5028	13	4.27029e-08							0.707328
Mad2l2	60.4473	13	4.36918e-08							1.13727
Lrrc42	60.4054	13	4.44524e-08							1.09249
Obsl1	60.1216	13	4.99694e-08				4.7526	8	0.783662	1.34007
Mrpl47	60.1146	13	5.01123e-08							0.891049
Slc30a4	60.1072	13	5.02653e-08							0.866711
Limd1	60.0481	13	5.15036e-08				0.543367	8	0.999817	0.351629
Large1	60.0326	13	5.18351e-08	26.7792	12	0.00831287	2.25447	8	0.9722	0.768114
Rrp8	59.7622	13	5.7936e-08				6.2549	8	0.618703	0.692087
Dync2li1	59.6251	13	6.12966e-08				6.64351	8	0.575537	1.08775
Scaf4	59.4629	13	6.55243e-08							0.484917
Kif21a	59.0209	13	7.85662e-08							1.25079
Msln	59.0146	13	7.87696e-08							6.691
Cxcl3	58.9801	13	7.98933e-08	58.5024	12	4.22622e-08				2.01359
Ufsp2	58.979	13	7.99279e-08				21.5234	8	0.00587975	1.39496
Gtpbp6	58.9658	13	8.03623e-08				11.0057	8	0.201376	0.936112
Dgcr2	58.9386	13	8.12634e-08							0.480948
Pdxdc1	58.9166	13	8.20022e-08							0.556286
Ubl7	58.595	13	9.35558e-08							1.36004
Ubash3b	58.3977	13	1.01432e-07							0.907767
Lonp2	58.3846	13	1.01977e-07							0.347304
Cdkn2b	58.1629	13	1.11662e-07							4.34146
Hexa	58.0415	13	1.17346e-07				10.8471	8	0.210512	0.368119
Usp3	57.8646	13	1.26146e-07							0.672146
Mttp	57.824	13	1.28258e-07							0.589042
Alkbh7	57.6082	13	1.40072e-07							1.1758
Plaat1	57.5447	13	1.43751e-07							4.5643
Klhl28	57.5016	13	1.46306e-07							0.805561
Dera	57.0322	13	1.77165e-07							1.09837
Arid1b	56.9502	13	1.83184e-07							0.485988
Zim1	56.7277	13	2.00546e-07				22.2534	8	0.0044674	0.824031
Bag6	56.7048	13	2.02426e-07							0.498423
Clip3	56.6928	13	2.03412e-07				10.799	8	0.213352	1.66103
Stambpl1	56.4547	13	2.24097e-07				1.90418	8	0.98381	1.12414
Sphk1	56.1813	13	2.50415e-07							0.949574
Taf3	56.134	13	2.55271e-07							0.524721
Ehmt2	56.1329	13	2.55392e-07							0.940891
Gna12	56.1292	13	2.55774e-07							0.569885
Scaf1	55.8787	13	2.8313e-07							0.918397
Mtus1	55.765	13	2.96492e-07							0.484985
Thoc5	55.7299	13	3.00739e-07							1.76502
Reep4	55.4038	13	3.43211e-07				10.3919	8	0.238587	2.77251
Rnaseh2b	55.376	13	3.47089e-07							0.954113
Dcbld2	55.1331	13	3.82926e-07							0.942296
Tmem120b	55.1223	13	3.84608e-07				5.24591	8	0.730999	1.75729
Ndufaf7	54.9596	13	4.10749e-07				3.36112	8	0.909697	1.34199
Ankrd39	54.8047	13	4.37271e-07				7.79105	8	0.454143	2.06485
Prkd3	54.7642	13	4.44477e-07				0	8	1	1.17703
Coq8b	54.5432	13	4.85929e-07				5.4215	8	0.71172	0.887575
Adrb2	54.0082	13	6.0283e-07	18.1654	12	0.11076				0.568531
Nucb2	54.0029	13	6.04111e-07				0.81017	8	0.999187	0.52593
Akap1	53.9157	13	6.25681e-07							0.647737
Ifngr2	53.8295	13	6.47753e-07							1.28638
2810006K23Rik	53.7897	13	6.58213e-07							1.42056
Maob	53.75	13	6.688e-07							0.578891
Fbxw8	53.6902	13	6.8506e-07							0.713961
Mras	53.6824	13	6.8721e-07							1.37544
Tbk1	53.4433	13	7.56478e-07							0.434447
Oxr1	53.3319	13	7.9108e-07				8.54501	8	0.382118	0.457164
Klhl21	53.1016	13	8.6763e-07							0.94062
Zmynd19	53.0816	13	8.74589e-07							0.498466
Wdr82	53.0631	13	8.81114e-07							0.339393
Cxxc1	53.0055	13	9.0167e-07							0.788502
Fyco1	52.9907	13	9.07036e-07							0.844825
Ercc5	52.9184	13	9.33692e-07							0.822184
Cers5	52.9049	13	9.38776e-07							0.878071
Dynlt1a	52.8669	13	9.53144e-07							2.96309
Smco4	52.7026	13	1.01795e-06				19.1308	8	0.0141754	1.56448
Dstyk	52.7023	13	1.01809e-06							0.876222
Cramp1l	52.4671	13	1.11847e-06							0.949887
Efnb2	52.336	13	1.17863e-06							2.08934
Dsel	52.2524	13	1.21866e-06							0.906638
Prkaa1	52.2046	13	1.24212e-06							0.80485
Dus1l	52.1977	13	1.24556e-06							2.51369
Zfp263	52.0773	13	1.30689e-06							0.751637
Chchd5	52.0558	13	1.31813e-06							1.59262
Sgcd	51.8351	13	1.43939e-06							5.99994
Dhrs11	51.6874	13	1.52665e-06							0.999879
Tdp2	51.613	13	1.57253e-06							0.8894
Cebpa	51.3228	13	1.76506e-06				4.91208	8	0.766931	0.836191
Eif4ebp2	51.1838	13	1.86529e-06				16.7495	8	0.0328262	0.916289
Haus8	50.7191	13	2.24304e-06				13.2171	8	0.104595	0.880019
Ints10	50.6757	13	2.28202e-06							0.777665
Fam78b	50.6198	13	2.33311e-06							0.866747
Kctd17	50.4978	13	2.44862e-06							1.49002
Fem1c	50.4463	13	2.49903e-06							0.388227
Umps	50.3779	13	2.56766e-06				17.2878	8	0.0272484	0.928455
Fbxo33	50.3091	13	2.63851e-06				6.66333	8	0.573354	1.27776
Rnf123	50.3007	13	2.64729e-06							1.58674
Zfp410	50.2369	13	2.71493e-06							0.448224
Ctu2	50.1435	13	2.81709e-06				10.4718	8	0.233458	0.677577
Nxf1	50.123	13	2.84005e-06							0.409456
Pdzrn3	50.1085	13	2.8564e-06							1.0577
Arfgap2	49.8968	13	3.10548e-06							0.393111
Zzef1	49.7701	13	3.26477e-06				2.03755	8	0.979839	1.01169
4930523C07Rik	49.6282	13	3.45269e-06							0.91209
Msmo1	49.2588	13	3.99348e-06							1.75649
Ensa	49.1566	13	4.15733e-06							0.317494
Haus2	49.0215	13	4.3842e-06				6.10953	8	0.634964	1.32629
Col5a2	48.9961	13	4.42819e-06							1.11386
Pop1	48.869	13	4.65486e-06				11.4153	8	0.17926	0.680124
Snip1	48.76	13	4.85837e-06							0.479315
Usp2	48.6561	13	5.06059e-06							0.508796
2510002D24Rik	48.5631	13	5.2486e-06							0.844936
Klf11	48.5306	13	5.3159e-06							1.24474
Irf8	48.3087	13	5.79874e-06				61.1119	8	2.81929e-10	2.00547
Cadm4	48.2627	13	5.90401e-06				6.32011	8	0.611422	1.76202
Ikbkb	48.2372	13	5.9632e-06				4.59603	8	0.79975	0.624955
Pgap2	48.2142	13	6.01727e-06							1.24491
Boc	48.0846	13	6.33023e-06				21.9815	8	0.0049503	1.62389
Hyal2	48.0179	13	6.49729e-06							1.22996
Scaper	47.8468	13	6.94666e-06							1.3983
Cep104	47.6737	13	7.43231e-06				7.16733	8	0.518691	0.933069
Mmp15	47.5807	13	7.70684e-06							1.93759
Akr1e1	47.569	13	7.74209e-06				8.63271	8	0.374221	0.873047
Zdhhc6	47.4398	13	8.14215e-06							1.09261
2510009E07Rik	47.4062	13	8.24935e-06							0.846119
Fnbp1	46.8616	13	1.01959e-05							0.763559
Ptk2	46.8248	13	1.03427e-05							0.549137
Rara	46.6192	13	1.1202e-05							0.967673
Glis3	46.3611	13	1.23801e-05				8.21231	8	0.413011	1.51407
Ncapd2	46.2522	13	1.29136e-05							1.77578
Edc4	46.036	13	1.40399e-05				4.5434	8	0.805075	0.654669
Gtf2h3	45.9033	13	1.47781e-05							1.11712
Gpatch11	45.8324	13	1.51884e-05							0.697397
3110056K07Rik	45.8083	13	1.53302e-05				1.14319	8	0.997172	0.475483
Cenpc1	45.6943	13	1.60199e-05				4.02817	8	0.854573	0.710656
Cklf	45.6544	13	1.62683e-05				4.96461	8	0.761352	0.959955
Mfsd11	45.3689	13	1.81597e-05				20.1869	8	0.00965178	1.80296
Srek1ip1	45.3381	13	1.83767e-05				9.69796	8	0.286868	1.09025
Cemip2	45.2661	13	1.88929e-05							1.01127
Pikfyve	45.1752	13	1.95649e-05							0.656775
Gm5617	45.0126	13	2.08265e-05				0	8	1	1.5176
March6	44.94	13	2.14156e-05							0.353262
Uchl1	44.9068	13	2.16902e-05							2.00496
Tmem205	44.5853	13	2.45356e-05							0.308509
Cdc23	44.3067	13	2.72964e-05				1.97739	8	0.981697	0.947392
Spryd7	44.2788	13	2.75891e-05				2.14738	8	0.976157	0.898374
Slc25a46	44.2217	13	2.8198e-05							1.10027
Tkt	44.1836	13	2.8611e-05							0.73379
Rarg	44.1597	13	2.88739e-05							1.28382
Mogs	44.1411	13	2.90796e-05	7.3231	12	0.835544				0.640488
Dennd4b	44.108	13	2.94498e-05							0.726752
Clba1	44.1031	13	2.95046e-05				12.1357	8	0.14525	1.93769
Ccdc61	43.6535	13	3.50228e-05				7.29731	8	0.504922	3.47164
Slc31a2	43.4681	13	3.75822e-05							1.04889
Polrmt	43.3548	13	3.92364e-05							1.67187
Fignl1	43.2656	13	4.05882e-05							2.92678
Snx14	43.2014	13	4.15895e-05							1.10901
Foxn2	43.0278	13	4.44208e-05							0.321716
Fn3k	42.9672	13	4.54527e-05				0.6394	8	0.999662	3.1004
H2-Q6	42.9509	13	4.57334e-05				40.8679	8	2.20662e-06	3.84892
Sumf2	42.7649	13	4.90709e-05				1.81818	8	0.986087	1.62797
Zfp598	42.6829	13	5.0618e-05							0.644515
Riox1	42.5246	13	5.37389e-05							0.58077
Alad	42.4283	13	5.5728e-05				7.91861	8	0.441461	1.29776
B3gnt5	42.3968	13	5.63953e-05							1.39737
Pcgf5	42.3468	13	5.74688e-05							0.334333
Alpl	42.3058	13	5.83649e-05							2.9003
Yeats2	42.2332	13	5.99846e-05							0.773072
Kif3b	42.1878	13	6.10194e-05							1.06374
Fgd4	42.156	13	6.17557e-05				8.64814	8	0.372842	1.19912
Slc30a1	42.0439	13	6.44194e-05							1.09088
Ubr1	42.0063	13	6.53366e-05							0.303699
Adh1	41.9752	13	6.61051e-05							1.77805
Otud3	41.9364	13	6.70785e-05							1.16228
Stx8	41.9302	13	6.72347e-05							0.551686
Rapgef1	41.9106	13	6.77311e-05							0.645167
Unc119	41.4818	13	7.95665e-05							2.09053
Yars	41.4367	13	8.09214e-05							0.58979
Gosr1	41.3476	13	8.36682e-05							0.610582
Prrg4	41.2809	13	8.57856e-05				1.57987	8	0.991301	5.56639
Ythdc2	41.1003	13	9.1781e-05							0.362082
Sfxn3	40.9924	13	9.55575e-05				1.19075	8	0.996732	0.540078
Gm10069	40.9592	13	9.6748e-05							0.943182
Tyw5	40.9268	13	9.79274e-05							1.11813
Ttyh1	40.7589	13	0.000104257							1.09678
Tmem222	40.7061	13	0.000106329							0.476289
Rpa2	40.524	13	0.00011379				50.4183	8	3.39589e-08	1.30444
Dnal1	40.4491	13	0.000117006							1.2373
Lrif1	40.3275	13	0.000122418							0.330333
Serpina3m	40.2661	13	0.00012524				2.46131	8	0.963511	2.18223
Fbxo38	40.1878	13	0.000128934							0.554236
B4galt3	39.983	13	0.00013911							1.12172
Ipo11	39.873	13	0.000144896				0.684849	8	0.999564	0.712765
Adpgk	39.7864	13	0.000149612							0.539186
Wrnip1	39.6847	13	0.000155347				3.26496	8	0.916647	0.944377
Stk35	39.5278	13	0.000164618							0.714156
Gaa	39.4957	13	0.00016658							0.609631
Dvl3	39.4857	13	0.000167194				0.535688	8	0.999827	0.386915
Mlh3	39.4309	13	0.000170607							1.84297
Epb41l5	39.3811	13	0.000173773							0.562813
Acss2	39.273	13	0.000180835				2.20671	8	0.97401	1.09667
Ahdc1	39.2217	13	0.000184285							0.593525
Cutc	38.9912	13	0.000200594							1.10589
Fzd4	38.9676	13	0.000202338							0.488764
Pcdhb9	38.909	13	0.000206742							2.23202
Ecd	38.8842	13	0.000208636				4.58088	8	0.801288	0.988182
Arhgap6	38.8835	13	0.000208683	3.26495	12	0.993367				1.32681
Bvht	38.8041	13	0.000214856							1.09739
Tmem248	38.7229	13	0.000221354							0.276202
Arrdc4	38.7031	13	0.000222964							0.954225
Pex11a	38.6964	13	0.000223511							1.96822
Mkks	38.6659	13	0.000226029							1.46792
Gemin2	38.6655	13	0.000226058				2.84166	8	0.943898	1.35366
Bmyc	38.5876	13	0.000232604							0.544455
Hspa2	38.556	13	0.000235307							0.823189
Afap1l1	38.4885	13	0.000241197							3.06527
Rnaseh1	38.4744	13	0.00024244							0.949162
Guf1	38.4602	13	0.00024371							0.811188
Wdr92	38.4491	13	0.000244695							1.07935
Slc11a2	38.2194	13	0.000266127							0.564929
Enoph1	38.1992	13	0.000268096	99.4893	12	6.66134e-16	7.35935	8	0.498403	0.829303
Ripor1	38.1875	13	0.000269244							0.896945
Wfdc1	38.064	13	0.000281641							5.16178
Amdhd2	37.881	13	0.000301061							1.1898
Itprid2	37.8183	13	0.000308004							0.614151
Pde7a	37.8087	13	0.000309075							1.02881
Pdcd2	37.439	13	0.000353481				8.2178	8	0.412489	0.978115
Usp33	37.4274	13	0.000354973							0.415086
Wars2	37.3056	13	0.000370977							0.586067
Keap1	37.2895	13	0.000373149							1.12447
Magi3	36.9667	13	0.000419312							0.859901
Sema4d	36.9248	13	0.000425697							1.07364
Irak3	36.875	13	0.000433415							1.0414
Klhl15	36.6944	13	0.000462544							0.446628
Maml1	36.6815	13	0.000464688							0.774474
Ankrd13a	36.4263	13	0.000509332				1.87484	8	0.984611	0.585381
Zc3hc1	36.3641	13	0.000520822				2.23944	8	0.972777	0.66504
Ap2a1	36.3203	13	0.000529065							0.780763
Fam126a	36.2928	13	0.000534303							0.475012
Bcl2l13	36.1118	13	0.000570087				1.91592	8	0.983482	0.215752
Zfp629	36.0348	13	0.000586017							0.606572
Mynn	36.0001	13	0.000593332							0.313613
Zfp770	35.9009	13	0.000614735							0.327985
Apod	35.7337	13	0.00065251				18.9567	8	0.0150928	0.951974
AI467606	35.6767	13	0.000665888							4.49658
Atg4a	35.654	13	0.000671298							0.786762
Rab3ip	35.653	13	0.000671548							0.972376
Il18	35.509	13	0.000706844							0.77785
Atoh8	35.4331	13	0.000726165							0.800752
Ppp4r3a	35.4131	13	0.000731362							0.461946
Mical1	35.3717	13	0.000742195							1.4285
Mex3a	35.2608	13	0.000771968							2.87164
Fktn	35.2526	13	0.00077422				1.20826	8	0.99656	0.408991
Dubr	35.2128	13	0.000785214							1.20553
Kdm4c	35.1784	13	0.000794866							0.51977
Retreg3	35.1486	13	0.000803302							0.639832
Ttpal	35.1453	13	0.000804222							0.532764
Syt8	35.07	13	0.000825959							5.6601
Gsk3a	34.9366	13	0.000865862							0.452478
2610016A17Rik	34.8619	13	0.000889037							0.582565
Sik2	34.7803	13	0.000914986							0.41455
Scyl1	34.739	13	0.000928418							0.75641
Apbb1	34.7086	13	0.000938426				6.1716	8	0.628017	1.83225
Bhlhe40	34.7059	13	0.000939318				15.3385	8	0.0528876	0.605754
Sel1l3	34.5884	13	0.000979036							4.62837
Habp4	34.569	13	0.000985738				0.900527	8	0.998802	0.489083
Dpagt1	34.5632	13	0.000987754							0.790032
Tmem129	34.3943	13	0.00104818							1.12067
Gm11361	34.392	13	0.00104903							0.824233
Rere	34.0575	13	0.00117959							0.422924
Npat	34.0562	13	0.00118012							0.70871
Gm26782	33.9451	13	0.00122688							0.635274
Dvl2	33.8997	13	0.00124649				5.33296	8	0.721468	1.08348
Aldh18a1	33.8536	13	0.00126674							1.90851
Slc35a4	33.8272	13	0.00127846				6.51085	8	0.590204	0.307738
G6pc3	33.7553	13	0.00131095				4.46704	8	0.812721	0.394912
Hspbap1	33.6358	13	0.00136669							0.82382
Ppp1r35	33.6352	13	0.00136695				3.4921	8	0.899802	0.666542
Mark4	33.6084	13	0.00137981							0.767081
Dsn1	33.5651	13	0.00140076				8.38738	8	0.396573	2.25622
Cd274	33.4637	13	0.001451				39.5409	8	3.90026e-06	2.85052
Snx24	33.4476	13	0.00145917							0.834909
Kif2c	33.4346	13	0.00146575							3.05958
Tmem68	33.2733	13	0.00155019							0.696888
Nploc4	33.0648	13	0.00166623							0.672254
Vps8	33.0645	13	0.00166641							1.07628
Tmem141	33.0239	13	0.00169				2.58318	8	0.957739	2.1018
Gns	32.9304	13	0.00174546							0.49176
H2-T22	32.7219	13	0.00187559							0.836095
Ap5m1	32.6971	13	0.00189166				1.32272	8	0.995275	0.837971
2310015A10Rik	32.6963	13	0.00189219							0.954662
Tcf7	32.6581	13	0.00191727							1.83316
Snx29	32.6175	13	0.00194424				1.77239	8	0.987212	1.24664
Aldh4a1	32.565	13	0.00197963							1.48288
2610002M06Rik	32.507	13	0.00201947							0.76781
Rgs2	32.4958	13	0.00202727							0.82539
Pfkl	32.2028	13	0.00224144							1.33093
2810001G20Rik	32.1435	13	0.00228736				6.04615	8	0.642062	0.859754
Dand5	32.0607	13	0.00235303							0.762469
Mindy2	31.5867	13	0.00276506				3.13388	8	0.925677	0.39728
Dlg4	31.4644	13	0.00288222							0.647585
Znfx1	31.4208	13	0.0029251							0.418163
Poll	31.4122	13	0.00293355							1.4733
Zfp365	31.3639	13	0.00298191							4.79604
Mtrf1l	31.3108	13	0.00303602							0.386472
Traf3ip1	31.2733	13	0.00307471							1.01823
Scarf2	31.0728	13	0.00328995							0.597573
Zfp623	31.0559	13	0.00330869							0.797486
Ndn	30.9962	13	0.00337593							0.637499
Inafm2	30.941	13	0.00343917				7.60043	8	0.473441	0.902173
Gtf2ird1	30.9252	13	0.00345754	27.7457	12	0.00602574				1.29156
P2rx5	30.9207	13	0.00346276				1.97943	8	0.981636	3.0647
Opa3	30.7035	13	0.00372474							0.509159
Dok1	30.6785	13	0.00375614							2.61108
Kcnb1	30.6226	13	0.00382706							1.40353
Garem1	30.423	13	0.00409125							1.32445
Ccdc115	30.4205	13	0.00409456				1.02857	8	0.998061	0.241935
Gpd2	30.3949	13	0.00412979							1.5457
Sun2	30.3792	13	0.00415146							0.41983
Tubgcp2	30.2902	13	0.00427654							0.763076
Tmem255a	30.1979	13	0.00441004							1.75726
Vps33a	30.13	13	0.00451067							0.649314
D330023K18Rik	30.0739	13	0.00459561							0.56723
Zup1	29.9962	13	0.00471572				2.51581	8	0.960989	0.39465
Cuedc1	29.9917	13	0.00472268				7.94889	8	0.438479	0.45868
Zfpm2	29.8872	13	0.0048892							1.12313
Thbs2	29.7134	13	0.00517837							1.25002
Rmdn3	29.6758	13	0.0052432							0.6752
Styx	29.6607	13	0.00526939							0.831028
Nek1	29.6041	13	0.00536873							0.564796
Gm20559	29.5303	13	0.00550088							1.47161
Nkrf	29.4177	13	0.0057086				1.93904	8	0.982824	1.17115
Ifit1	29.3808	13	0.00577809	33.4518	12	0.000822648	43.1205	8	8.33718e-07	2.4737
Nek2	29.3461	13	0.00584439				4.63837	8	0.795435	4.43587
Polr3b	29.3407	13	0.00585488				8.47881	8	0.388148	0.879161
Med20	29.3371	13	0.00586175							0.955391
Cep170b	29.2871	13	0.00595877				1.29154	8	0.995652	0.963635
Msh3	29.2686	13	0.00599507							1.30965
Tbc1d8b	29.1632	13	0.00620571							0.933675
Mto1	29.1508	13	0.00623104							1.32539
Copz2	29.0846	13	0.0063674				11.8342	8	0.158754	0.804473
Tmem181a	28.9151	13	0.00672978							1.17689
Kat8	28.8919	13	0.00678092				5.53585	8	0.699065	1.29047
Mxi1	28.8804	13	0.00680645							1.28078
Tead3	28.8701	13	0.0068293							0.413373
Oasl2	28.6269	13	0.00739145	56.5183	12	9.65476e-08	69.0282	8	7.67031e-12	3.47509
Sqor	28.5816	13	0.00750084							0.570392
Sos2	28.4432	13	0.00784505							0.517481
Cd1d1	28.4232	13	0.00789585				13.1915	8	0.105428	1.29523
Gm40841	28.3868	13	0.00798934							2.45456
Helb	28.3381	13	0.00811598							1.13579
Spns2	28.282	13	0.00826451							2.00866
Acd	28.2488	13	0.00835349				6.60834	8	0.579417	0.996815
Esco2	28.1649	13	0.00858249							5.05769
Rin2	28.1579	13	0.00860189				7.3792	8	0.496326	1.23169
Nthl1	28.0324	13	0.00895624							1.5908
Fiz1	28.0225	13	0.00898474							0.8521
Kcnj12	27.9845	13	0.00909504							4.56463
Gm9895	27.9073	13	0.00932296							3.88584
Rabgap1l	27.8866	13	0.00938504							0.563162
Gm42595	27.8498	13	0.00949646							1.6654
Fam234a	27.8321	13	0.00955028				5.67707	8	0.683353	0.814588
Socs7	27.7775	13	0.00971872							0.367203
Stac2	27.7103	13	0.0099298							2.52989
Gm1673	27.5387	13	0.0104886				8.90312	8	0.350535	1.43074
Bcl7b	27.4949	13	0.0106358							0.526215
Cox15	27.3945	13	0.0109809							1.45532
Slc40a1	27.3702	13	0.0110659				7.50353	8	0.483402	1.29036
Eral1	27.222	13	0.0115981							1.1932
Daam2	27.2065	13	0.0116553							11.2272
Abcb7	27.1448	13	0.011885				1.18187	8	0.996818	0.751047
Tbc1d1	27.125	13	0.0119597							0.369638
Czib	27.1177	13	0.0119872							0.31333
Ints3	26.7841	13	0.0133156							0.88605
Tomm40l	26.7755	13	0.0133518							0.956618
Crybg3	26.7454	13	0.0134783							0.648148
Usp53	26.7272	13	0.0135558	32.9918	12	0.000970876				0.608954
Atg13	26.5829	13	0.0141825							0.570577
Dhx16	26.4712	13	0.0146858							1.80283
Polr3e	26.2483	13	0.0157417							0.439112
Runx2os1	26.19	13	0.0160294							1.31465
Gstp2	26.1384	13	0.0162879							0.572888
Dio3	26.1034	13	0.0164655							2.30392
Ikzf4	26.0904	13	0.0165317				11.4864	8	0.175633	1.43118
Cnr1	26.0667	13	0.0166535				3.59256	8	0.891888	3.05261
Mcub	26.0636	13	0.0166696							0.84614
Zgpat	25.9747	13	0.0171344							0.522283
Rasgrp3	25.9307	13	0.0173687				0.872699	8	0.998932	5.747
Calcr	25.9167	13	0.0174441							2.2484
Bambi	25.9055	13	0.0175043							1.42356
Arhgap39	25.8371	13	0.0178775				3.27845	8	0.915688	0.803982
Ptprz1	25.7157	13	0.018558				11.9223	8	0.154702	3.05705
Dnajb12	25.3993	13	0.0204463							0.45812
Gm45159	25.3847	13	0.0205373							1.7711
Sp3os	25.3744	13	0.020602							0.68179
Cldn34c1	25.3583	13	0.0207035							0.526367
Fam20c	25.2456	13	0.0214264							0.740398
Mfap3	25.0808	13	0.0225259				0.685415	8	0.999562	0.623526
Rhobtb1	25.0233	13	0.0229218							1.18538
Armc9	24.9557	13	0.0233951				1.16759	8	0.996952	0.751078
Pgpep1l	24.9519	13	0.0234217							1.03838
BC030867	24.8661	13	0.0240366							3.10739
Zfp949	24.7729	13	0.0247208				1.00844	8	0.998194	1.00076
Il1rl1	24.761	13	0.0248101				9.50819	8	0.301253	1.49884
Alg11	24.704	13	0.0252383	1.11297	12	0.999974	2.6975	8	0.951885	0.417126
Slc7a6	24.6883	13	0.0253577				7.35357	8	0.49901	0.815176
Taf4b	24.6268	13	0.0258304							0.947104
Gdnf	24.5953	13	0.0260756							1.60657
Foxj3	24.5638	13	0.0263229							0.284966
Mms22l	24.4247	13	0.0274407							3.23307
Efcab14	24.394	13	0.0276937							0.253171
Ncaph	24.2477	13	0.0289267							1.21922
Fblim1	24.2113	13	0.0292408				2.87511	8	0.941949	1.47049
Terf2	24.1738	13	0.0295689							0.462602
Brca1	24.0971	13	0.0302481							6.56834
Jarid2	24.0878	13	0.0303321							0.507928
Strn	23.9534	13	0.031561							1.39321
Brap	23.8894	13	0.0321631							0.392923
Xxylt1	23.8783	13	0.0322681							0.662746
Cadm1	23.8575	13	0.0324667	6.65684	12	0.879434				0.868058
Trpc1	23.7008	13	0.033996							1.28917
Syn3	23.6693	13	0.0343122				12.5696	8	0.127542	1.70633
Nek4	23.5975	13	0.0350408							1.06782
Acacb	23.5427	13	0.0356068							1.01397
Acad8	23.5072	13	0.0359774							1.2381
B4galt7	23.5016	13	0.0360369							2.13828
Nepro	23.4381	13	0.03671				3.40525	8	0.906417	0.46359
Bdh2	23.4153	13	0.0369538							0.656052
Mipep	23.4143	13	0.0369649				1.82442	8	0.98593	1.16448
Tdrp	23.336	13	0.0378168							6.81759
Hsdl1	23.3252	13	0.0379349							1.0042
Gm43305	23.2868	13	0.03836							0.728239
Hdx	23.2702	13	0.0385452							1.34152
Cyren	23.2194	13	0.0391173	27.3681	12	0.00683701				1.31985
4930430F08Rik	23.0671	13	0.0408781	59.9474	12	2.30776e-08				0.582265
Ormdl1	23.0589	13	0.0409754							1.45978
Cep76	22.9962	13	0.041722							1.02201
Ppp1r12b	22.9909	13	0.0417857				0.429899	8	0.999925	0.90413
Hps5	22.9834	13	0.0418756							0.570268
Tdrd3	22.9406	13	0.042395							0.328686
Mmgt1	22.8296	13	0.0437676							0.450311
Kat5	22.7808	13	0.0443829							0.404255
Zeb2os	22.7561	13	0.0446979							1.05971
Armt1	22.7283	13	0.0450547							1.15974
Tars2	22.5517	13	0.0473819				0	8	1	1.95036
4732491K20Rik	22.4675	13	0.0485286							2.74447
Swap70	22.4401	13	0.0489063							0.436286
Fah	22.348	13	0.0501982							1.03773
Pus3	22.282	13	0.0511441							0.393008
Mir155hg	22.2675	13	0.0513524							1.5113
Arhgap23	22.112	13	0.0536502							1.525
Osbpl6	22.1097	13	0.0536859							0.718969
Echdc1	22.0725	13	0.0542481							1.15301
Fbxo25	22.0702	13	0.0542839							1.28123
Snx30	22.0566	13	0.0544916				3.28825	8	0.914988	1.38044
Lacc1	22.0189	13	0.0550699				0	8	1	2.93382
Fhad1	21.934	13	0.056393							0.955766
Nsun5	21.9057	13	0.0568408							0.497512
Mcm10	21.8571	13	0.0576164							3.09101
Arhgef5	21.7928	13	0.058656				4.23387	8	0.83543	0.905624
CAAA01147332.1	21.7511	13	0.0593397				1.01065	8	0.99818	0.53588
Lrig3	21.7316	13	0.0596627							0.86551
Gpr157	21.7093	13	0.0600335							5.39028
Plekha4	21.6996	13	0.0601947							1.14507
Slc25a22	21.6023	13	0.0618384							0.535543
Mal	21.5573	13	0.062613							1.78552
Cdc42bpg	21.5212	13	0.0632383							0.463968
Begain	21.5132	13	0.0633788							1.28111
Gm43813	21.491	13	0.0637686							0.804454
Helt	21.4464	13	0.0645559							6.03549
Pdxk	21.4189	13	0.0650459				2.77029	8	0.947936	0.654845
Sox6os	21.3498	13	0.0662912							2.14749
Tnfrsf10b	21.3145	13	0.0669359							1.12731
Helq	21.2646	13	0.0678569	30.6039	12	0.00226318				1.38717
Arhgap32	21.2622	13	0.0679025	1.62443	12	0.9998				0.457268
Ercc6l	21.2468	13	0.0681876							2.29499
Gm37800	21.2159	13	0.0687675				2.49095	8	0.962151	3.0964
Trmt2a	21.2011	13	0.0690457							0.896229
Chrd	21.1817	13	0.0694115							1.14792
Rnf157	21.1807	13	0.0694312				2.21281	8	0.973783	1.68486
Nmral1	21.1533	13	0.0699509							1.14611
Zfp513	21.0447	13	0.072049				2.69325	8	0.95211	1.02421
Sfi1	21.0207	13	0.0725207							1.29023
Bcl2l1	20.8218	13	0.0765298							0.910232
Gm26724	20.7496	13	0.0780321				9.02906	8	0.339851	0.933935
Pck2	20.725	13	0.0785498				6.56887	8	0.583779	1.21991
Camk2n2	20.7128	13	0.0788058							1.39198
Lsm14b	20.6914	13	0.0792614							0.594021
Pdcd7	20.5964	13	0.0813036							0.434432
Dnajc4	20.5752	13	0.0817676							0.316393
Selenbp1	20.4766	13	0.0839459							0.44872
Btbd6	20.4318	13	0.0849553							1.24997
Zfp110	20.417	13	0.0852887							0.599063
2610507I01Rik	20.3542	13	0.0867244							1.58197
Lrrc28	20.3483	13	0.0868585							1.01441
Mtmr9	20.3433	13	0.0869756							0.792358
Fam98c	20.3369	13	0.0871214				1.6398	8	0.990136	0.410459
Spata2l	20.3288	13	0.0873104							9.81251
Rpap1	20.3236	13	0.0874288							1.16759
Appl2	20.3213	13	0.0874827							0.229077
Wincr1	20.2672	13	0.0887455							5.12207
Zfp267	20.1797	13	0.090818							0.684334
Nabp1	20.1714	13	0.091018							1.67759
Casp7	20.1465	13	0.0916173							1.2627
Awat2	20.0833	13	0.093152				0	8	1	5.78304
Pigq	20.0637	13	0.0936328				2.20889	8	0.973929	0.895188
Hectd4	19.9429	13	0.0966433	1.79311	12	0.999663				0.395886
Parp14	19.9363	13	0.096809	152.743	12	0				3.41629
Upp2	19.8967	13	0.0978155							1.16528
Egfros	19.896	13	0.0978339							0.954402
Gfm2	19.8873	13	0.0980558							0.531406
Clasp2	19.8783	13	0.0982856				6.43791	8	0.598303	0.502694
Cmtr2	19.8345	13	0.0994153							1.3536
D5Ertd579e	19.7247	13	0.10229							0.266797
Cog3	19.6556	13	0.104137							0.545524
1110032A03Rik	19.5633	13	0.106646							0.485113
Gm12415	19.4682	13	0.109288							22.5919
Zfp580	19.4506	13	0.109781							0.864008
Cep295	19.4357	13	0.110202							0.9432
Pald1	19.4282	13	0.110412				7.22759	8	0.512288	1.08544
Chmp7	19.3814	13	0.111745							1.19904
Arsk	19.3233	13	0.113415							0.659913
Ganc	19.2608	13	0.115238							0.393585
Fmnl2	19.1968	13	0.117127							0.472813
E2f7	19.1738	13	0.117812							3.74228
Nipal1	19.1412	13	0.11879							0.750579
Tpgs2	19.0479	13	0.121627							0.980869
Tspyl5	19.0239	13	0.122364				3.49769	8	0.899369	1.27735
Abhd5	19.0097	13	0.122804				8.62442	8	0.374963	0.354392
Akap10	18.9786	13	0.123768				5.64196	8	0.687266	0.614884
Pyroxd1	18.9677	13	0.124108							0.423681
Asic3	18.962	13	0.124285							2.2893
6720427I07Rik	18.8987	13	0.126278							0.747938
Disp1	18.8799	13	0.126876				3.48829	8	0.900097	1.2757
Lrfn4	18.871	13	0.127157				4.47672	8	0.811757	0.955549
Fntb	18.7434	13	0.131277							1.79134
Hook1	18.6529	13	0.134264							2.30251
N4bp3	18.625	13	0.135196							1.22839
Edc3	18.5854	13	0.13653	9.06902	12	0.697024				0.712469
Zfp521	18.3743	13	0.143817							0.803577
Sipa1l2	18.352	13	0.144607							0.57314
Kif13a	18.3404	13	0.145017							0.353055
Ttl	18.3101	13	0.146097							0.503547
Pcdh19	18.243	13	0.148508				2.70012	8	0.951745	1.76098
Sp4	18.2354	13	0.148783				0.648309	8	0.999645	0.735311
Ccdc142os	18.1531	13	0.151791							2.05558
Tcaf2	18.1442	13	0.15212							0.792723
Cdkl3	17.9592	13	0.159074							0.972583
Susd1	17.9574	13	0.159142							1.95319
Prg4	17.8574	13	0.163008							1.25492
Zfp52	17.8484	13	0.163362							0.688841
Insyn1	17.7981	13	0.165336							0.666304
Hmbox1	17.7472	13	0.167355							0.696301
Med18	17.5889	13	0.173762				5.10455	8	0.746346	0.765304
Rbl1	17.5859	13	0.173885							1.33946
Lrrc14	17.5309	13	0.176156							0.25364
Cables1	17.4854	13	0.178052							1.02949
Cpt1c	17.4459	13	0.179713							1.37061
Trip10	17.407	13	0.181361							0.345636
Ankmy1	17.3514	13	0.183736				2.00443	8	0.980876	0.790222
Myo19	17.3462	13	0.183957				0.462836	8	0.999901	0.964633
Bace2	17.3008	13	0.185917							0.803425
3110001I22Rik	17.2804	13	0.186802				6.14652	8	0.630824	1.46184
Stard9	17.2453	13	0.188332							0.89728
1700017B05Rik	17.1959	13	0.190504				1.93172	8	0.983034	0.861518
Tfcp2	17.179	13	0.191248							0.811026
Ung	17.178	13	0.191294				20.2094	8	0.00957234	2.1838
Gm15787	17.0859	13	0.195407							1.71849
Gm48027	17.0834	13	0.195521				0.687956	8	0.999556	0.80977
Poc1a	17.0778	13	0.195772				1.0394	8	0.997987	1.80974
Zfp414	17.0658	13	0.196312							0.999194
Zfp384	17.054	13	0.196848							0.485297
Slc9a8	17.0428	13	0.197357							0.448242
Ulk1	16.9664	13	0.200844							0.3161
Pnpla8	16.959	13	0.201186							0.34843
Pde7b	16.8918	13	0.204295				1.20333	8	0.996609	0.660187
C030037D09Rik	16.8904	13	0.204365							1.23003
Tango6	16.8467	13	0.206405							0.755483
Abcc9	16.5627	13	0.220072				6.15293	8	0.630107	1.65994
Mtmr14	16.5123	13	0.222567				0	8	1	0.8101
Gpr135	16.5017	13	0.223096	3.74689	12	0.987583	0.271813	8	0.999987	0.87191
Eefsec	16.499	13	0.223232							0.442869
Gnao1	16.4511	13	0.225626							0.342791
Nrp2	16.399	13	0.228253				0.439142	8	0.999919	1.21458
Slc8b1	16.363	13	0.230085							0.801563
Brip1	16.3282	13	0.231859							2.51268
Fbxo6	16.3215	13	0.232202							0.402872
Rpp40	16.2402	13	0.236401							1.44853
Zfp821	16.044	13	0.246762							0.357293
Samd14	16.0183	13	0.248141							1.15105
Cbfa2t2	15.9926	13	0.249531							0.81549
Klhl11	15.9846	13	0.24996							0.759479
Lrrc1	15.9801	13	0.250206							0.965821
Tst	15.8952	13	0.254835							0.588782
Dbt	15.876	13	0.25589				3.15801	8	0.924054	0.323397
Fermt3	15.8489	13	0.257386	0.601689	12	0.999999				0.789718
Agrn	15.8181	13	0.259094							0.680193
Foxj2	15.8101	13	0.259535							0.379885
Efna1	15.8076	13	0.259678				0.121855	8	0.999999	0.75238
Slc36a4	15.8012	13	0.260029							0.826531
Cep135	15.7888	13	0.26072							0.680037
Map4k1	15.7467	13	0.263079							2.01826
Mmel1	15.5298	13	0.275452							2.17162
Limk2	15.5286	13	0.275524							1.03577
Abhd18	15.5284	13	0.275535							3.44108
Senp8	15.3319	13	0.287094							2.10911
Tbc1d22a	15.3202	13	0.287793							0.588252
Sdsl	15.2933	13	0.289402							1.05937
Sugp1	15.1831	13	0.29606							0.660067
Khnyn	15.0866	13	0.301975							0.584865
Zfp747	15.0685	13	0.303094							1.19176
Lrrc45	14.973	13	0.309044							1.23776
Rft1	14.9709	13	0.309175							0.948276
Gm9947	14.831	13	0.318022				1.34484	8	0.994995	0.955455
Ippk	14.8154	13	0.319017							0.239507
Slc19a2	14.747	13	0.323411							0.603783
Tmem191c	14.6917	13	0.32699							0.871135
Hdac7	14.6577	13	0.329203							1.85767
Tmem119	14.656	13	0.329316							2.68239
Ptprj	14.6525	13	0.329545				0.834524	8	0.999093	0.812379
Ogg1	14.5367	13	0.337159							0.777653
Prelid2	14.4912	13	0.340182				2.33998	8	0.968776	3.49394
Sox8	14.4696	13	0.341622				23.0463	8	0.00330534	1.8118
Nnt	14.452	13	0.342797							2.04445
Inafm1	14.2752	13	0.354754							0.361976
Lig4	14.269	13	0.355178							1.7176
Wdr11	14.2538	13	0.356216							1.32314
Usp27x	14.2414	13	0.357069							2.31252
R3hcc1	14.223	13	0.35833							1.21752
Alpk2	14.1849	13	0.360953							1.74305
Dolpp1	14.1368	13	0.364283							0.899594
Acvrl1	14.105	13	0.366495							0.962216
Serp2	14.0698	13	0.368945							2.75993
Afap1l2	14.0331	13	0.371514				3.72656	8	0.880913	2.9269
Lrrc73	13.9441	13	0.377796				2.41744	8	0.96547	1.44885
Ctf1	13.9213	13	0.379407							0.383801
Ecscr	13.857	13	0.383994				0.97746	8	0.998387	1.2124
Acvr2b	13.8365	13	0.385457							0.970701
Kazn	13.8214	13	0.386541				0.0531127	8	1	0.41312
Slpi	13.7217	13	0.393731							1.80997
Sipa1l3	13.6393	13	0.399727				2.1633	8	0.975592	0.572551
Nipsnap1	13.5911	13	0.403255							2.01792
Vps11	13.5643	13	0.405228							0.577208
Gcnt4	13.5628	13	0.405335							0.903784
Zfp385b	13.516	13	0.40879							1.06234
Rdh11	13.4547	13	0.413332							0.606564
Aar2	13.4492	13	0.413742							0.271884
Chek2	13.4379	13	0.414584				2.01862	8	0.980436	1.14309
Sgsm3	13.4157	13	0.416237				3.17918	8	0.922614	1.41116
Spice1	13.3471	13	0.42137							0.535682
Tmem265	13.3461	13	0.421444				2.80522	8	0.94598	1.23116
Phf7	13.2355	13	0.429789							1.52473
Arid3a	13.1969	13	0.432724							2.77376
AW549877	13.1855	13	0.433589							0.169352
Ehbp1	13.1773	13	0.434212							0.380131
1700086O06Rik	13.151	13	0.436219				7.3207	8	0.50246	1.38482
Gm13470	13.1329	13	0.437597							3.12214
4921531C22Rik	13.1208	13	0.438521							0.938536
Gnptab	13.103	13	0.439884							0.746935
Plac9b	13.072	13	0.442263							1.07494
Rmc1	13.0585	13	0.443304							0.56396
Slc9a2	13.0209	13	0.4462							2.7401
Ermp1	13.0001	13	0.447802							0.603359
Aard	12.9052	13	0.455163							1.16881
Olfr1033	12.851	13	0.459382				2.23893	8	0.972797	1.45834
C87436	12.8421	13	0.46008							0.476457
Msh6	12.7611	13	0.466433				0.408664	8	0.999938	0.934947
H2afy2	12.7512	13	0.467207							3.35164
Tmem42	12.7023	13	0.471064							1.27992
Dynlt1b	12.6503	13	0.475172							2.19202
Slitrk5	12.5988	13	0.479259							1.52605
Mapkapk3	12.5978	13	0.479334	6.04477	12	0.913809	3.08826	8	0.928697	0.521951
Dlg2	12.5734	13	0.481278				5.94603	8	0.653277	0.986853
Gins3	12.5647	13	0.481969							2.65706
Rom1	12.527	13	0.484974							0.564479
44988	12.4443	13	0.491593							1.03518
Zbtb40	12.4109	13	0.494274							1.99594
C2cd5	12.3448	13	0.499596							0.475678
Hs6st1	12.2874	13	0.504233							0.742612
Ift172	12.2825	13	0.504626							0.494289
Arhgef19	12.2282	13	0.509028							1.50172
Wdpcp	12.2212	13	0.509598							0.542552
Gm6710	12.0932	13	0.520019							0.832026
Rsl1	12.0831	13	0.520846							0.586322
Nsun3	12.0757	13	0.52145							2.05642
Gins1	12.0456	13	0.523909							1.53782
Slc10a7	12.0432	13	0.524104							0.854264
Msh5	11.9924	13	0.528268				3.97484	8	0.859387	3.35597
Gm12216	11.9329	13	0.533157							0.638267
Cetn4	11.9073	13	0.535258							1.05121
Cnksr3	11.805	13	0.543695				2.43676	8	0.964615	1.52377
Sdk1	11.773	13	0.546343							1.87959
Zyg11b	11.7652	13	0.546987							0.393925
Snrnp35	11.7306	13	0.549852							0.862944
Rai14	11.7242	13	0.550379							1.41822
Osgin2	11.6353	13	0.557751				2.60234	8	0.956788	0.349176
Ccdc163	11.591	13	0.561429							0.418238
Pax3	11.5493	13	0.564904				0.792631	8	0.99925	0.871141
Zbtb24	11.5373	13	0.5659							0.257726
Card6	11.5317	13	0.566363				4.0623	8	0.851459	1.75522
Smpdl3b	11.4265	13	0.575131				8.70028	8	0.368208	2.1107
Doc2g	11.3933	13	0.577908				4.3663	8	0.822656	3.53542
Epb41l1	11.3267	13	0.58347				1.96132	8	0.982175	0.50274
Slc12a9	11.3234	13	0.583748							1.35799
Hps3	11.3172	13	0.584266							1.08385
Prrg1	11.1843	13	0.59538							0.829899
Fam210b	11.1829	13	0.595498							0.544538
Tmem198	11.055	13	0.606213				0	8	1	1.14434
Rbbp9	11.0532	13	0.606357							0.39904
Gm11967	11.0524	13	0.606425							143.152
F8a	11.0018	13	0.610669							0.795424
Slc27a1	10.9836	13	0.612189							0.480368
Zfp319	10.9808	13	0.612429							0.75144
Gm9856	10.9702	13	0.613317							0.89044
Ptgfr	10.8989	13	0.619287							1.19643
Kcnmb4	10.8293	13	0.625113							1.20324
Gm43465	10.7926	13	0.628187							2.50983
Gtpbp1	10.7914	13	0.628287							0.632843
1700066M21Rik	10.7629	13	0.630669				0.0520978	8	1	1.6192
Ndor1	10.7558	13	0.631267							0.806751
Hddc3	10.733	13	0.63317							0.855796
Abhd13	10.6945	13	0.636393							0.652632
Fastkd5	10.692	13	0.6366							0.442199
Gm4285	10.6467	13	0.640388							0.497839
Wdr78	10.5755	13	0.646329							0.753497
Rhbdl3	10.5444	13	0.648924							0.642703
Plekhg1	10.4431	13	0.657363				3.03123	8	0.932382	1.47963
Trim66	10.3833	13	0.662329							6.67505
Gm266	10.3044	13	0.668871	10.0638	12	0.610364	1.01293	8	0.998165	1.61133
Gm42670	10.1908	13	0.678264							0.602057
Gm35019	10.1398	13	0.682464							4.18466
Itpr3	10.0096	13	0.69315				0.514303	8	0.999852	0.421193
Gm9833	9.996	13	0.694261				3.15943	8	0.923957	1.6895
Rtel1	9.99035	13	0.694723	38.0185	12	0.000152497				1.6974
Prmt9	9.94533	13	0.698399							0.910679
Rbm43	9.93092	13	0.699574				16.3681	8	0.0374046	0.613872
Gm42699	9.9292	13	0.699713							0.948722
Rfx5	9.89807	13	0.702248							0.486737
Zbtb48	9.89537	13	0.702467							0.480025
Tmem62	9.88348	13	0.703433				0.570567	8	0.99978	0.391643
Gm42702	9.87827	13	0.703857				0.17749	8	0.999998	0.459934
Nudt15	9.85384	13	0.705841							1.65362
Fanci	9.82499	13	0.708179				0.952046	8	0.998534	4.69595
Ccdc138	9.80706	13	0.709631				0.994411	8	0.998283	1.03054
Pcdhb19	9.78275	13	0.711596							1.43149
Alpk1	9.78039	13	0.711786							1.05906
Rsph3b	9.6553	13	0.72185				192.23	8	0	1.02632
5730409E04Rik	9.65049	13	0.722235							1.1781
Tle6	9.55766	13	0.729644							0.896824
Trib3	9.5489	13	0.73034				1.59324	8	0.991049	8.04359
Fkbp1b	9.49363	13	0.734724				0.870941	8	0.99894	0.806391
Defb42	9.49355	13	0.734731							2.98856
Zik1	9.46599	13	0.73691				5.21777	8	0.734067	2.79623
Lxn	9.44146	13	0.738845							1.78197
Arhgef3	9.40798	13	0.74148							0.507574
Rnf113a1	9.36072	13	0.745187				0.386884	8	0.99995	1.13825
Ccdc96	9.34748	13	0.746223				2.24328	8	0.97263	7.99793
Wdr31	9.26738	13	0.752463				0.896281	8	0.998823	1.86428
Plvap	9.25153	13	0.753693							2.46805
Ildr2	9.24818	13	0.753952							0.887711
Szt2	9.24268	13	0.754378							1.01109
Heph	9.23474	13	0.754992				4.31333	8	0.827805	1.07869
1110019D14Rik	9.11983	13	0.763834							1.63806
Pih1d2	9.07339	13	0.767378				2.70694	8	0.951382	1.05878
S100a3	8.98493	13	0.77408							2.16015
Galnt16	8.98339	13	0.774197				0.494487	8	0.999872	1.29126
Gm26879	8.84789	13	0.784332				1.1114	8	0.997442	1.44371
Dna2	8.83594	13	0.785218							2.97765
Pan2	8.76514	13	0.790441							0.537229
Zfp866	8.75558	13	0.791143							1.03649
Dmac2	8.72857	13	0.793121							0.619213
Pcdhga7	8.71744	13	0.793933							0.617638
Trdc	8.69015	13	0.795922				0.142612	8	0.999999	1.37822
Arhgef18	8.6843	13	0.796347							0.555809
Tmem151a	8.61085	13	0.801658							3.67941
Dhrs13	8.59363	13	0.802896							2.1157
Prph	8.52623	13	0.80771							2.35441
Tent5b	8.50557	13	0.809177				1.32764	8	0.995214	0.666815
Vgf	8.50344	13	0.809328	2.56146	12	0.997927				1.29419
Insig1	8.50201	13	0.809429							1.17889
Mypop	8.50075	13	0.809518							1.00461
D830024N08Rik	8.47412	13	0.811401							3.78522
Gnal	8.46422	13	0.812099							1.19149
Mtcl1	8.38478	13	0.817661				0.155989	8	0.999999	0.816952
Tmcc2	8.34998	13	0.820076							0.605391
Epha3	8.31141	13	0.822738							1.71974
Olfr267	8.23717	13	0.827813	3.04591	12	0.995211				1.16134
Irx3os	8.22902	13	0.828366							11.5507
Ggt7	8.16799	13	0.832487							0.585735
Slc6a20b	8.16252	13	0.832854							7.1355
Gm43328	8.13038	13	0.835003				5.68267	8	0.682728	1.87985
2810405F17Rik	8.08562	13	0.837978	2.19417	12	0.999045				0.580817
Cdk5rap1	8.08487	13	0.838027				4.28067	8	0.830954	0.654695
Gm49975	8.07361	13	0.838772							1.03871
Arg2	8.06647	13	0.839243							4.24092
Gga3	8.03992	13	0.84099							0.535192
Gm6169	7.95155	13	0.846742							1.35748
Gm37305	7.94733	13	0.847015							0.626532
Slc9b2	7.93046	13	0.848101				1.3886	8	0.994407	1.00809
Pnpla6	7.92271	13	0.848599							0.773626
Sh3bp1	7.87137	13	0.851878							0.790707
A330041J22Rik	7.86873	13	0.852046							5.39223
Gm47523	7.826	13	0.854748							8.08302
CR974586.4	7.82494	13	0.854815							3.48155
Gm4890	7.81409	13	0.855497							1.64479
Pcca	7.79692	13	0.856574				0.435599	8	0.999921	0.187389
Srf	7.78457	13	0.857346							0.2169
Dph7	7.77022	13	0.858241							1.59628
Kctd2	7.75732	13	0.859043							0.482956
Zfp944	7.7525	13	0.859342							0.792115
Itpkb	7.74334	13	0.85991							0.999109
Col25a1	7.73795	13	0.860244							3.55174
Lef1	7.72024	13	0.861336							6.3332
Cyp4f13	7.59281	13	0.86908							0.613514
9530026P05Rik	7.58277	13	0.869681							2.22717
S100a7a	7.58015	13	0.869837							1.57546
Zfp868	7.55404	13	0.871392				0.00735203	8	1	0.408294
Platr25	7.5153	13	0.873683							1.80066
Rcor3	7.51053	13	0.873964							0.629399
Pgm2l1	7.509	13	0.874054							0.756796
Zfp518b	7.46865	13	0.876415							0.53796
Dusp8	7.44913	13	0.877548							0.607727
Gm37565	7.44818	13	0.877603	6.65646	12	0.879456	2.1001e-12	8	1	12.2016
Tmod2	7.44158	13	0.877986							1.14281
Arfgef2	7.43519	13	0.878355				0.555463	8	0.999801	0.293646
9330188P03Rik	7.38193	13	0.881412							4.43038
Tnfrsf25	7.3526	13	0.883078				2.56115	8	0.958818	1.93563
Slc7a4	7.33775	13	0.883917							1.02453
Gm50232	7.31191	13	0.88537							0.668826
Tmem86a	7.28904	13	0.886648							0.972809
Map4k2	7.28268	13	0.887002							1.10867
Gm27040	7.27402	13	0.887483				3.54674	8	0.895532	1.7104
C1qb	7.20718	13	0.891161							0.537216
Ighmbp2	7.18766	13	0.892223				1.0148	8	0.998153	0.719079
Lrrc8c	7.13384	13	0.895123				0.472562	8	0.999892	0.911761
Zfp180	7.11825	13	0.895955				4.07463	8	0.850328	0.600724
E330009J07Rik	7.11233	13	0.89627							0.962292
Gm16133	7.10199	13	0.896819							1.02949
Erich6	7.08659	13	0.897634				0.96406	8	0.998465	272.629
Mus81	6.97618	13	0.903375							0.272888
Zfp512b	6.95137	13	0.90464							0.861719
2700069I18Rik	6.93751	13	0.905343							1.58912
A630023A22Rik	6.93364	13	0.905539							10.6821
Atl1	6.9031	13	0.907076							0.998245
Gm36608	6.89973	13	0.907245							3.65968
Gstt3	6.87217	13	0.908618				2.68176	8	0.952716	1.25266
2410080I02Rik	6.83934	13	0.91024							0.917692
A230065N10Rik	6.81428	13	0.911467							5.76144
Setd6	6.80336	13	0.911999				2.28168	8	0.971136	0.546783
4632404H12Rik	6.77222	13	0.913505							1.01144
Plxnc1	6.76873	13	0.913673	6.36274	12	0.896704				1.28542
Zfp760	6.76305	13	0.913946							1.60575
Gm48623	6.72616	13	0.915706							1.55854
Amigo1	6.65834	13	0.91889							0.255236
Robo3	6.64785	13	0.919376				0.656081	8	0.999628	3.85921
Klc4	6.6423	13	0.919633				3.68344	8	0.884496	0.824613
Pygo1	6.62759	13	0.92031							1.39711
Ifi44	6.62496	13	0.920431				34.1254	8	3.85548e-05	4.14942
Dapp1	6.6211	13	0.920609							0.466363
Hfe	6.58055	13	0.922456							0.309476
Cacna1b	6.5101	13	0.925605				4.0462	8	0.852931	8.60043
Usp21	6.50361	13	0.925892							0.455
Bcl11b	6.48999	13	0.926491							1.02418
Fancf	6.4672	13	0.927487							0.80304
Anks1	6.46659	13	0.927513							0.709938
Tmsb15b2	6.45663	13	0.927945							2.15378
2610035D17Rik	6.38155	13	0.931158							0.821527
6330418K02Rik	6.31769	13	0.933823				2.49438	8	0.961992	0.72957
Rab11fip1	6.21529	13	0.937965							1.49632
Rfng	6.18662	13	0.939096							1.06317
Hp	6.16941	13	0.939769							8.51579
Mrvi1	6.14849	13	0.940581				0.887489	8	0.998864	34.8624
Galnt6	6.14764	13	0.940614							28.4766
Ak4	6.14555	13	0.940695							0.91695
Ror2	6.10974	13	0.942068				1.11647	8	0.9974	2.32157
Atp13a2	6.07377	13	0.943427							0.277514
Gm28707	6.07283	13	0.943462							1.6276
F2	6.07225	13	0.943484							6.25787
45174	6.07084	13	0.943537							1.0728
Cd248	6.0682	13	0.943636							0.359557
Mitf	6.05586	13	0.944096	4.58064	12	0.970542				0.863161
Krt7	6.00547	13	0.945954							4.05444
Kcnc3	5.92401	13	0.948875							0.921555
Eid3	5.91859	13	0.949066							0.557453
Gm15614	5.91027	13	0.949358							1.18954
Zbtb14	5.89299	13	0.949961							0.716219
2210039B01Rik	5.88199	13	0.950343							1.20611
Mab21l3	5.86841	13	0.950811							4.30847
Cdnf	5.80355	13	0.953011							0.404561
Bmf	5.77095	13	0.954093				2.5151	8	0.961023	4.08441
Slitrk2	5.76839	13	0.954177							3.4242
Satb2	5.76218	13	0.954381							1.76399
Nkain1	5.74801	13	0.954845							0.766396
Fxyd2	5.74199	13	0.955041				0.144999	8	0.999999	0.776957
8430429K09Rik	5.71178	13	0.956016							0.465165
Colca2	5.70094	13	0.956363							2.5776
Epha4	5.67724	13	0.957115				4.92734	8	0.765313	1.23214
Supt3	5.62336	13	0.958794							0.65853
Kif17	5.55553	13	0.960846							2.45098
Polr3gl	5.50583	13	0.962308							0.251918
Gm29107	5.48856	13	0.962807							0.806311
Zbtb7b	5.48015	13	0.963049							0.653412
Gm15912	5.47112	13	0.963307							4.48498
Zfp647	5.46676	13	0.963431							2.36801
Ptgs2	5.45221	13	0.963844							0.963323
Gprin1	5.4423	13	0.964124				1.11837	8	0.997384	2.25837
Gramd1b	5.44223	13	0.964126							1.19146
Best3	5.4422	13	0.964126							17.8283
Gm15860	5.43259	13	0.964396	4.90979	12	0.960924				2.72498
Efcab11	5.42194	13	0.964693							4.85734
Slc5a6	5.41357	13	0.964926	14.9513	12	0.244111				1.01897
Pcmtd2	5.38255	13	0.965779							1.03305
C030014I23Rik	5.3797	13	0.965856							1.03335
Klhdc8b	5.36957	13	0.966132							0.354978
Hist1h3d	5.36328	13	0.966302							1.96654
Sh3bp4	5.34573	13	0.966773							0.689305
Necab1	5.3408	13	0.966905				3.21375	8	0.920236	2.20287
Klhl26	5.32654	13	0.967284							0.482803
Olfml1	5.30311	13	0.9679							1.77834
Tmem82	5.29967	13	0.96799				4.99557	8	0.758049	3.00629
Wdfy4	5.29363	13	0.968148							7.05669
Chst3	5.2476	13	0.96933							1.86533
Gm28809	5.22998	13	0.969775							0.778299
Cdr2	5.21521	13	0.970145							0.682486
Casp1	5.19931	13	0.970539				1.08423	8	0.997658	1.8786
Adamts20	5.19824	13	0.970566				2.04476	8	0.979609	0.880808
Axin2	5.14634	13	0.971829							1.26263
Zbtb42	5.14322	13	0.971904							1.77328
Slc25a35	5.14166	13	0.971941				0.546536	8	0.999813	0.963809
Lyl1	5.13498	13	0.9721							1.80921
Shox2	5.12836	13	0.972258							9.28603
Tmem268	5.11571	13	0.972557							1.53983
Plac8	5.09048	13	0.973147							0.858424
Wdr63	5.08461	13	0.973283							4.4507
Neil3	5.02172	13	0.974712							3.13481
Eps8l1	4.99423	13	0.97532							1.32269
Duxbl1	4.9906	13	0.975399							6.18771
6330403L08Rik	4.9188	13	0.976937				2.6889	8	0.95234	1.07401
Gm20707	4.91737	13	0.976967	3.35453	12	0.992481				1.96936
Kdm8	4.91543	13	0.977008	4.417	12	0.974684	0.624383	8	0.999691	1.02056
Fam151b	4.90769	13	0.977169							0.155489
Zkscan14	4.89094	13	0.977516							0.407677
B230217O12Rik	4.88771	13	0.977583							0.81192
Mib2	4.85493	13	0.978249							0.311609
Trank1	4.82875	13	0.978772							2.7715
Crip3	4.81926	13	0.978959							12.4627
Crhbp	4.8154	13	0.979035							8.74392
Zscan2	4.80691	13	0.979201							1.78228
Gm38973	4.79766	13	0.979381							1.38962
Gm48194	4.76483	13	0.980012							11.6338
9130204K15Rik	4.75934	13	0.980116							8.47632
Proser2	4.73676	13	0.98054							3.29997
Itga9	4.73084	13	0.98065							3.52944
Prrg2	4.72069	13	0.980838							1.11871
4933407K13Rik	4.66969	13	0.981763							0.415935
Hoxd3os1	4.63984	13	0.98229				1.08738	8	0.997634	2.94385
Lgr6	4.62197	13	0.9826							11.5307
Ticrr	4.60703	13	0.982857							7.82542
Eno2	4.60573	13	0.982879							1.65004
Adam22	4.60358	13	0.982916				4.05807	8	0.851847	2.59489
Faxc	4.55614	13	0.983711				0.95981	8	0.99849	2.59062
Gm37233	4.55272	13	0.983767							1.37087
A430106G13Rik	4.52232	13	0.984262				2.15683	8	0.975823	2.52535
A130023I24Rik	4.45486	13	0.985321							4.30348
Abca2	4.39474	13	0.986222							0.331528
Slc25a25	4.3861	13	0.986348							0.410017
Recql4	4.38096	13	0.986423							2.51938
C230012O17Rik	4.37344	13	0.986532							2791.59
Gm17477	4.37326	13	0.986534				0.352366	8	0.999965	0.870066
9330121J05Rik	4.35949	13	0.986732							0.931222
Zfp825	4.35063	13	0.986858							0.541903
4833408A19Rik	4.29816	13	0.987587							0.861311
Penk	4.22774	13	0.988519							1.47755
2600006K01Rik	4.22461	13	0.988559							1.91707
Runx2os2	4.21447	13	0.988689							42.1113
4930412C18Rik	4.20235	13	0.988842							6.18414
Gm15663	4.18632	13	0.989043							2.67478
Sned1	4.17794	13	0.989147							0.653159
Itpk1	4.16038	13	0.989363							1.02468
Gm10643	4.13367	13	0.989685							0.613458
Susd2	4.1253	13	0.989784				1.05386	8	0.997885	4.07942
Gm26981	4.12243	13	0.989818				0.602824	8	0.999729	2.10536
Pld1	4.1155	13	0.9899							0.69919
Pcdhb18	4.11514	13	0.989904							1.89292
Gm7276	4.10957	13	0.989969	0.0327428	12	1				0.861548
Gm14419	4.09642	13	0.990122							1.37223
Cntnap1	4.08107	13	0.990298							1.78984
Irf4	4.04108	13	0.990746							1.27326
Plek2	4.02971	13	0.990871							3.64076
Cdsn	4.02485	13	0.990924							9.25203
Dbpht2	4.01262	13	0.991056							0.839141
2510046G10Rik	3.99194	13	0.991277	13.6198	12	0.325643	2.4494	8	0.964049	0.850883
Slc18b1	3.99171	13	0.991279							0.580409
BC037032	3.978	13	0.991423							10.2451
Tmem136	3.96299	13	0.991579							1.24995
Tctn1	3.95023	13	0.991709							0.60488
Gm16576	3.92105	13	0.992003							1.23751
Gm15627	3.9038	13	0.992172							7.49294
Olfr552	3.90138	13	0.992196							0.713512
AU041133	3.8785	13	0.992416							0.444948
Bean1	3.85236	13	0.992663							1.42136
St6gal1	3.81893	13	0.992969							0.729234
2810408A11Rik	3.79517	13	0.993181							1.22482
Zfp661	3.77544	13	0.993354				0.14428	8	0.999999	1.25266
Clstn3	3.76667	13	0.99343							2.19893
Gm9908	3.74269	13	0.993633							12.8177
Dbp	3.72536	13	0.993777							0.51491
Myb	3.69264	13	0.994043				4.69955	8	0.789152	2.97021
Gm27019	3.66347	13	0.994273							0.975032
Megf6	3.64936	13	0.994382							294.174
Klhl38	3.63957	13	0.994456							8.66463
Pcdhgb2	3.63369	13	0.994501				9.41261	8	0.308693	0.718169
Hist1h4a	3.59709	13	0.994771				1.31413	8	0.995381	1.42827
Gm3289	3.57682	13	0.994917							1.3732
Mpzl2	3.56192	13	0.995022							2.02813
Junos	3.51775	13	0.995324							1.78979
A330040F15Rik	3.49118	13	0.995499							3.46565
Trmt2b	3.48381	13	0.995546							0.767338
Gm29055	3.45452	13	0.995732							4.00861
Rnase1	3.44576	13	0.995786							2824.97
Tnfsf10	3.42599	13	0.995907				2.86495	8	0.942544	15.9657
Tmem220	3.41341	13	0.995983	1.77786	12	0.999678				0.487646
9430078K24Rik	3.37361	13	0.996215							5.41155
Gm15890	3.3683	13	0.996245							21.3609
F420014N23Rik	3.34988	13	0.996348							0.805696
Pcdh15	3.34873	13	0.996355							2.07172
Slc9a5	3.33469	13	0.996432							2.16419
Nlrx1	3.33146	13	0.99645							0.488116
Gm15406	3.32176	13	0.996502				0.498392	8	0.999868	1.48707
Spsb4	3.31499	13	0.996538							0.759049
Sap25	3.30889	13	0.996571				3.57635	8	0.893184	0.93693
Rpusd2	3.28749	13	0.996683				0.243073	8	0.999992	0.383077
Akap5	3.24567	13	0.996893							1.88944
Sim2	3.24202	13	0.996911				0	8	1	0.776246
Stk10	3.23685	13	0.996936							0.694096
Olfr1034	3.20268	13	0.997099				1.26394	8	0.995969	1.57655
Fgd6	3.19699	13	0.997126							0.788326
Podxl	3.18906	13	0.997162	3.14091	12	0.994465				1.11873
Rad9a	3.11571	13	0.997484				1.21302	8	0.996512	0.636121
Ncf1	3.09678	13	0.997562							4.12484
Gm11273	3.09182	13	0.997583							0.443825
Cbs	3.08338	13	0.997617							1.14267
Gm15972	3.07771	13	0.997639							1.55978
Gpr183	3.06478	13	0.997691							1753.13
Tnfaip8l1	3.06129	13	0.997704				0.837467	8	0.999081	2.34152
Dpysl4	3.04652	13	0.997761							3.72838
Txk	3.04237	13	0.997777							1.16502
Gnb3	3.03653	13	0.997799							3.2691
BC025920	3.02447	13	0.997845							1.34495
Cfb	3.02078	13	0.997858							0.615266
Stx1a	3.01547	13	0.997878							1.37197
Cnih2	2.94303	13	0.998132				0.456673	8	0.999906	1.64187
Arhgap26	2.9232	13	0.998197				9.95902	8	0.267914	1.59297
1700019L13Rik	2.91481	13	0.998224							0.97561
Zfp41	2.90339	13	0.998261	288.564	12	0				1.22144
Itpka	2.89773	13	0.998279							6.92163
Nsmaf	2.8914	13	0.998298							0.173638
6430531B16Rik	2.86827	13	0.998369							7.37094
Krt33b	2.86266	13	0.998386							517.703
Trpm3	2.86176	13	0.998388							2.06124
Smc2os	2.85969	13	0.998395							1.34933
Usp35	2.8544	13	0.99841							1.0029
Kcnh2	2.85247	13	0.998416				0.603199	8	0.999729	1.36439
Bicra	2.85069	13	0.998421							0.589854
Gm10516	2.8069	13	0.998546				0.403687	8	0.999941	0.735533
Gm15472	2.80022	13	0.998564				0.823682	8	0.999136	8.0763
Nsg2	2.78202	13	0.998613				3.84365	8	0.870947	8.7344
Galr2	2.77487	13	0.998632							29.6445
Zfp709	2.77317	13	0.998636							1.12858
Gm37529	2.75103	13	0.998693							1.45497
Rab15	2.7484	13	0.9987							1.29483
Sbspon	2.74698	13	0.998704				0.169001	8	0.999998	1.32646
Nicn1	2.73262	13	0.998739				3.52854	8	0.896963	0.98315
Tubg2	2.70998	13	0.998794							0.565794
B3galt4	2.7018	13	0.998814							2.69554
Clec4a2	2.69898	13	0.99882							1.13369
Zfp39	2.69829	13	0.998822							0.50538
Gm11100	2.68576	13	0.998851							1.54406
2310014F06Rik	2.67934	13	0.998866	0.11727	12	1				1.03931
Rsph1	2.66088	13	0.998907				3.19226	8	0.921719	2.58726
Pid1	2.65847	13	0.998912				2.89159	8	0.940975	3.03789
Mmp9	2.64165	13	0.998949				5.65957	8	0.685304	4.27525
Gm42658	2.63333	13	0.998966							0.722258
Sstr2	2.61772	13	0.998999							12.6273
Trim65	2.61538	13	0.999004							0.577543
Slit2	2.58373	13	0.999067				1.87221	8	0.984682	4.06115
Podnl1	2.57191	13	0.99909							3.58442
Gpha2	2.56591	13	0.999101	2.95339	12	0.995864				16.155
Dach1	2.56157	13	0.99911							3.04289
Map3k9	2.55672	13	0.999119							6.00644
Gm37170	2.53344	13	0.999161							0.780318
Foxf2	2.52004	13	0.999185							4.27242
9330020H09Rik	2.48161	13	0.999251				0.853486	8	0.999015	0.651809
Gm31763	2.4793	13	0.999254							3.34018
Gm17753	2.45368	13	0.999295				0	8	1	468.744
Tbc1d10c	2.43499	13	0.999324							32.4835
Raet1e	2.42704	13	0.999336							3.15053
F2rl2	2.41561	13	0.999353							1982.72
Hist1h4j	2.415	13	0.999354							9.0751
Raver2	2.41475	13	0.999354							0.549056
Haspin	2.40108	13	0.999374							3.58896
Lax1	2.40028	13	0.999375							7.52471
Gipc3	2.39681	13	0.99938							205.057
Cfap74	2.37839	13	0.999406				0	8	1	3.19017
Gm48960	2.37571	13	0.99941							0.777437
Plac9a	2.37562	13	0.99941							0.937064
9430037G07Rik	2.36536	13	0.999424							9.63
Dscaml1	2.34816	13	0.999446							1.27175
Dagla	2.3467	13	0.999448				3.98307	8	0.858648	0.615252
Spdef	2.33537	13	0.999463							28.2044
C330013E15Rik	2.3317	13	0.999467							0.617485
Pcdhgb1	2.30653	13	0.999498							1.35328
Coro1a	2.29991	13	0.999506							3.46645
Pclo	2.29736	13	0.999509							6.06528
4930403P22Rik	2.29117	13	0.999516							0.566918
Gm11831	2.29014	13	0.999518							1.29163
Gm15533	2.2832	13	0.999526							10.7578
Elovl7	2.28074	13	0.999528				0.826827	8	0.999124	18.5514
Hist1h2ag	2.27249	13	0.999538							3.84382
Cd37	2.26955	13	0.999541				0.889856	8	0.998853	10.1826
Pcgf1	2.25725	13	0.999555				0.146515	8	0.999999	0.535496
4933404O12Rik	2.25096	13	0.999562							2.98962
5033421B08Rik	2.24043	13	0.999573	2.19009	12	0.999054	16.6901	8	0.0335024	0.914004
Rasl11b	2.24033	13	0.999573							0.296904
Slc25a18	2.23812	13	0.999575							7.94438
Zfp229	2.22571	13	0.999588							0.934746
Lipg	2.21339	13	0.999601							11.4051
Il2	2.21026	13	0.999604				0.058066	8	1	0.547398
A430057M04Rik	2.19572	13	0.999618				0.519348	8	0.999846	6.93461
Gm44081	2.18896	13	0.999625							31.4037
Gm49871	2.1867	13	0.999627	2.65458e-15	12	1				2778.84
Pcdhgb7	2.18323	13	0.99963							1.5663
4930539J05Rik	2.17349	13	0.999639							0.754598
Eva1c	2.15976	13	0.999652							1.46536
Oscp1	2.15602	13	0.999655							0.872917
Alkbh4	2.13714	13	0.999672							0.664934
Insyn2a	2.12474	13	0.999682				1.4007	8	0.994237	7.01689
Foxq1	2.11985	13	0.999686							2.84738
Syt16	2.11124	13	0.999693							3.32749
Hacl1	2.09478	13	0.999706							0.312244
Saa1	2.08791	13	0.999712							25.3467
Gm48949	2.08691	13	0.999713							7.68206
[truncated: 16,754 more rows]

## Sheet: Sheet 5
Gene	waldStat_lineage1	df_lineage1	pvalue_lineage1	waldStat_lineage2	df_lineage2	pvalue_lineage2	waldStat_lineage3	df_lineage3	pvalue_lineage3	logFClineage1	logFClineage2	logFClineage3
Dpt	78.6115	1	0	79.7561	1	0	50.0345	1	1.51068e-12	-1.72541	-1.8542	-1.37614
Ttn	78.8752	1	0	41.6072	1	1.11584e-10	41.4896	1	1.18498e-10	1.8447	1.39162	1.33028
Ccl19	88.0032	1	0	78.8392	1	0	41.0567	1	1.47877e-10	-2.27778	-2.23399	-1.45183
Spp1	226.283	1	0	158.174	1	0	39.5839	1	3.14266e-10	4.12938	3.68238	1.7906
Chodl	92.4861	1	0	53.217	1	2.9865e-13	38.423	1	5.69583e-10	-1.70077	-1.30276	-1.0533
Prdx2	86.6408	1	0	56.5561	1	5.4623e-14	32.0976	1	1.46619e-08	0.68293	0.624339	0.440181
Tubb5	74.9177	1	0	77.5845	1	0	22.1942	1	2.46418e-06	1.08511	1.22018	0.625165
Clic1	70.7711	1	0	40.9309	1	1.57709e-10	15.2726	1	9.30542e-05	0.967305	0.820675	0.502774
Prelp	73.0576	1	0	59.256	1	1.38778e-14	14.3921	1	0.000148426	-1.72955	-1.56921	-0.668784
mt-Co1	73.585	1	0	68.2053	1	1.11022e-16	11.5082	1	0.000692898	0.563451	0.584256	0.238415
Col1a2	75.6442	1	0	87.3071	1	0	7.36836	1	0.00663814	1.37085	1.6448	0.461486
Abracl	78.1359	1	0	75.7468	1	0	2.82329	1	0.0929055	1.18917	1.35391	0.26056
Crlf1	64.1351	1	1.11022e-15	76.8251	1	0	46.5678	1	8.85014e-12	-1.18732	-1.4075	-1.05529
Atp5g2	62.6569	1	2.44249e-15	61.3894	1	4.66294e-15	47.425	1	5.71498e-12	0.478978	0.519677	0.4377
Sh3glb1	62.5817	1	2.55351e-15	50.6269	1	1.117e-12	67.4447	1	2.22045e-16	0.55832	0.560582	0.628982
Gapdh	62.2518	1	2.9976e-15	43.9224	1	3.41657e-11	60.1992	1	8.54872e-15	0.517533	0.471635	0.542496
Tsc22d1	59.5858	1	1.16573e-14	40.6843	1	1.78921e-10	7.07293	1	0.00782571	1.48718	1.31872	0.517561
Il11ra1	59.1033	1	1.4988e-14	58.1164	1	2.4758e-14	27.4112	1	1.64478e-07	-1.53686	-1.73394	-0.992317
Apoe	58.0298	1	2.58682e-14	29.8813	1	4.59331e-08	49.669	1	1.81999e-12	-1.11829	-0.855445	-1.09949
Uqcrh	57.0796	1	4.18554e-14	55.1786	1	1.10023e-13	51.0019	1	9.22817e-13	0.465821	0.503842	0.475384
Rpl41	56.6976	1	5.08482e-14	20.4139	1	6.23736e-06	41.2676	1	1.32748e-10	0.450116	0.29098	0.40958
Cox4i1	56.4053	1	5.89528e-14	41.0699	1	1.4688e-10	50.8337	1	1.00531e-12	0.42611	0.397785	0.435969
Mtch1	55.4561	1	9.55902e-14	47.3677	1	5.8844e-12	6.23741	1	0.0125079	0.666824	0.697397	0.25279
Eif3f	55.0482	1	1.17573e-13	52.2585	1	4.865e-13	39.7728	1	2.85284e-10	0.408243	0.441532	0.369188
mt-Co2	54.9635	1	1.22791e-13	33.1123	1	8.69861e-09	7.81474	1	0.00518217	0.428165	0.358094	0.172803
Ubald2	54.9046	1	1.26565e-13	25.0115	1	5.69888e-07	13.0035	1	0.000310911	1.02119	0.701224	0.47919
Rtraf	54.4501	1	1.59428e-13	62.7362	1	2.33147e-15	29.1788	1	6.59965e-08	0.541688	0.633725	0.404801
Neb	53.8592	1	2.15383e-13	46.6671	1	8.41305e-12	20.6571	1	5.49343e-06	1.59014	1.51105	0.943502
Pgk1	53.668	1	2.37366e-13	26.8432	1	2.20655e-07	28.8492	1	7.82393e-08	0.692881	0.523002	0.5051
Ppp1r14b	53.6655	1	2.37699e-13	17.5662	1	2.77474e-05	63.8749	1	1.33227e-15	0.527867	0.330299	0.61905
Bri3	53.6497	1	2.39586e-13	37.3827	1	9.70772e-10	11.2377	1	0.000801546	0.726391	0.670636	0.359961
S100a11	52.7433	1	3.8014e-13	9.16778	1	0.00246314	28.7409	1	8.27377e-08	0.694274	0.312777	0.557361
C1qtnf3	52.6674	1	3.95128e-13	29.874	1	4.61059e-08	19.2817	1	1.12782e-05	1.18623	0.983283	0.755342
Tpm2	52.0442	1	5.42677e-13	67.5602	1	2.22045e-16	20.1604	1	7.12106e-06	0.950847	1.22614	0.640221
Rpl10a	51.2998	1	7.9281e-13	46.1568	1	1.09156e-11	45.2705	1	1.71619e-11	0.405716	0.417293	0.408213
Eef2	50.8296	1	1.00742e-12	24.0159	1	9.55422e-07	39.9188	1	2.64741e-10	0.387566	0.288535	0.369378
Postn	50.7922	1	1.02673e-12	56.6259	1	5.27356e-14	1.45871	1	0.227136	1.37529	1.58247	0.258799
Ltbp4	50.5491	1	1.16218e-12	56.0803	1	6.9611e-14	31.6746	1	1.82288e-08	-1.01692	-1.16948	-0.793636
Maged1	49.8501	1	1.65945e-12	25.2396	1	5.06319e-07	6.61436	1	0.010116	0.836741	0.634075	0.321625
Pebp1	49.0526	1	2.4919e-12	27.7974	1	1.3471e-07	44.0595	1	3.18549e-11	0.459979	0.384597	0.461005
Npc2	48.8713	1	2.73326e-12	29.1001	1	6.87343e-08	15.4855	1	8.31399e-05	0.637374	0.540259	0.396863
Gpx1	48.8182	1	2.8082e-12	44.8688	1	2.10691e-11	52.7915	1	3.70926e-13	0.722943	0.755056	0.789815
Htra1	48.7219	1	2.94953e-12	5.63892	1	0.0175661	0.341951	1	0.558706	-0.400673	-0.108607	0.0614129
Soat1	48.4303	1	3.42237e-12	40.4713	1	1.99526e-10	25.4527	1	4.53358e-07	1.12848	1.15192	0.894061
Pkig	47.8809	1	4.52915e-12	34.6943	1	3.8575e-09	24.4698	1	7.54829e-07	0.72132	0.684478	0.552572
Mest	47.145	1	6.59228e-12	63.152	1	1.88738e-15	49.6363	1	1.85052e-12	1.43223	1.83647	1.62717
Hmcn2	46.8469	1	7.6753e-12	54.6663	1	1.42886e-13	33.5178	1	7.06153e-09	-1.0781	-1.23093	-0.893175
Rbm3	46.2467	1	1.04264e-11	34.7257	1	3.79578e-09	27.2506	1	1.78717e-07	0.52182	0.488789	0.430271
Atp5o	46.0798	1	1.13533e-11	30.9539	1	2.64231e-08	46.3891	1	9.69536e-12	0.537474	0.475565	0.558915
Hspa1a	45.5764	1	1.46801e-11	26.5555	1	2.56071e-07	9.5041	1	0.00205014	-0.837563	-0.686468	-0.404121
Chrna1	45.2005	1	1.77861e-11	31.0399	1	2.52781e-08	27.446	1	1.61541e-07	0.932297	0.858345	0.788606
Atp5c1	45.1442	1	1.83047e-11	58.1584	1	2.42029e-14	32.4352	1	1.23234e-08	0.526572	0.653188	0.46876
Ndufs2	44.7644	1	2.22231e-11	50.6618	1	1.09734e-12	25.0744	1	5.51616e-07	0.591867	0.710995	0.474973
Akr1b8	44.5992	1	2.41792e-11	34.1021	1	5.22959e-09	29.9461	1	4.44218e-08	1.23498	1.18788	1.14413
Eloc	44.4057	1	2.66914e-11	18.9401	1	1.34886e-05	36.4207	1	1.59006e-09	0.520036	0.362958	0.484344
Chrdl2	44.2602	1	2.87504e-11	53.5859	1	2.4758e-13	33.9191	1	5.74526e-09	-2.51905	-3.21676	-2.06958
Eef1b2	44.2462	1	2.89565e-11	51.895	1	5.85532e-13	44.6507	1	2.35514e-11	0.387534	0.461238	0.420263
Eif4ebp1	44.1041	1	3.11374e-11	31.2554	1	2.26218e-08	41.4977	1	1.18011e-10	0.755598	0.663848	0.726049
Il15	43.9748	1	3.32633e-11	0.0638331	1	0.800537	0.952919	1	0.328977	0.688743	0.103702	0.489639
Atp5l	43.9716	1	3.33177e-11	13.2247	1	0.000276284	38.983	1	4.27504e-10	0.442989	0.265963	0.444146
Cox7a2l	43.8622	1	3.52331e-11	58.658	1	1.87628e-14	14.5564	1	0.000136022	0.446857	0.578116	0.278832
Myof	43.7544	1	3.72282e-11	22.4884	1	2.11417e-06	18.9821	1	1.31951e-05	1.26919	0.996454	0.860344
Hspa1b	43.579	1	4.07179e-11	24.4682	1	7.55448e-07	19.7042	1	9.04045e-06	-0.773021	-0.624099	-0.54886
Cdk6	43.5237	1	4.18848e-11	30.703	1	3.00693e-08	19.8242	1	8.48993e-06	1.26409	1.17133	0.874193
Ramac	43.4207	1	4.415e-11	20.303	1	6.60956e-06	25.5334	1	4.34796e-07	0.704749	0.507383	0.560838
Tpm1	43.3266	1	4.63237e-11	37.3122	1	1.00651e-09	7.47124	1	0.00626924	0.812315	0.819907	0.374175
mt-Co3	43.0449	1	5.34979e-11	17.0796	1	3.58452e-05	5.81994	1	0.0158455	0.372925	0.252687	0.146225
Nedd4	42.9931	1	5.49337e-11	51.6272	1	6.71019e-13	16.9012	1	3.93762e-05	0.431706	0.519501	0.29131
Hcfc1r1	42.6843	1	6.43271e-11	20.1969	1	6.98675e-06	9.41632	1	0.00215062	1.06433	0.767609	0.521215
Cox8a	42.6777	1	6.45441e-11	40.1749	1	2.32207e-10	52.9649	1	3.39617e-13	0.398869	0.426661	0.48083
Btf3	42.5566	1	6.86659e-11	43.9351	1	3.39442e-11	43.5398	1	4.15432e-11	0.334673	0.373422	0.360428
Gabarap	42.5435	1	6.91278e-11	9.07893	1	0.00258571	6.25519	1	0.012383	0.460994	0.230875	0.193416
Hsd11b1	42.4995	1	7.07013e-11	36.1126	1	1.8624e-09	6.78811	1	0.0091767	-1.21307	-1.24828	-0.471138
Wls	41.8492	1	9.85908e-11	46.9155	1	7.4114e-12	1.0082	1	0.315334	1.02575	1.20572	0.168642
Gm10076	41.0064	1	1.5173e-10	38.721	1	4.8892e-10	41.94	1	9.41167e-11	0.491738	0.519038	0.53215
Rbp1	40.9597	1	1.55402e-10	25.4055	1	4.64599e-07	22.5281	1	2.07097e-06	1.21378	1.07678	0.967123
Rps2	40.5567	1	1.90994e-10	27.6964	1	1.4193e-07	46.7521	1	8.05589e-12	0.384937	0.343287	0.439368
Erfe	40.5085	1	1.95764e-10	32.422	1	1.24073e-08	17.2086	1	3.34924e-05	-1.04825	-0.984132	-0.684968
H2afj	40.4709	1	1.99569e-10	13.3709	1	0.000255553	39.507	1	3.26886e-10	0.760468	0.465012	0.791616
Slc6a6	40.4388	1	2.02873e-10	56.0561	1	7.03881e-14	2.78303	1	0.0952678	0.805508	1.04645	0.227088
Gsn	40.2175	1	2.27208e-10	35.8247	1	2.15898e-09	4.62563	1	0.0314977	-0.709193	-0.728693	-0.254388
Vdac1	40.1652	1	2.33368e-10	37.1113	1	1.11576e-09	35.3704	1	2.726e-09	0.63786	0.674083	0.628246
Tubb2b	40.048	1	2.478e-10	38.9239	1	4.40651e-10	11.4858	1	0.000701289	0.834144	0.904505	0.461783
Dynlrb1	39.7554	1	2.87849e-10	40.6524	1	1.81863e-10	32.8113	1	1.01552e-08	0.49179	0.550856	0.475514
Cox6c	38.953	1	4.3414e-10	18.9787	1	1.32185e-05	28.3103	1	1.03347e-07	0.444318	0.336532	0.402045
Rpl15	38.9459	1	4.35724e-10	23.6586	1	1.15033e-06	39.0124	1	4.21122e-10	0.334265	0.281635	0.35535
Gpx4	38.8443	1	4.58984e-10	42.4148	1	7.38286e-11	26.5538	1	2.56298e-07	0.458232	0.537085	0.405939
Ndufa7	38.7158	1	4.90218e-10	15.3974	1	8.71072e-05	20.283	1	6.67905e-06	0.448629	0.300895	0.335392
H2afv	38.6054	1	5.18742e-10	22.4523	1	2.15431e-06	18.5306	1	1.67198e-05	0.669989	0.561311	0.481836
Tspo	38.5506	1	5.33536e-10	17.5938	1	2.73476e-05	17.1261	1	3.49786e-05	0.597306	0.449137	0.449737
Ubl5	38.3155	1	6.01834e-10	26.9889	1	2.04631e-07	16.2747	1	5.47897e-05	0.448765	0.415722	0.310462
Cox7c	38.2085	1	6.35765e-10	29.8321	1	4.71118e-08	36.7348	1	1.35344e-09	0.396436	0.382815	0.414334
Nes	37.9595	1	7.22295e-10	48.2659	1	3.7218e-12	18.3926	1	1.79754e-05	1.03242	1.36667	0.757256
Psmb1	37.8179	1	7.76672e-10	38.5565	1	5.3191e-10	32.2539	1	1.35284e-08	0.39744	0.452311	0.396777
H2-D1	37.7821	1	7.91046e-10	5.68816	1	0.0170798	0.480532	1	0.488182	-0.732877	-0.304503	-0.0842119
Timp1	37.6476	1	8.47501e-10	21.0298	1	4.52186e-06	1.62419	1	0.202508	0.931794	0.752019	0.207626
Slc43a3	37.4094	1	9.57597e-10	18.375	1	1.81427e-05	12.0839	1	0.000508579	-0.684359	-0.513368	-0.406142
E2f5	37.3738	1	9.75229e-10	0.316321	1	0.573827	1.91859	1	0.166013	-0.504311	-0.0492746	0.152642
Tnfaip6	37.2696	1	1.02875e-09	51.8885	1	5.87419e-13	23.7655	1	1.08818e-06	-1.23629	-1.58767	-0.970278
Supt4a	37.1414	1	1.09869e-09	30.7294	1	2.96639e-08	33.6485	1	6.60252e-09	0.651923	0.638933	0.669016
Ccn2	36.9495	1	1.21227e-09	12.5021	1	0.000406496	4.81825	1	0.0281599	-1.4835	-0.911738	-0.545912
Ccl8	36.7311	1	1.35599e-09	0.0214671	1	0.883514	0.496351	1	0.481108	-0.59344	0.0112322	0.126663
Rps9	36.6353	1	1.42426e-09	24.8254	1	6.27663e-07	36.0145	1	1.95858e-09	0.326785	0.290968	0.345902
Vtn	36.6233	1	1.43307e-09	17.7557	1	2.5116e-05	19.0652	1	1.26328e-05	-1.53166	-1.12138	-1.14367
Maff	36.6091	1	1.44353e-09	28.1	1	1.15204e-07	11.823	1	0.000585026	-0.877245	-0.80627	-0.494229
Ndufa10	36.4615	1	1.55714e-09	20.3184	1	6.55659e-06	27.922	1	1.26307e-07	0.55677	0.449544	0.499689
Tmem70	36.4218	1	1.58917e-09	25.8728	1	3.64669e-07	17.3966	1	3.03371e-05	0.851336	0.75382	0.56974
Commd3	36.1866	1	1.79297e-09	33.1643	1	8.46902e-09	21.5738	1	3.4047e-06	0.609648	0.62818	0.46635
Nop58	36.0905	1	1.88361e-09	40.2853	1	2.1945e-10	1.99513	1	0.157805	-0.551506	-0.620816	-0.132117
Gpx8	36.061	1	1.91238e-09	20.5	1	5.96298e-06	13.2554	1	0.000271793	0.812535	0.675969	0.559253
Morf4l2	35.9555	1	2.01875e-09	20.5374	1	5.84774e-06	8.1622	1	0.00427723	0.456256	0.370577	0.226074
mt-Atp6	35.6014	1	2.42119e-09	11.7126	1	0.000620772	3.10582	1	0.0780129	0.343095	0.211924	0.10838
Anxa2	35.5892	1	2.43637e-09	6.08222	1	0.0136549	21.3998	1	3.7281e-06	0.552529	0.249414	0.458759
Vmp1	35.3079	1	2.81489e-09	21.0482	1	4.47872e-06	4.80712	1	0.0283425	0.640579	0.585712	0.273656
Rarres2	34.9573	1	3.37012e-09	44.0502	1	3.20062e-11	15.9568	1	6.48037e-05	-1.08433	-1.33391	-0.766934
Eif4b	34.8846	1	3.4984e-09	19.2325	1	1.15723e-05	6.59263	1	0.0102402	0.513673	0.399146	0.219995
Rps26	34.8336	1	3.59115e-09	24.8234	1	6.283e-07	33.9888	1	5.54295e-09	0.303984	0.274967	0.315777
Acta2	34.5581	1	4.13713e-09	31.0639	1	2.49677e-08	45.9565	1	1.20908e-11	0.980362	1.0223	1.22594
Ndufb5	34.437	1	4.40276e-09	27.8509	1	1.31033e-07	30.6194	1	3.13942e-08	0.533695	0.534772	0.534854
Mt2	34.1614	1	5.07243e-09	32.2066	1	1.38616e-08	2.69536	1	0.100641	-0.575794	-0.599929	-0.17104
Nsg1	34.0917	1	5.25747e-09	19.3829	1	1.06958e-05	4.66466	1	0.0307895	1.7418	1.49987	0.726711
Nt5dc2	34.0312	1	5.42349e-09	50.7845	1	1.03084e-12	28.3497	1	1.01264e-07	1.06258	1.69749	1.26005
Gnas	33.9875	1	5.54673e-09	21.6889	1	3.20642e-06	0.270165	1	0.603221	-0.37277	-0.319407	0.0348891
Tmem258	33.9812	1	5.56463e-09	38.2229	1	6.31066e-10	13.7452	1	0.000209361	0.529284	0.610881	0.340264
Desi2	33.9058	1	5.78446e-09	9.31715	1	0.00227019	8.64271	1	0.00328373	0.581851	0.317775	0.299467
Kdelr1	33.8638	1	5.91077e-09	24.713	1	6.6535e-07	12.4686	1	0.000413858	0.526393	0.501173	0.33442
Paip2	33.6051	1	6.75162e-09	18.7072	1	1.52405e-05	11.7375	1	0.000612517	0.458345	0.381991	0.289013
Ephx2	33.5071	1	7.10042e-09	7.33274	1	0.00677098	0.133841	1	0.714482	0.284354	-0.248766	0.117537
Rpl11	33.4934	1	7.1508e-09	20.4905	1	5.99265e-06	41.7351	1	1.04516e-10	0.304318	0.25801	0.363571
Rpl27a	33.4639	1	7.25972e-09	19.5349	1	9.87764e-06	40.8544	1	1.64002e-10	0.301809	0.24886	0.356265
Fau	33.3745	1	7.6013e-09	14.3709	1	0.000150106	20.0858	1	7.40446e-06	0.303628	0.215191	0.251681
Vdac2	33.3419	1	7.72996e-09	27.4199	1	1.63735e-07	20.9601	1	4.68941e-06	0.467472	0.456423	0.383995
Prdx5	33.1907	1	8.35472e-09	27.4989	1	1.57186e-07	20.2232	1	6.89119e-06	0.524232	0.50129	0.418317
Mdh2	33.1318	1	8.61193e-09	19.3998	1	1.0602e-05	36.8632	1	1.26716e-09	0.472443	0.397626	0.518806
Cdkn2a	33.1109	1	8.70488e-09	22.3603	1	2.25995e-06	6.75688	1	0.00933868	1.68892	1.55997	0.685073
Rps20	33.0948	1	8.77719e-09	20.925	1	4.77631e-06	23.2338	1	1.43454e-06	0.328575	0.279556	0.287971
Tcf12	33.0714	1	8.88349e-09	12.4996	1	0.000407042	17.2295	1	3.3126e-05	0.772547	0.518646	0.564317
Arl4d	33.0528	1	8.96897e-09	38.0514	1	6.89037e-10	3.50658	1	0.0611256	-1.20864	-1.40214	-0.391786
Capzb	32.966	1	9.37837e-09	28.3983	1	9.87545e-08	7.90907	1	0.00491876	0.465058	0.46235	0.234005
Tomm7	32.8554	1	9.92726e-09	15.9417	1	6.53231e-05	11.1405	1	0.000844652	0.413615	0.319974	0.25495
Cox5b	32.7558	1	1.04496e-08	11.9293	1	0.000552577	42.9799	1	5.53045e-11	0.414648	0.26827	0.505908
Dctn2	32.6758	1	1.08884e-08	33.9448	1	5.66974e-09	1.27254	1	0.259291	0.5922	0.664753	0.112456
Rhoj	32.5452	1	1.16455e-08	28.1145	1	1.14347e-07	4.88812	1	0.0270421	-0.645261	-0.658968	-0.262891
Peg3	32.3358	1	1.29701e-08	55.669	1	8.57092e-14	22.5804	1	2.01527e-06	0.716611	1.04414	0.637662
Capn6	32.2618	1	1.34733e-08	32.1749	1	1.40902e-08	13.0875	1	0.000297274	1.08636	1.26401	0.785058
Mgp	32.2102	1	1.38364e-08	40.1153	1	2.39411e-10	17.0534	1	3.63436e-05	1.22743	1.48573	0.994039
Vdac3	32.0629	1	1.49264e-08	37.9632	1	7.2091e-10	18.9307	1	1.35555e-05	0.545421	0.667178	0.4301
Spats2l	32.0515	1	1.50143e-08	23.6404	1	1.16124e-06	6.80103	1	0.00911051	0.728078	0.710616	0.357898
Slc25a4	32.0232	1	1.52342e-08	39.834	1	2.76495e-10	24.5628	1	7.19267e-07	0.446164	0.549697	0.420384
Atp5a1	31.7032	1	1.79622e-08	26.3329	1	2.87353e-07	57.8084	1	2.88658e-14	0.385361	0.383958	0.54694
Tmem50a	31.6628	1	1.83402e-08	21.0102	1	4.56835e-06	8.17915	1	0.00423746	0.564359	0.528049	0.326575
Rala	31.6368	1	1.85878e-08	12.5961	1	0.000386563	1.53659	1	0.215125	0.619222	0.422978	0.140642
Il1r1	31.6063	1	1.88817e-08	11.3765	1	0.000743808	5.95055	1	0.0147127	-0.926357	-0.588038	-0.390112
Txndc17	31.4311	1	2.06644e-08	20.0324	1	7.61408e-06	20.2748	1	6.70785e-06	0.499107	0.427899	0.405293
Wipi1	31.4195	1	2.07877e-08	28.3231	1	1.02665e-07	2.49673	1	0.114083	0.872232	0.888302	0.241899
Lgals3	30.9955	1	2.58632e-08	38.1133	1	6.67546e-10	12.7906	1	0.000348358	1.00969	1.27837	0.739017
Ahnak2	30.6713	1	3.05655e-08	25.6205	1	4.15602e-07	19.0128	1	1.29844e-05	1.81871	1.67646	1.46003
Cd47	30.4623	1	3.40415e-08	22.4675	1	2.13732e-06	11.8475	1	0.000577379	0.505868	0.491848	0.349676
Cdk4	30.3111	1	3.68009e-08	16.72	1	4.3321e-05	7.06012	1	0.00788189	0.584229	0.467929	0.293655
Nsa2	30.2946	1	3.71151e-08	26.954	1	2.08354e-07	10.552	1	0.00116061	0.354805	0.367349	0.220882
Sdc4	30.1994	1	3.89827e-08	9.74805	1	0.00179513	2.03863	1	0.153347	-0.498086	-0.305196	-0.137464
Cfl2	30.1973	1	3.90251e-08	31.6195	1	1.87533e-08	32.1475	1	1.42902e-08	0.451648	0.51761	0.485487
Cox6b1	30.1944	1	3.90841e-08	12.5502	1	0.000396168	32.5536	1	1.15952e-08	0.384033	0.272541	0.426102
Fkbp5	30.1752	1	3.9473e-08	9.22797	1	0.00238345	5.13714	1	0.0234192	-0.199667	0.0972154	0.166168
Reep5	30.1504	1	3.99798e-08	19.9393	1	7.99394e-06	14.3702	1	0.000150162	0.545701	0.495169	0.407893
Arf5	30.1139	1	4.07392e-08	11.5379	1	0.000681916	35.6589	1	2.35077e-09	0.368248	0.254484	0.455416
Cacng1	29.9401	1	4.45598e-08	18.241	1	1.94643e-05	16.572	1	4.68376e-05	1.23719	1.08202	0.985589
Atp5b	29.8516	1	4.66405e-08	10.0412	1	0.0015308	50.7906	1	1.02762e-12	0.35048	0.222261	0.486219
1810058I24Rik	29.8386	1	4.69544e-08	32.4216	1	1.24099e-08	13.0155	1	0.000308929	0.645728	0.774902	0.461806
Rpl24	29.7782	1	4.84407e-08	17.2697	1	3.24319e-05	25.3866	1	4.6916e-07	0.257342	0.210261	0.249585
Akr1b3	29.6452	1	5.18796e-08	9.58248	1	0.00196443	39.1989	1	3.82758e-10	0.498401	0.305005	0.612483
Il13ra1	29.6071	1	5.29111e-08	17.2089	1	3.34867e-05	5.80239	1	0.0160044	1.46811	1.15382	0.699181
Proscos	29.6021	1	5.30473e-08	0.468596	1	0.493634	0.0467717	1	0.828779	0.452511	-0.150208	-0.135383
Gnai2	29.5776	1	5.37223e-08	19.9515	1	7.94305e-06	15.3478	1	8.94249e-05	0.394747	0.359453	0.309298
Selenof	29.5676	1	5.39989e-08	26.2978	1	2.92624e-07	9.32897	1	0.00225559	0.343031	0.373451	0.210728
Fbxo32	29.5005	1	5.59015e-08	30.294	1	3.71273e-08	4.03008	1	0.0446959	1.28598	1.45074	0.543068
Socs2	29.4455	1	5.75118e-08	33.7024	1	6.422e-09	6.05909	1	0.0138349	0.743304	0.893329	0.359354
Gadd45gip1	29.211	1	6.49108e-08	28.1422	1	1.1272e-07	5.83606	1	0.015701	0.744387	0.769755	0.323422
Gde1	29.1585	1	6.66928e-08	16.0953	1	6.0233e-05	16.7596	1	4.24268e-05	0.67419	0.530269	0.553784
Fxyd6	29.0899	1	6.90978e-08	24.6485	1	6.87979e-07	0.0254404	1	0.873275	-0.713225	-0.721099	0.0217586
Cltb	29.0351	1	7.10773e-08	31.7197	1	1.78105e-08	4.46704	1	0.0345547	-0.79432	-0.864319	-0.301671
Tmem126a	29.024	1	7.14874e-08	3.43821	1	0.0637046	8.16544	1	0.00426961	0.757828	0.259463	0.384641
Rplp0	29.0099	1	7.20088e-08	15.634	1	7.68611e-05	31.2709	1	2.24413e-08	0.324203	0.256463	0.358032
Col15a1	29.0071	1	7.21136e-08	30.8127	1	2.84177e-08	9.4501	1	0.00211137	-1.6288	-1.75169	-0.86458
Ralbp1	28.5105	1	9.31907e-08	28.2075	1	1.08983e-07	6.62511	1	0.0100551	0.618368	0.710598	0.299611
Plec	28.4062	1	9.83509e-08	6.52313	1	0.010648	17.3675	1	3.08054e-05	0.546297	0.287857	0.451859
Ndufa6	28.3522	1	1.01133e-07	11.8134	1	0.00058807	10.0336	1	0.00153711	0.496384	0.344283	0.309753
Hacd1	28.297	1	1.04057e-07	10.8961	1	0.000963673	29.1975	1	6.53632e-08	0.663574	0.427479	0.662522
Xrcc5	28.0751	1	1.167e-07	19.2331	1	1.15689e-05	2.89912	1	0.0886281	0.916565	0.722992	0.276289
Itm2b	27.9758	1	1.2284e-07	23.4427	1	1.28693e-06	17.366	1	3.08297e-05	0.37952	0.380786	0.323959
Prrx1	27.9229	1	1.26247e-07	20.0311	1	7.61931e-06	12.7	1	0.000365656	0.701372	0.614991	0.492218
Nqo1	27.8816	1	1.28972e-07	8.34056	1	0.00387698	0.00208285	1	0.963599	0.313116	0.342442	-0.0101197
H2-K1	27.8767	1	1.29295e-07	6.28275	1	0.0121919	0.160943	1	0.68829	-0.817223	-0.402613	0.0610363
Rplp1	27.6066	1	1.48673e-07	4.92174	1	0.0265207	18.6268	1	1.58969e-05	0.286773	0.129819	0.248162
Rpsa	27.5684	1	1.51634e-07	20.1741	1	7.0704e-06	39.267	1	3.69636e-10	0.305703	0.282237	0.387754
Slc25a3	27.5517	1	1.52953e-07	18.8337	1	1.42624e-05	22.0198	1	2.69854e-06	0.326271	0.291085	0.305034
Ccng1	27.4533	1	1.60937e-07	24.8412	1	6.22538e-07	10.1797	1	0.00141996	1.14124	1.07343	0.601047
Lbh	27.3434	1	1.70346e-07	26.0243	1	3.37154e-07	14.6197	1	0.00013153	0.974457	1.03992	0.745144
Itm2a	27.3365	1	1.70952e-07	39.1776	1	3.86953e-10	21.2279	1	4.07791e-06	0.638629	0.835764	0.60433
Rgs3	27.3347	1	1.71117e-07	19.5283	1	9.91212e-06	3.58628	1	0.0582586	2.09956	1.61604	0.663907
Marcks	27.3344	1	1.71139e-07	15.5768	1	7.9219e-05	13.5531	1	0.000231909	0.502048	0.410457	0.381866
Ucp2	27.3248	1	1.71988e-07	10.8174	1	0.00100552	4.59824	1	0.0320049	1.11387	0.757494	0.497403
Ndufv2	27.2567	1	1.78157e-07	29.5466	1	5.45895e-08	31.9637	1	1.57081e-08	0.535235	0.62919	0.617845
Cald1	27.1977	1	1.83678e-07	59.3187	1	1.34337e-14	7.26681	1	0.00702404	0.469008	0.758071	0.264123
Cops9	27.1615	1	1.87148e-07	13.5347	1	0.000234191	33.3878	1	7.5498e-09	0.491586	0.376504	0.563462
H2-Q4	27.0322	1	2.0009e-07	28.2412	1	1.07102e-07	5.85015	1	0.0155757	-1.10663	-1.1403	-0.445107
Nbl1	27.0165	1	2.01728e-07	9.03678	1	0.00264601	6.0137	1	0.0141952	0.641985	0.390555	0.313038
Gpt	26.973	1	2.0632e-07	0.105092	1	0.745803	0.496992	1	0.480825	0.372863	-0.0391299	0.252416
Rps27l	26.9541	1	2.08347e-07	13.4851	1	0.000240462	42.4534	1	7.23855e-11	0.411651	0.312797	0.540364
Plekhh2	26.93	1	2.10954e-07	6.20077	1	0.0127694	2.56026	1	0.109581	1.86434	0.786196	0.511284
Tpi1	26.9288	1	2.11087e-07	13.337	1	0.000260216	14.974	1	0.000109001	0.691566	0.529837	0.514974
Sod3	26.9098	1	2.13176e-07	27.1183	1	1.91377e-07	16.1903	1	5.72853e-05	-1.12449	-1.22953	-0.901723
Atp5mpl	26.8812	1	2.16355e-07	20.0063	1	7.71859e-06	37.0573	1	1.14707e-09	0.419748	0.401396	0.524671
Cd34	26.8569	1	2.19087e-07	12.413	1	0.000426348	5.04348	1	0.0247188	-1.45331	-1.04463	-0.591546
Ror1	26.8524	1	2.19603e-07	9.9863	1	0.00157709	7.49605	1	0.00618344	-1.10278	-0.687587	-0.574837
2410006H16Rik	26.7753	1	2.2854e-07	32.7757	1	1.03432e-08	9.05956	1	0.00261325	0.501065	0.605236	0.312535
Tmbim6	26.7156	1	2.35716e-07	17.8283	1	2.41765e-05	32.6203	1	1.1204e-08	0.413881	0.376846	0.518489
Aimp1	26.7011	1	2.37482e-07	38.8342	1	4.61367e-10	20.2318	1	6.86014e-06	0.453331	0.595121	0.391919
Prr13	26.6995	1	2.37682e-07	14.2449	1	0.000160493	4.81877	1	0.0281515	1.39497	1.0222	0.523126
Cebpb	26.6402	1	2.45085e-07	19.2908	1	1.12247e-05	8.19847	1	0.00419258	-0.509294	-0.46539	-0.296754
Calm3	26.5662	1	2.54655e-07	8.14305	1	0.00432264	45.5858	1	1.46096e-11	0.509315	0.291489	0.650367
Rpl10	26.482	1	2.66004e-07	11.8017	1	0.000591763	16.6178	1	4.57209e-05	0.272784	0.196347	0.230397
Abhd17a	26.4724	1	2.67326e-07	18.0511	1	2.15052e-05	13.1061	1	0.000294343	0.537905	0.435991	0.375877
Rpl22	26.461	1	2.68908e-07	13.6963	1	0.000214873	29.2044	1	6.51311e-08	0.261645	0.2048	0.29387
Cox7b	26.3534	1	2.84317e-07	8.29483	1	0.00397581	21.5723	1	3.40738e-06	0.458714	0.283556	0.437012
Lox	26.3303	1	2.87733e-07	3.37168	1	0.0663262	1.86379	1	0.172188	0.930816	0.363087	0.277538
Lamtor1	26.3226	1	2.88881e-07	20.7131	1	5.33484e-06	6.29926	1	0.0120788	0.660201	0.61229	0.308538
Nisch	26.2853	1	2.94528e-07	26.5394	1	2.58216e-07	16.1025	1	6.00061e-05	0.689363	0.761364	0.592363
Cdh2	26.2371	1	3.01966e-07	19.7	1	9.06027e-06	1.3227	1	0.250107	1.91932	1.65491	0.433259
Tgfbr3	26.2206	1	3.04558e-07	33.2409	1	8.1419e-09	20.6666	1	5.46605e-06	-0.833317	-1.04058	-0.755253
Tceal9	26.1963	1	3.08418e-07	14.2814	1	0.000157411	1.63905	1	0.200456	0.591661	0.470398	0.157579
Ppib	25.9604	1	3.48496e-07	21.9169	1	2.8471e-06	5.13552	1	0.0234411	0.333341	0.342179	0.163844
Gpc1	25.8646	1	3.66219e-07	12.4608	1	0.000415582	2.68382	1	0.101373	0.608317	0.459696	0.201749
Cdh15	25.795	1	3.7968e-07	36.7151	1	1.36717e-09	7.00313	1	0.00813673	0.556216	0.745998	0.316631
Islr	25.7536	1	3.87911e-07	31.6159	1	1.87881e-08	1.05156	1	0.305147	0.91704	1.18827	-0.208041
Snu13	25.7534	1	3.8795e-07	8.25728	1	0.0040589	0.0611012	1	0.804764	-0.407632	-0.254832	0.0206156
Col4a1	25.7173	1	3.95263e-07	16.4104	1	5.10056e-05	15.7258	1	7.32183e-05	-0.670302	-0.578059	-0.552411
Ndufb11	25.71	1	3.96773e-07	23.7609	1	1.09074e-06	11.7331	1	0.000613987	0.412063	0.445001	0.293168
Sh3bgrl3	25.6886	1	4.01181e-07	4.8644	1	0.0274163	1.62801	1	0.201979	0.722606	0.346444	0.191889
Msi2	25.5126	1	4.39493e-07	11.8218	1	0.000585421	18.6108	1	1.6031e-05	0.641268	0.461983	0.558228
Bnip3l	25.4717	1	4.48918e-07	19.8919	1	8.19483e-06	4.97493	1	0.0257173	0.528081	0.487238	0.240899
Six4	25.4478	1	4.54506e-07	35.6169	1	2.40191e-09	14.0111	1	0.000181734	0.973918	1.29593	0.755787
Inca1	25.3156	1	4.86754e-07	0.475493	1	0.490471	0.000636263	1	0.979876	0.456927	-0.0977241	-0.0133457
Pakap.1	25.2671	1	4.99159e-07	18.704	1	1.52665e-05	3.22719	1	0.072425	-0.492363	-0.458327	-0.18737
Ndufa13	25.265	1	4.99687e-07	13.2144	1	0.000277799	27.5662	1	1.51809e-07	0.367539	0.290254	0.411951
Psmd8	25.2603	1	5.00923e-07	36.9048	1	1.24037e-09	32.8929	1	9.73778e-09	0.42869	0.555259	0.520914
Sumo2	25.2223	1	5.1088e-07	10.844	1	0.00099118	12.7577	1	0.000354554	0.344762	0.245252	0.257664
Coa3	25.1834	1	5.21299e-07	8.8481	1	0.00293395	7.45752	1	0.00631721	0.74343	0.454869	0.383523
Ethe1	25.1128	1	5.40717e-07	13.236	1	0.000274617	3.30031	1	0.0692668	0.852328	0.621931	0.268603
Prune2	25.1019	1	5.4379e-07	30.463	1	3.40287e-08	29.7688	1	4.86754e-08	1.15681	1.45096	1.43956
Rpl36al	25.0711	1	5.52535e-07	12.7524	1	0.000355557	21.0996	1	4.36013e-06	0.261831	0.203924	0.254594
Map4k4	24.9334	1	5.93442e-07	30.1982	1	3.90074e-08	20.7788	1	5.15492e-06	0.475967	0.588616	0.472694
Kdm6b	24.9247	1	5.96152e-07	17.6354	1	2.67566e-05	6.39516	1	0.0114432	-0.523409	-0.459445	-0.263992
Plin2	24.9191	1	5.97867e-07	35.2025	1	2.97135e-09	12.069	1	0.00051267	0.845574	1.04111	0.543543
Gpi1	24.8157	1	6.30812e-07	15.1521	1	9.91879e-05	15.8852	1	6.73021e-05	0.467462	0.375973	0.375016
Selenow	24.7188	1	6.63327e-07	12.072	1	0.000511845	12.4539	1	0.00041712	0.467219	0.364231	0.352631
mt-Cytb	24.6917	1	6.7272e-07	11.0884	1	0.000868692	11.2923	1	0.000778304	0.304111	0.219721	0.219783
Entpd2	24.6349	1	6.92872e-07	8.85452	1	0.00292363	27.8413	1	1.31688e-07	-1.34309	-0.808149	-1.36968
Rpl30	24.6342	1	6.93101e-07	8.45614	1	0.00363813	24.5314	1	7.31076e-07	0.236455	0.149134	0.248733
Arl1	24.6259	1	6.96089e-07	8.28358	1	0.00400052	9.4942	1	0.00206122	0.391186	0.253151	0.260924
Zfas1	24.5688	1	7.17051e-07	40.0802	1	2.43748e-10	7.67943	1	0.00558537	0.591428	0.804041	0.344711
Fgl2	24.5253	1	7.33401e-07	12.2162	1	0.000473775	2.57051	1	0.108872	-1.24148	-0.888648	-0.381075
Ap3s1	24.3528	1	8.02094e-07	12.1075	1	0.000502183	16.862	1	4.01985e-05	0.610362	0.455386	0.513895
Nradd	24.3468	1	8.04593e-07	22.601	1	1.99385e-06	3.07058	1	0.0797211	0.86294	0.970579	0.321548
Rplp2	24.3217	1	8.15161e-07	7.79422	1	0.00524137	28.0658	1	1.17262e-07	0.247632	0.151101	0.282529
Eif3e	24.2876	1	8.29702e-07	14.2476	1	0.000160268	22.6904	1	1.90321e-06	0.301632	0.247239	0.301743
Nupr1	24.2333	1	8.5346e-07	17.2225	1	3.3248e-05	0.795292	1	0.372505	0.834996	0.787445	-0.161405
Atpif1	24.2108	1	8.6348e-07	18.8167	1	1.43899e-05	37.5618	1	8.85641e-10	0.446022	0.438875	0.628352
Ywhae	24.1565	1	8.88164e-07	16.3924	1	5.14925e-05	19.6893	1	9.11079e-06	0.276375	0.249325	0.264639
Srp14	24.137	1	8.97175e-07	21.7713	1	3.07166e-06	9.93639	1	0.00162043	0.36819	0.373326	0.248423
Rnf187	24.0903	1	9.19229e-07	31.8045	1	1.70498e-08	30.7214	1	2.97854e-08	0.529615	0.667312	0.618132
Vat1	24.0881	1	9.20265e-07	14.4589	1	0.000143254	4.15323	1	0.0415551	0.907915	0.692666	0.372748
Mrpl43	23.9712	1	9.7785e-07	14.1857	1	0.000165628	7.9831	1	0.0047216	0.623948	0.52322	0.35845
Ndufb9	23.9101	1	1.00942e-06	16.6594	1	4.47289e-05	24.7518	1	6.52086e-07	0.396596	0.358109	0.424545
Runx1	23.7987	1	1.06955e-06	12.4404	1	0.000420148	1.57581	1	0.209365	-0.461148	-0.360006	-0.124014
Gfpt2	23.7818	1	1.07896e-06	40.9065	1	1.59693e-10	14.0736	1	0.000175791	-0.798364	-1.05767	-0.572051
Phlda3	23.7083	1	1.12096e-06	25.4799	1	4.47007e-07	9.43884	1	0.00212438	0.811287	0.910233	0.525169
Pfn1	23.6615	1	1.14856e-06	17.1278	1	3.49478e-05	26.2603	1	2.98359e-07	0.378901	0.354697	0.430193
Atp5k	23.6427	1	1.15987e-06	3.41589	1	0.0645715	19.1653	1	1.19873e-05	0.502487	0.205199	0.475792
Polr1d	23.6059	1	1.18225e-06	3.51956	1	0.0606484	15.2717	1	9.31022e-05	0.335404	0.138685	0.27273
Vamp8	23.5844	1	1.19553e-06	6.05191	1	0.0138913	5.91635	1	0.015001	0.889706	0.436809	0.430311
Gng2	23.5528	1	1.21531e-06	12.6372	1	0.000378149	1.43905	1	0.230293	1.51389	1.23525	0.491333
Fundc2	23.4267	1	1.29765e-06	36.0582	1	1.91508e-09	15.254	1	9.39781e-05	0.408198	0.563803	0.333895
Ppfibp1	23.4003	1	1.31559e-06	28.9905	1	7.27349e-08	6.46721	1	0.0109883	0.628123	0.777409	0.355371
Gnb2	23.3936	1	1.32015e-06	10.0381	1	0.00153332	2.9283	1	0.0870391	0.390302	0.290469	0.14621
Pak1	23.386	1	1.32537e-06	13.9981	1	0.000183	16.8206	1	4.10839e-05	0.639646	0.550142	0.594645
Rps17	23.3665	1	1.33891e-06	15.1925	1	9.70871e-05	23.1079	1	1.53158e-06	0.257877	0.22601	0.272739
Eif3c	23.28	1	1.40046e-06	26.5672	1	2.54528e-07	22.5872	1	2.00813e-06	0.402131	0.469609	0.420181
Atp5f1	23.2745	1	1.40452e-06	19.0778	1	1.25499e-05	19.6538	1	9.28198e-06	0.338461	0.338176	0.33314
Fscn1	23.2308	1	1.43675e-06	55.4617	1	9.52571e-14	17.9924	1	2.21784e-05	0.541885	0.952303	0.509528
Atp5d	23.201	1	1.45919e-06	16.4542	1	4.98386e-05	38.0753	1	6.80664e-10	0.326876	0.302502	0.447846
Eif3m	23.1701	1	1.48281e-06	5.3855	1	0.0203048	21.6632	1	3.24961e-06	0.356011	0.183066	0.362893
Cox5a	23.1469	1	1.50084e-06	5.59706	1	0.0179906	21.8351	1	2.97108e-06	0.396965	0.212595	0.406075
Mrpl33	23.0686	1	1.56324e-06	1.18666	1	0.276004	9.44157	1	0.00212122	0.421238	0.103833	0.279143
Rpl27	23.0601	1	1.57012e-06	10.2237	1	0.00138651	27.4031	1	1.65168e-07	0.249444	0.1796	0.290393
Mettl9	23.0545	1	1.57474e-06	10.4618	1	0.0012187	8.39878	1	0.00375472	0.521468	0.349058	0.309441
Naca	23.0412	1	1.58563e-06	22.7771	1	1.81923e-06	35.9631	1	2.01089e-09	0.275829	0.299413	0.371553
Rpl3	22.985	1	1.63274e-06	24.9474	1	5.89155e-07	27.055	1	1.97751e-07	0.309334	0.349242	0.360786
Popdc3	22.9354	1	1.6754e-06	23.6351	1	1.16443e-06	13.6681	1	0.000218131	0.648374	0.731753	0.501455
Zfp87	22.9133	1	1.69475e-06	11.2683	1	0.000788425	1.94	1	0.163669	-0.249444	-0.161975	0.161348
Cbx3	22.8206	1	1.77853e-06	24.7461	1	6.54016e-07	9.72109	1	0.00182165	0.501337	0.56822	0.332894
Aco2	22.8086	1	1.78968e-06	3.89984	1	0.0482907	24.334	1	8.09977e-07	0.53219	0.222187	0.586969
1110065P20Rik	22.7514	1	1.84366e-06	23.7978	1	1.07002e-06	2.40863	1	0.120668	0.643008	0.733467	0.208446
4833422C13Rik	22.7453	1	1.84952e-06	10.6267	1	0.00111469	1.71698	1	0.190082	1.49088	1.08018	0.487316
Fosb	22.7168	1	1.87722e-06	17.7152	1	2.56573e-05	26.1796	1	3.11086e-07	-0.852441	-0.79047	-0.912307
Ap2s1	22.6752	1	1.91827e-06	26.7529	1	2.31208e-07	23.4357	1	1.29159e-06	0.512454	0.61299	0.550057
Aig1	22.6144	1	1.97995e-06	25.9719	1	3.46427e-07	10.1683	1	0.00142875	0.670658	0.768659	0.464102
Scand1	22.534	1	2.06456e-06	18.6272	1	1.58939e-05	9.74541	1	0.00179771	0.451366	0.44948	0.316091
Vamp5	22.5317	1	2.06703e-06	9.31779	1	0.00226939	3.82495	1	0.0504948	1.0411	0.762829	0.44394
Gdi2	22.5305	1	2.06835e-06	21.532	1	3.47978e-06	16.6182	1	4.57105e-05	0.398719	0.449237	0.359759
Med26	22.5251	1	2.07415e-06	0.729427	1	0.393069	4.85258	1	0.0276048	-0.299818	0.0541338	-0.19415
Fn1	22.4889	1	2.11358e-06	22.6954	1	1.89818e-06	0.00155733	1	0.968521	1.00703	1.11152	-0.00976081
Nme2	22.3861	1	2.22981e-06	4.05026	1	0.0441646	18.2583	1	1.92881e-05	0.288127	0.133289	0.276181
Rtn2	22.3657	1	2.25358e-06	28.8581	1	7.78779e-08	9.86779	1	0.00168197	0.635301	0.774946	0.422898
Ddx21	22.3311	1	2.29455e-06	13.7835	1	0.000205134	2.25558	1	0.133134	-0.482316	-0.405763	0.157635
1110038B12Rik	22.3283	1	2.2979e-06	50.0196	1	1.52223e-12	27.1693	1	1.86392e-07	0.43842	0.731207	0.525798
Pdcd4	22.2096	1	2.44449e-06	11.2263	1	0.000806457	0.589597	1	0.442575	0.701862	0.512194	0.110086
Pigx	22.1862	1	2.47452e-06	14.8405	1	0.000116997	3.08784	1	0.0788795	0.993133	0.747874	0.322327
Stbd1	22.1443	1	2.52902e-06	29.99	1	4.34289e-08	0.0566984	1	0.811792	1.00392	1.48954	-0.0486501
Plagl2	21.996	1	2.73222e-06	0.749584	1	0.386608	0.125797	1	0.722831	-0.332026	-0.0432705	0.0411495
Tfpi2	21.9775	1	2.75861e-06	24.0246	1	9.51126e-07	5.31185	1	0.0211809	-0.946531	-1.08388	-0.47247
Gprc5a	21.9259	1	2.83381e-06	1.13665	1	0.286362	2.2582	1	0.132908	-0.572566	-0.083298	-0.25261
Ralgps2	21.9082	1	2.86012e-06	10.8377	1	0.000994531	1.68746	1	0.193937	1.81991	1.02733	0.439335
Rps15a	21.8943	1	2.88086e-06	11.5978	1	0.000660282	27.4614	1	1.60261e-07	0.264217	0.20752	0.315106
Ctsd	21.8937	1	2.8818e-06	17.8117	1	2.43876e-05	12.9793	1	0.000314961	0.449327	0.452203	0.365571
Igsf3	21.8913	1	2.88542e-06	6.28792	1	0.0121564	3.28289	1	0.0700057	0.684628	0.401511	0.286791
Bex3	21.8632	1	2.92799e-06	12.1446	1	0.000492298	0.000117874	1	0.991338	0.894508	0.753459	0.0022547
Pfdn5	21.8469	1	2.95287e-06	20.293	1	6.64428e-06	17.0901	1	3.56471e-05	0.25784	0.272883	0.243434
Aebp1	21.8226	1	2.99058e-06	26.3952	1	2.78232e-07	0.027026	1	0.86942	0.743122	0.887888	0.0301681
Resf1	21.7459	1	3.11258e-06	29.0616	1	7.01129e-08	0.381328	1	0.536893	0.783207	1.00733	0.109157
Mrpl52	21.7358	1	3.12901e-06	14.0578	1	0.000177278	29.4718	1	5.67351e-08	0.292879	0.253358	0.353243
Snrpe	21.6524	1	3.26808e-06	42.5637	1	6.84174e-11	18.7194	1	1.51434e-05	0.380751	0.5908	0.370311
Cir1	21.6449	1	3.28081e-06	19.0004	1	1.30691e-05	10.2441	1	0.0013712	0.637331	0.625039	0.449697
Snhg18	21.6233	1	3.3179e-06	22.8637	1	1.73907e-06	0.998564	1	0.317658	1.13123	1.25453	-0.254081
45180	21.5874	1	3.38073e-06	17.6615	1	2.63909e-05	11.575	1	0.000668428	0.450518	0.451143	0.36218
Pabpn1	21.5542	1	3.43965e-06	9.47921	1	0.00207814	12.7627	1	0.000353602	0.447254	0.323479	0.3637
Cd63	21.5463	1	3.45397e-06	1.78295	1	0.181788	23.7236	1	1.11211e-06	0.278353	0.0866559	0.31406
Psmb3	21.346	1	3.83426e-06	4.45845	1	0.034729	11.3543	1	0.000752732	0.409972	0.199331	0.300856
Lrrk1	21.331	1	3.86428e-06	12.4532	1	0.00041727	6.9627	1	0.00832264	1.21534	0.823009	0.632659
Srp9	21.3108	1	3.90528e-06	20.5888	1	5.69292e-06	36.4198	1	1.5908e-09	0.348275	0.387537	0.49339
Rab5if	21.2238	1	4.08667e-06	5.32067	1	0.0210739	12.5097	1	0.000404853	0.539821	0.28251	0.406305
Rpl36a	21.1498	1	4.24752e-06	7.66277	1	0.00563719	13.1547	1	0.000286792	0.243463	0.159376	0.206713
Lgals1	21.1128	1	4.33031e-06	2.62584	1	0.105137	34.994	1	3.30715e-09	0.429606	0.163455	0.58657
Tmem234	21.0712	1	4.42526e-06	13.9272	1	0.000190027	9.85071	1	0.00169766	0.418623	0.380196	0.298759
Maged2	21.0616	1	4.44755e-06	28.6603	1	8.62547e-08	1.09717	1	0.294889	0.785751	0.997297	0.181741
Serinc3	21.0488	1	4.47728e-06	3.06068	1	0.0802083	1.39561	1	0.237459	0.496044	0.204474	0.143008
Bves	20.9826	1	4.63469e-06	10.4174	1	0.00124836	13.2212	1	0.0002768	0.845802	0.603867	0.678219
Trap1	20.9653	1	4.67684e-06	9.78631	1	0.00175816	6.68537	1	0.00972072	0.612378	0.456181	0.342137
Atp5j	20.9216	1	4.7847e-06	7.71826	1	0.00546649	33.0815	1	8.83744e-09	0.335895	0.224505	0.449932
Elmod2	20.8647	1	4.92905e-06	0.54108	1	0.461986	2.34059	1	0.126042	-0.358523	0.0469776	0.234547
Col18a1	20.8522	1	4.9613e-06	30.6411	1	3.10453e-08	10.165	1	0.00143129	1.04385	1.38476	0.746237
Zfp142	20.8272	1	5.0265e-06	0.0073908	1	0.93149	0.00259126	1	0.959402	-0.266266	0.00424675	-0.00526338
Ddah2	20.8099	1	5.07191e-06	16.9389	1	3.8602e-05	2.68638	1	0.101209	0.654829	0.662947	0.25296
Rpl32	20.7923	1	5.11891e-06	4.92963	1	0.0264	23.8651	1	1.0333e-06	0.25325	0.132696	0.287826
Actg1	20.7873	1	5.13226e-06	12.7987	1	0.000346857	9.01789	1	0.0026735	0.406469	0.344347	0.286734
Ywhaq	20.7416	1	5.25616e-06	11.4327	1	0.000721617	9.93215	1	0.00162417	0.391957	0.327198	0.303843
Metap2	20.6662	1	5.46727e-06	29.3148	1	6.15239e-08	19.6453	1	9.32319e-06	0.290814	0.375645	0.294107
Slc39a14	20.662	1	5.47926e-06	38.3079	1	6.04189e-10	1.70434	1	0.191721	-0.534763	-0.761874	-0.153056
Gla	20.6149	1	5.61573e-06	10.8399	1	0.000993384	5.10449	1	0.023864	-0.393293	0.232472	-0.364917
Tomm5	20.5912	1	5.68556e-06	7.02075	1	0.00805705	16.8331	1	4.08146e-05	0.477294	0.302214	0.450001
Add3	20.5371	1	5.84853e-06	14.4422	1	0.000144527	21.1938	1	4.15102e-06	-0.640108	-0.560604	-0.62518
Srsf7	20.5194	1	5.90305e-06	21.9608	1	2.78276e-06	0.94335	1	0.331418	-0.384675	-0.41828	-0.0856662
Map2k2	20.4401	1	6.15278e-06	9.81089	1	0.00173481	20.8001	1	5.09797e-06	0.426096	0.314432	0.418986
Klf5	20.4206	1	6.21555e-06	20.2473	1	6.80492e-06	6.76121	1	0.00931604	0.82025	0.871819	0.520258
Prelid1	20.3831	1	6.33863e-06	24.0252	1	9.50849e-07	10.556	1	0.0011581	0.516798	0.647497	0.401926
Phip	20.3562	1	6.42854e-06	15.0898	1	0.000102518	7.53264	1	0.00605912	0.557265	0.48882	0.326822
Myo10	20.3111	1	6.58179e-06	27.7175	1	1.40388e-07	11.1641	1	0.000833975	0.693068	0.90245	0.528984
Lsm7	20.2978	1	6.62762e-06	6.0182	1	0.0141591	0.423064	1	0.515412	0.638839	0.338224	0.0867492
Akr1a1	20.2618	1	6.75344e-06	9.53331	1	0.00201776	17.6877	1	2.6031e-05	0.307	0.232734	0.309659
Rab31	20.2455	1	6.81133e-06	17.1046	1	3.53759e-05	10.8872	1	0.000968326	0.912544	0.95447	0.683252
Pbrm1	20.2144	1	6.92283e-06	7.47021	1	0.00627282	25.0149	1	5.68884e-07	0.449268	0.293958	0.534807
Cnih4	20.184	1	7.03373e-06	8.44145	1	0.00366763	11.9224	1	0.000554626	0.537286	0.398431	0.478796
Rpl36	20.1806	1	7.04651e-06	7.5584	1	0.0059731	20.7134	1	5.33411e-06	0.239274	0.157929	0.257803
Mical2	20.1622	1	7.11456e-06	10.4389	1	0.0012339	3.68062	1	0.0550483	1.00109	0.696288	0.354967
Psme4	20.148	1	7.16754e-06	8.82612	1	0.00296949	3.26203	1	0.0709012	0.437044	0.305232	0.168455
Trf	20.1352	1	7.21555e-06	28.9583	1	7.39545e-08	3.29769	1	0.0693774	-1.03001	-1.32276	-0.407621
Gem	20.0467	1	7.55744e-06	7.95881	1	0.0047854	14.2555	1	0.000159592	-0.635677	-0.429745	-0.556575
Rpl7	20.0455	1	7.56197e-06	9.58263	1	0.00196427	15.9579	1	6.47652e-05	0.235839	0.1765	0.225398
Ncl	20.0083	1	7.7108e-06	9.70641	1	0.00183626	1.7192	1	0.189796	-0.3753	-0.281373	0.116564
Rps14	20.0013	1	7.73884e-06	10.5584	1	0.00115663	16.7472	1	4.27048e-05	0.217667	0.170347	0.211281
Ube2m	19.9765	1	7.84017e-06	13.0559	1	0.000302326	23.2976	1	1.3877e-06	0.422316	0.390667	0.49627
Vim	19.9622	1	7.89888e-06	6.48184	1	0.0108982	13.6985	1	0.000214625	0.442134	0.271981	0.39104
Pdlim7	19.8592	1	8.33587e-06	36.3564	1	1.64337e-09	6.15021	1	0.0131397	0.446492	0.642287	0.270553
Zbtb38	19.8524	1	8.36569e-06	28.1411	1	1.12783e-07	2.89265	1	0.0889846	0.602425	0.785418	0.232764
Ndufc2	19.838	1	8.42913e-06	31.213	1	2.31208e-08	16.8766	1	3.98909e-05	0.399757	0.552648	0.380444
Atox1	19.8115	1	8.54651e-06	16.6632	1	4.46391e-05	24.8998	1	6.03879e-07	0.3889	0.392066	0.463358
Pcbp2	19.792	1	8.63435e-06	9.37648	1	0.00219787	13.7281	1	0.000211273	0.280579	0.21386	0.253082
Tnxb	19.7813	1	8.68286e-06	14.9994	1	0.000107543	10.488	1	0.00120152	-2.56741	-1.81189	-1.38494
Fkbp1a	19.7755	1	8.70938e-06	12.8492	1	0.000337626	40.3208	1	2.15507e-10	0.327173	0.285173	0.500972
Rpl4	19.7515	1	8.8193e-06	7.52466	1	0.006086	31.1922	1	2.33707e-08	0.220716	0.147391	0.292827
Trp53inp1	19.7071	1	9.02653e-06	7.47651	1	0.00625091	6.08122	1	0.0136626	1.31152	0.819799	0.677329
Oip5os1	19.6915	1	9.10056e-06	17.2239	1	3.32231e-05	14.2162	1	0.00016296	0.560321	0.564669	0.486759
Fgfr1	19.6882	1	9.11624e-06	12.1471	1	0.000491645	2.29205	1	0.130038	-0.436025	-0.368987	-0.154939
Grcc10	19.6755	1	9.17699e-06	7.44881	1	0.00634784	8.29575	1	0.00397379	0.428779	0.286467	0.314867
Rps10	19.6614	1	9.24497e-06	10.2338	1	0.00137888	16.961	1	3.81555e-05	0.245233	0.191344	0.243356
Col4a2	19.6565	1	9.26886e-06	7.5934	1	0.00585825	10.9285	1	0.000946946	-0.634788	-0.43366	-0.511882
App	19.6232	1	9.43191e-06	14.0983	1	0.000173499	0.0881039	1	0.766602	0.462087	0.437596	0.0337375
Cox7a2	19.5878	1	9.60825e-06	3.41497	1	0.0646077	23.6877	1	1.13307e-06	0.31603	0.141344	0.355229
Cd59b	19.5802	1	9.6466e-06	4.79156	1	0.0285996	0.849931	1	0.356572	0.269116	-0.20411	-0.238057
Fam120a	19.5575	1	9.76158e-06	13.0247	1	0.000307408	5.69255	1	0.0170371	0.472798	0.389791	0.245608
Sugt1	19.554	1	9.77939e-06	28.7644	1	8.17396e-08	14.9541	1	0.000110157	0.448174	0.572987	0.402971
Svil	19.5538	1	9.78053e-06	31.2377	1	2.28295e-08	18.5918	1	1.61913e-05	1.07951	1.77241	1.33504
Myod1	19.5152	1	9.98013e-06	29.0787	1	6.94952e-08	4.59625	1	0.032042	-1.00082	-1.29611	-0.47876
Prkcsh	19.4866	1	1.01306e-05	21.7258	1	3.14537e-06	5.1533	1	0.0232023	0.700839	0.83444	0.37781
Cbr1	19.4804	1	1.01635e-05	4.53069	1	0.0332923	3.36144	1	0.0667397	0.812276	0.368466	0.324204
Trib1	19.4506	1	1.03234e-05	34.2592	1	4.82402e-09	1.16336	1	0.28077	-0.617075	-0.888239	-0.152597
Man2b2	19.4305	1	1.04326e-05	8.56072	1	0.00343494	0.531845	1	0.465832	-0.474844	-0.265036	0.158663
Ndfip1	19.4282	1	1.04452e-05	6.91486	1	0.00854824	4.52133	1	0.0334747	0.354411	0.228433	0.18902
Sdc2	19.3891	1	1.06613e-05	8.90746	1	0.00284008	1.07077	1	0.300771	0.587709	0.410281	0.148004
Rps18	19.3673	1	1.0784e-05	11.2281	1	0.000805696	31.4176	1	2.08082e-08	0.247609	0.204067	0.337129
Upp1	19.3518	1	1.08717e-05	12.3005	1	0.000452838	23.6574	1	1.15105e-06	0.840147	0.776208	1.05766
Rtn4	19.315	1	1.10833e-05	36.1346	1	1.84152e-09	57.7378	1	2.9976e-14	0.292491	0.450083	0.535781
Ssr4	19.2972	1	1.11869e-05	3.72648	1	0.0535562	6.89769	1	0.0086307	0.343233	0.164844	0.217721
Ccnd1	19.2404	1	1.15247e-05	24.9094	1	6.00872e-07	0.564712	1	0.452368	-0.795817	-1.00904	-0.139895
Rhod	19.2381	1	1.15385e-05	16.992	1	3.75385e-05	1.08879	1	0.296739	1.48565	1.87766	0.339541
Rps19	19.2283	1	1.15984e-05	4.40667	1	0.0357986	20.2894	1	6.657e-06	0.233527	0.1205	0.255524
Rora	19.2006	1	1.17677e-05	13.2469	1	0.00027303	1.7405	1	0.187075	-0.65361	-0.602848	-0.204097
Clmp	19.1971	1	1.17892e-05	7.82249	1	0.00516001	15.9123	1	6.63459e-05	-1.03308	-0.678467	-0.92904
Ptprg	19.1907	1	1.18287e-05	3.0738	1	0.0795634	4.16331	1	0.0413086	-0.625601	-0.268892	-0.265675
Slc25a11	19.1217	1	1.22642e-05	8.35527	1	0.0038457	4.50726	1	0.0337512	0.793036	0.5219	0.365997
Angptl4	19.1158	1	1.23025e-05	49.5981	1	1.88694e-12	5.55078	1	0.0184724	0.644813	1.2503	0.416405
Bckdha	19.1049	1	1.23728e-05	18.0086	1	2.19909e-05	8.65268	1	0.0032658	0.876385	1.08074	0.641212
Gm42869	19.0853	1	1.25001e-05	0.444409	1	0.505002	0.29118	1	0.589465	-0.599718	0.0865634	0.117052
Tnnt1	19.0829	1	1.2516e-05	12.913	1	0.000326304	1.10798	1	0.292521	1.72874	1.39352	-0.412583
Atp6v1g1	19.0781	1	1.2548e-05	15.6055	1	7.80279e-05	7.60845	1	0.00580954	0.343151	0.343104	0.230079
Nppc	19.0757	1	1.25635e-05	19.4525	1	1.0313e-05	14.8286	1	0.000117735	-2.16434	-2.20731	-1.87133
Iqgap1	19.0432	1	1.2779e-05	17.5964	1	2.73104e-05	4.69333	1	0.0302799	0.432897	0.468859	0.238381
Rhoc	19.0295	1	1.28716e-05	17.3975	1	3.0323e-05	2.53741	1	0.111177	0.430751	0.451277	0.167199
Nbdy	19.0085	1	1.30136e-05	7.90448	1	0.00493125	2.72882	1	0.0985518	0.623648	0.417792	0.231044
Eci2	18.9758	1	1.32387e-05	25.2756	1	4.96957e-07	3.36229	1	0.0667051	0.574912	0.767772	0.250324
Cyld	18.9733	1	1.32557e-05	9.6314	1	0.00191279	5.85138	1	0.0155648	0.886106	0.646652	0.458142
Slc7a8	18.9705	1	1.32752e-05	10.5699	1	0.00114945	10.3023	1	0.00132866	-1.4008	-1.0778	-0.985383
Stim2	18.9349	1	1.35253e-05	6.50783	1	0.0107401	4.91283	1	0.0266579	0.672546	0.36574	0.307987
Dgcr6	18.9344	1	1.3529e-05	23.0342	1	1.59145e-06	0.925926	1	0.335924	0.584495	0.67176	0.113596
Pdzd11	18.892	1	1.38328e-05	8.10612	1	0.0044116	1.35047	1	0.245196	0.879841	0.587256	0.251778
Bsg	18.8782	1	1.39334e-05	16.7963	1	4.1614e-05	17.3883	1	3.04696e-05	0.281899	0.291754	0.281221
Snx6	18.8688	1	1.40025e-05	28.2833	1	1.04799e-07	18.8969	1	1.37978e-05	0.474672	0.667685	0.515653
Myo1b	18.8566	1	1.40924e-05	12.9646	1	0.000317434	12.1315	1	0.000495772	0.930696	0.802526	0.78395
Dap3	18.8544	1	1.41084e-05	12.7441	1	0.000357136	5.43417	1	0.0197465	0.576638	0.503021	0.299512
Zmat3	18.8494	1	1.41458e-05	10.8106	1	0.00100919	2.50633	1	0.11339	1.12454	0.976036	0.409477
Mrpl34	18.8268	1	1.4314e-05	17.5175	1	2.84679e-05	22.745	1	1.84983e-06	0.84093	0.942996	1.21848
Map1lc3b	18.7964	1	1.45444e-05	12.6022	1	0.000385299	21.6689	1	3.24004e-06	0.363259	0.317948	0.427318
Arhgap5	18.788	1	1.46085e-05	17.8549	1	2.38402e-05	2.465	1	0.116408	0.445967	0.469639	0.171113
Hsbp1	18.7873	1	1.46141e-05	20.906	1	4.82384e-06	14.6013	1	0.000132826	0.355601	0.415885	0.334776
Tor1aip2	18.7683	1	1.47597e-05	4.10195	1	0.0428337	5.46517	1	0.0193992	0.578091	0.297256	0.317971
44987	18.7444	1	1.49464e-05	16.1441	1	5.8701e-05	4.7861	1	0.0286904	0.423799	0.432719	0.211174
Cmpk1	18.7418	1	1.49665e-05	5.33033	1	0.0209574	2.18748	1	0.139137	0.548024	0.318192	0.184803
Gm3448	18.7332	1	1.50345e-05	0.0574055	1	0.810645	0.510892	1	0.474753	-0.321814	0.0146843	-0.104533
Ndufa8	18.726	1	1.50913e-05	15.2022	1	9.65898e-05	22.2577	1	2.38407e-06	0.454777	0.455734	0.537339
Eif3i	18.7241	1	1.51061e-05	29.091	1	6.9058e-08	32.6543	1	1.10097e-08	0.291735	0.411129	0.413725
Lrrn1	18.7101	1	1.52175e-05	16.3933	1	5.14669e-05	5.93743	1	0.0148226	1.15019	1.31918	0.642644
Gm32219	18.6968	1	1.53237e-05	10.4348	1	0.00123663	7.65139	1	0.00567286	-0.981802	-0.797725	-0.667324
Foxp1	18.6957	1	1.53329e-05	14.1655	1	0.000167416	13.8618	1	0.00019676	0.565854	0.525525	0.51804
Fnbp1l	18.6682	1	1.55551e-05	7.36041	1	0.00666757	2.63208	1	0.104724	0.809781	0.519648	0.307701
Hoxa13	18.6428	1	1.57639e-05	1.12085	1	0.289736	0.0526923	1	0.818443	0.283989	-0.102024	-0.0521181
Ly6e	18.6308	1	1.5864e-05	5.56691	1	0.018303	0.106693	1	0.743941	0.735144	0.443124	-0.06035
Glrx2	18.6153	1	1.59935e-05	13.1453	1	0.000288237	9.68096	1	0.00186187	0.526323	0.487403	0.382821
Hras	18.5417	1	1.66225e-05	12.3808	1	0.000433782	5.23949	1	0.0220798	0.541279	0.456981	0.275525
Plcd1	18.5235	1	1.67819e-05	5.66145	1	0.0173418	2.26636	1	0.13221	-0.314307	-0.16257	-0.210162
Psmb5	18.5226	1	1.67901e-05	7.87253	1	0.00501915	3.89201	1	0.0485164	0.378268	0.281897	0.179867
Svbp	18.5205	1	1.68089e-05	14.1212	1	0.000171404	8.40644	1	0.00373893	0.634612	0.61531	0.47447
Alg5	18.4872	1	1.71049e-05	5.42935	1	0.019801	14.7613	1	0.000122014	0.680224	0.374616	0.60043
Actn1	18.4768	1	1.71981e-05	23.7878	1	1.07559e-06	3.86693	1	0.0492464	0.75887	0.947261	0.388843
Atp6v1f	18.4704	1	1.72564e-05	19.0432	1	1.27794e-05	7.80146	1	0.0052204	0.334138	0.357222	0.225243
Scp2	18.4553	1	1.73934e-05	9.82855	1	0.00171823	3.26519	1	0.070765	0.441242	0.341224	0.188388
Dpysl3	18.3834	1	1.80626e-05	9.58884	1	0.00195764	5.04878	1	0.0246433	0.645658	0.51009	0.359888
Rpl34	18.3743	1	1.8149e-05	14.5006	1	0.000140115	28.8846	1	7.68207e-08	0.220678	0.212491	0.295755
Pkm	18.3581	1	1.83037e-05	18.8798	1	1.39222e-05	18.3817	1	1.80783e-05	0.354141	0.385977	0.365967
Anxa1	18.3579	1	1.83056e-05	2.98126	1	0.0842337	40.1163	1	2.39282e-10	0.592373	0.261762	0.966995
Rchy1	18.3405	1	1.84742e-05	14.7061	1	0.000125639	10.4336	1	0.00123745	0.577348	0.568427	0.475277
Gm28791	18.3385	1	1.84934e-05	0.455748	1	0.499618	1.10833	1	0.292445	-0.341145	0.0384404	0.140542
Brpf3	18.3336	1	1.85404e-05	6.94705	1	0.00839578	0.052818	1	0.81823	-0.395498	0.179588	0.0311959
Meg3	18.2966	1	1.89041e-05	18.7558	1	1.4857e-05	16.5507	1	4.73662e-05	-0.893589	-0.954999	-0.870493
Uqcrq	18.2912	1	1.89582e-05	1.02186	1	0.312078	11.3493	1	0.000754758	0.372101	0.0939749	0.307389
Lyrm2	18.2744	1	1.91257e-05	9.1229	1	0.00252429	8.83573	1	0.00295389	0.826689	0.542095	0.555095
Ado	18.2573	1	1.92981e-05	19.6309	1	9.39355e-06	21.0062	1	4.57795e-06	0.632682	0.672962	0.683823
Atp5g3	18.2494	1	1.93785e-05	8.89492	1	0.00285966	27.2526	1	1.78539e-07	0.366501	0.277981	0.471593
Cops5	18.2479	1	1.93935e-05	21.1806	1	4.17973e-06	11.7893	1	0.000595713	0.394268	0.460635	0.321468
Cdc42ep5	18.2357	1	1.95185e-05	15.0576	1	0.00010428	0.0514994	1	0.820474	0.763064	0.78251	-0.043966
Pgm5	18.2001	1	1.98868e-05	6.30252	1	0.0120566	1.62528	1	0.202357	-1.57013	-1.00497	-0.462017
Immt	18.1448	1	2.04725e-05	3.48618	1	0.0618834	18.8921	1	1.38325e-05	0.479075	0.214331	0.483118
Trim35	18.1208	1	2.07322e-05	17.5878	1	2.74339e-05	4.53675	1	0.0331744	0.706144	0.729478	0.363178
Uba52	18.1004	1	2.09557e-05	18.59	1	1.62064e-05	27.7682	1	1.36758e-07	0.232562	0.257515	0.310284
Kansl1	18.0706	1	2.12869e-05	1.24776	1	0.263981	0.390481	1	0.532047	0.584043	0.150539	0.0815821
Nolc1	18.0636	1	2.13648e-05	1.81454	1	0.177965	0.685545	1	0.407684	-0.489748	-0.181271	0.101271
0610012G03Rik	18.041	1	2.16198e-05	16.7791	1	4.19943e-05	12.9351	1	0.000322485	0.593268	0.636853	0.524057
Adipor1	18.0282	1	2.1766e-05	9.82611	1	0.00172052	7.11843	1	0.00762954	0.424051	0.31881	0.263002
Plekhm2	17.9987	1	2.2106e-05	5.06287	1	0.0244437	0.0336422	1	0.85447	-0.213264	-0.111143	-0.0195308
Serf2	17.9724	1	2.24131e-05	19.2927	1	1.12136e-05	17.7325	1	2.54251e-05	0.241956	0.275484	0.254387
Cgrrf1	17.9597	1	2.25627e-05	7.49501	1	0.00618701	0.397829	1	0.528213	0.568905	0.342015	0.0701335
Nxn	17.9501	1	2.26773e-05	32.5156	1	1.18239e-08	9.29763	1	0.0022945	0.520696	0.73632	0.368001
Sec61b	17.9316	1	2.2899e-05	20.0078	1	7.71267e-06	8.68805	1	0.00320303	0.35086	0.41968	0.262841
Gm13889	17.9256	1	2.29711e-05	17.0674	1	3.60756e-05	17.3481	1	3.1121e-05	-1.04438	-1.05207	-0.99566
Atp5h	17.9187	1	2.30546e-05	0.969486	1	0.324808	32.4623	1	1.2153e-08	0.287624	0.0729486	0.417015
Cd302	17.9006	1	2.32752e-05	1.05701	1	0.303897	2.10395	1	0.146919	-0.457768	-0.124925	-0.166379
Uap1	17.8705	1	2.36452e-05	10.7166	1	0.00106176	4.69915	1	0.0301775	-0.445217	-0.349868	-0.219688
Ndufb8	17.8433	1	2.39866e-05	8.61814	1	0.00332831	31.4416	1	2.05529e-08	0.378858	0.290967	0.5428
Plaur	17.828	1	2.41797e-05	17.9732	1	2.24034e-05	6.30963	1	0.0120084	-0.472115	-0.489324	-0.274802
Ubtd1	17.8204	1	2.42767e-05	8.84635	1	0.00293675	7.50452	1	0.00615445	0.782349	0.556049	0.491173
Rpl29	17.8102	1	2.4407e-05	16.4501	1	4.99479e-05	22.4655	1	2.13955e-06	0.235906	0.246374	0.282391
Lap3	17.7867	1	2.47104e-05	4.07586	1	0.0435	7.36465	1	0.00665185	0.542517	0.286444	0.362449
Cnn2	17.7567	1	2.51037e-05	17.7868	1	2.47091e-05	0.385116	1	0.534878	1.04671	1.01424	-0.147416
Igbp1	17.7329	1	2.54197e-05	21.285	1	3.95813e-06	9.37801	1	0.00219604	0.531221	0.61406	0.394656
Pgls	17.7288	1	2.54742e-05	20.2373	1	6.84048e-06	14.9714	1	0.000109155	0.39535	0.495996	0.408918
Rpl7a	17.7071	1	2.5766e-05	13.6206	1	0.000223717	21.4561	1	3.62025e-06	0.213423	0.20357	0.252002
Clmn	17.67	1	2.6274e-05	13.6254	1	0.000223145	8.42769	1	0.0036955	-1.50634	-1.42919	-0.883709
Zfp106	17.6484	1	2.65733e-05	9.61849	1	0.00192628	19.5653	1	9.72181e-06	0.424952	0.328864	0.43913
Cyfip1	17.6466	1	2.65994e-05	33.0397	1	9.02959e-09	8.6231	1	0.00331926	0.506221	0.82754	0.400827
Abca8a	17.6289	1	2.68479e-05	30.0471	1	4.21674e-08	8.40106	1	0.00375001	-0.777778	-1.16028	-0.535916
Caml	17.6128	1	2.70753e-05	9.93614	1	0.00162065	0.677929	1	0.410301	0.64327	0.50732	0.113158
Ppp1ca	17.6105	1	2.7109e-05	22.3988	1	2.21512e-06	27.0968	1	1.93513e-07	0.334467	0.422573	0.438943
Frmd8	17.6089	1	2.7131e-05	16.5321	1	4.78324e-05	2.50146	1	0.113741	1.38981	1.26038	0.457281
Eef1akmt1	17.5463	1	2.80395e-05	12.6809	1	0.000369418	10.8021	1	0.00101386	0.69821	0.585609	0.499447
Lurap1l	17.5462	1	2.8041e-05	11.6663	1	0.000636439	4.98233	1	0.0256074	1.13763	0.893879	0.584594
Rps7	17.5244	1	2.83637e-05	5.17571	1	0.0229048	19.7296	1	8.92089e-06	0.237355	0.139341	0.268761
Cebpz	17.478	1	2.90655e-05	3.81468	1	0.0508054	0.362358	1	0.547199	-0.370958	-0.184517	0.053552
Mxd4	17.4666	1	2.92392e-05	6.13604	1	0.0132454	4.14236	1	0.0418229	0.601657	0.389588	0.318517
Cops6	17.4227	1	2.99233e-05	8.05123	1	0.00454727	10.9841	1	0.000918955	0.455208	0.325407	0.352562
Paics	17.3738	1	3.07025e-05	11.475	1	0.000705374	18.4947	1	1.70378e-05	0.427718	0.366073	0.4575
Abca8b	17.3694	1	3.07746e-05	18.7392	1	1.49868e-05	5.54178	1	0.0185677	-0.746103	-0.864711	-0.43222
Srsf11	17.3606	1	3.09165e-05	10.0081	1	0.00155856	4.69327	1	0.030281	0.305442	0.257118	0.171374
Micos13	17.3589	1	3.09451e-05	14.4171	1	0.000146466	14.1931	1	0.000164973	0.356112	0.35328	0.330818
Rpl28	17.3495	1	3.10988e-05	11.0949	1	0.00086564	27.3463	1	1.70091e-07	0.216708	0.187036	0.28884
Adprh	17.3483	1	3.11181e-05	12.726	1	0.000360611	11.5467	1	0.000678707	0.630705	0.570112	0.537917
Klf6	17.3429	1	3.12054e-05	7.34913	1	0.00670951	1.41056	1	0.234964	0.531949	0.375861	0.159613
Pde4b	17.3422	1	3.12174e-05	2.64111	1	0.104131	2.55467	1	0.109969	-0.46267	-0.193894	-0.176176
Pak2	17.3274	1	3.14623e-05	4.8694	1	0.0273371	2.61095	1	0.106128	0.388734	0.232543	0.158145
Psmc1	17.2967	1	3.1974e-05	4.36543	1	0.0366752	6.86747	1	0.0087779	0.511347	0.282499	0.319419
Ncor1	17.2803	1	3.22515e-05	15.0891	1	0.000102553	3.85287	1	0.0496609	0.342963	0.349502	0.166834
Thumpd1	17.2705	1	3.24178e-05	1.54569	1	0.213773	2.52554	1	0.112016	0.617334	0.188005	0.221055
Rab6b	17.2669	1	3.24804e-05	25.2242	1	5.10387e-07	1.88819	1	0.169406	-0.284058	-0.281536	-0.150101
Mmp14	17.2585	1	3.26242e-05	26.7608	1	2.30258e-07	0.08163	1	0.7751	0.628204	0.905096	-0.0470532
Mettl23	17.2561	1	3.2665e-05	9.10242	1	0.00255272	2.83103	1	0.0924591	0.577174	0.429561	0.232602
Trdc	17.2514	1	3.27448e-05	9.43081	1	0.0021337	0.162027	1	0.687297	-0.667172	-0.296344	-0.128367
Ndufa11	17.2211	1	3.32723e-05	10.7355	1	0.001051	14.2055	1	0.000163887	0.421115	0.358928	0.390286
Acadl	17.2201	1	3.32897e-05	33.7351	1	6.31509e-09	24.0183	1	9.54268e-07	0.482809	0.751792	0.593568
Ptn	17.1958	1	3.37181e-05	7.34843	1	0.00671214	8.42961	1	0.0036916	1.92699	1.30269	1.31686
Pmm1	17.1812	1	3.39787e-05	9.40317	1	0.00216611	0.0161544	1	0.898861	0.617055	0.48994	0.0191423
Lrrc27	17.1654	1	3.42618e-05	1.69623	1	0.192781	0.775417	1	0.378546	0.606939	-0.199652	0.805031
Gatad1	17.1585	1	3.43868e-05	6.5774	1	0.0103281	28.9083	1	7.58876e-08	0.440371	0.273013	0.598425
D8Ertd738e	17.1563	1	3.44271e-05	10.2419	1	0.00137283	17.8097	1	2.44134e-05	0.320456	0.264035	0.338297
Mrpl11	17.1417	1	3.46917e-05	6.15241	1	0.0131233	6.69183	1	0.00968559	0.632842	0.376754	0.367006
Hp1bp3	17.1406	1	3.47126e-05	9.83161	1	0.00171538	3.95047	1	0.0468583	0.473081	0.400136	0.240441
Tmem161a	17.1235	1	3.50254e-05	5.58481	1	0.0181169	2.48941	1	0.114614	0.861689	0.411051	0.26759
Erlec1	17.1143	1	3.51962e-05	8.33943	1	0.00387937	2.00522	1	0.156758	0.609687	0.44913	0.218457
Lpgat1	17.0783	1	3.58705e-05	0.0948186	1	0.758138	7.96473	1	0.00476975	0.654473	0.0487165	0.419885
Rab9	17.0733	1	3.59645e-05	13.1171	1	0.00029262	3.70604	1	0.0542158	0.534925	0.48036	0.236031
Idh3g	17.0608	1	3.62026e-05	16.7506	1	4.26282e-05	25.9783	1	3.45278e-07	0.461379	0.479527	0.597711
Siva1	17.0602	1	3.62135e-05	20.6594	1	5.48659e-06	12.5566	1	0.000394818	0.557854	0.651398	0.466127
Atp2b1	17.0548	1	3.6316e-05	26.6146	1	2.48364e-07	18.0987	1	2.09745e-05	0.374584	0.526615	0.423548
Cdc26	17.0287	1	3.68191e-05	14.1818	1	0.000165967	21.5021	1	3.53433e-06	0.473495	0.477483	0.57396
Drap1	17.025	1	3.68917e-05	2.81197	1	0.0935632	18.526	1	1.67602e-05	0.313134	0.133851	0.340796
Nudcd2	17.0096	1	3.71915e-05	17.0094	1	3.7196e-05	9.08052	1	0.00258347	0.622805	0.756211	0.500912
Loxl2	17.0077	1	3.72281e-05	8.24358	1	0.00408965	9.20473	1	0.00241391	-1.33028	-0.939748	-0.936784
Pls3	16.9608	1	3.81604e-05	5.58968	1	0.0180666	1.03547	1	0.308877	0.887387	0.56366	0.222169
Mrps16	16.9551	1	3.82753e-05	28.3907	1	9.91379e-08	19.8743	1	8.27037e-06	0.449622	0.662156	0.512915
Acads	16.9297	1	3.87901e-05	22.5978	1	1.99713e-06	20.2273	1	6.87643e-06	0.757207	0.982475	0.906397
Sec13	16.924	1	3.89067e-05	2.0741	1	0.149819	18.8651	1	1.40297e-05	0.411948	0.152967	0.447338
Serpine2	16.9088	1	3.92192e-05	21.1807	1	4.17959e-06	5.07925	1	0.0242139	0.75456	0.917031	0.43777
Dock4	16.8456	1	4.05479e-05	0.489363	1	0.484212	2.77696	1	0.0956297	-0.359089	-0.0502519	-0.228486
Emp3	16.8442	1	4.05773e-05	1.47542	1	0.224493	3.4721	1	0.062412	0.413906	0.136254	0.210459
Golt1b	16.8066	1	4.13901e-05	9.24457	1	0.00236195	7.31517	1	0.00683748	0.47763	0.395898	0.333087
Mphosph10	16.7903	1	4.17459e-05	3.25076	1	0.0713903	1.36149	1	0.243279	-0.428919	-0.207773	0.125383
Arpc2	16.7403	1	4.28599e-05	13.886	1	0.000194235	11.5362	1	0.000682542	0.294697	0.308422	0.262142
B9d1	16.729	1	4.31166e-05	10.1193	1	0.00146721	4.08238	1	0.0433327	0.874232	0.628103	0.416153
Abi3bp	16.7137	1	4.34667e-05	22.7244	1	1.86981e-06	12.4014	1	0.000429014	-0.727355	-0.959918	-0.633038
Serping1	16.6988	1	4.38092e-05	10.6289	1	0.00111333	6.2007	1	0.01277	-0.447167	-0.39582	-0.291106
H19	16.6688	1	4.45073e-05	19.9662	1	7.88228e-06	5.61541	1	0.0178032	1.09944	1.39236	0.675456
Rpl14	16.6628	1	4.46469e-05	9.31555	1	0.00227217	25.7987	1	3.78938e-07	0.219762	0.178516	0.292498
Rps11	16.6258	1	4.55286e-05	12.8279	1	0.000341498	26.339	1	2.86448e-07	0.218448	0.207641	0.293579
Cyb5r3	16.5979	1	4.62029e-05	2.97131	1	0.0847533	2.3285	1	0.127025	0.431338	0.202186	0.175037
Asnsd1	16.5749	1	4.67647e-05	14.0588	1	0.000177181	4.05639	1	0.0440046	0.759502	0.734398	0.389551
Mybpc1	16.556	1	4.72339e-05	18.9049	1	1.37402e-05	7.45602	1	0.00632245	0.816577	1.11787	0.598438
Eif3k	16.5548	1	4.7263e-05	30.2551	1	3.78797e-08	14.4486	1	0.00014404	0.253623	0.38421	0.256598
Nudt2	16.5522	1	4.73298e-05	11.771	1	0.000601596	2.4817	1	0.115178	0.832274	0.72922	0.263917
Tead2	16.5452	1	4.75048e-05	23.3881	1	1.32394e-06	1.07219	1	0.30045	1.2573	1.57494	0.302261
Fam89b	16.5409	1	4.76119e-05	5.92223	1	0.014951	2.96283	1	0.0851988	0.685096	0.41747	0.273022
Rpl17	16.4816	1	4.91255e-05	1.80268	1	0.179389	19.3674	1	1.07834e-05	0.216277	0.0771452	0.250081
Chrng	16.4814	1	4.91309e-05	20.6097	1	5.63108e-06	20.3813	1	6.34451e-06	2.38853	2.62934	2.23202
Aurkaip1	16.4225	1	5.06788e-05	22.3831	1	2.23328e-06	20.6927	1	5.39213e-06	0.447826	0.570249	0.529541
Bag3	16.4183	1	5.07915e-05	19.0803	1	1.25334e-05	4.4737	1	0.0344204	-0.399798	-0.465199	-0.212717
Ndufa4	16.4077	1	5.10762e-05	8.30527	1	0.00395301	27.643	1	1.45899e-07	0.329391	0.256828	0.452624
Hint2	16.4077	1	5.10776e-05	10.5846	1	0.00114034	14.8165	1	0.000118494	0.612474	0.471707	0.567372
Fis1	16.4001	1	5.12823e-05	30.5288	1	3.28949e-08	12.0738	1	0.000511365	0.303576	0.457746	0.270024
Crip1	16.3921	1	5.14987e-05	0.214238	1	0.643466	1.28221	1	0.257488	0.475144	0.0584737	0.141967
Dctn1	16.3909	1	5.15328e-05	18.9665	1	1.33031e-05	0.95976	1	0.327247	0.446922	0.516842	0.103796
Ttc3	16.3845	1	5.17057e-05	13.4626	1	0.000243363	9.10378	1	0.00255082	0.381011	0.376249	0.299391
Serf1	16.3789	1	5.18593e-05	21.8471	1	2.95264e-06	6.643	1	0.00995461	0.600757	0.741089	0.380404
Golm1	16.359	1	5.24068e-05	11.9195	1	0.000555497	0.991178	1	0.319455	0.981157	0.819857	0.215762
Sowahc	16.3567	1	5.247e-05	9.35533	1	0.00222338	5.47961	1	0.0192395	-0.654802	-0.531499	-0.37938
Rac1	16.3116	1	5.37345e-05	18.7296	1	1.50628e-05	18.1436	1	2.04852e-05	0.312245	0.366297	0.344889
Csnk2b	16.3085	1	5.38224e-05	9.57797	1	0.00196925	8.49112	1	0.00356884	0.391603	0.311872	0.273041
Ei24	16.303	1	5.3977e-05	8.84242	1	0.00294308	18.2755	1	1.91146e-05	0.610196	0.484769	0.639171
Snai2	16.282	1	5.45795e-05	25.3696	1	4.73315e-07	0.388152	1	0.533272	0.900617	1.29504	0.144032
Nptn	16.2769	1	5.47267e-05	14.4294	1	0.000145516	3.74691	1	0.0529053	0.420456	0.44144	0.21511
Ak2	16.249	1	5.55404e-05	3.3412	1	0.0675654	9.72203	1	0.00182072	0.539397	0.255625	0.419556
Bax	16.2434	1	5.57043e-05	5.28567	1	0.0215016	26.1604	1	3.14196e-07	0.523105	0.312667	0.70238
Socs5	16.2284	1	5.61447e-05	8.741	1	0.00311134	3.18432	1	0.074348	0.735204	0.538679	0.304232
Myh9	16.2203	1	5.63869e-05	51.8329	1	6.04294e-13	17.4951	1	2.88042e-05	0.513201	1.04578	0.604641
Mex3b	16.2135	1	5.65882e-05	20.9114	1	4.81034e-06	1.54111	1	0.214453	1.49049	1.44148	0.387248
Grb10	16.1911	1	5.72622e-05	38.3379	1	5.94958e-10	13.88	1	0.000194864	0.524862	0.94334	0.503032
Stmn1	16.1867	1	5.73949e-05	7.38852	1	0.00656416	41.0841	1	1.45821e-10	0.756645	0.563103	1.54559
Rpl37	16.1748	1	5.7757e-05	5.79575	1	0.016065	28.1115	1	1.14521e-07	0.200101	0.128597	0.278369
Sdhaf4	16.1551	1	5.83623e-05	18.0582	1	2.14255e-05	3.23713	1	0.0719868	0.912856	0.967117	0.37388
Npm1	16.0728	1	6.09526e-05	17.3203	1	3.15797e-05	20.5159	1	5.91392e-06	0.293325	0.327799	0.353644
Mff	16.0564	1	6.14837e-05	21.1205	1	4.31289e-06	11.329	1	0.000763062	0.448655	0.56211	0.391933
Tnc	16.0505	1	6.1674e-05	12.7574	1	0.000354602	3.33841	1	0.0676799	0.747659	0.743405	0.370374
Fibp	15.992	1	6.36098e-05	19.5518	1	9.79105e-06	0.669509	1	0.413223	0.484744	0.574281	0.101898
Plekha6	15.9302	1	6.57207e-05	9.18453	1	0.00244069	7.47206	1	0.00626638	-1.18946	-0.775836	-0.644317
Nans	15.9237	1	6.59476e-05	9.24451	1	0.00236203	4.63128	1	0.0313941	0.679121	0.579014	0.350636
Txn1	15.9007	1	6.67526e-05	7.81949	1	0.00516856	11.5737	1	0.000668926	0.337831	-0.255737	0.312857
Sec61g	15.8895	1	6.71488e-05	17.6244	1	2.69119e-05	17.7571	1	2.5098e-05	0.227831	0.257578	0.251751
Steap1	15.8881	1	6.71992e-05	3.4845	1	0.0619462	3.66235	1	0.055655	0.914996	0.402181	0.389098
S100a6	15.8721	1	6.7771e-05	4.56689	1	0.0325956	6.69155	1	0.00968707	0.464339	0.268404	0.321663
Ubxn1	15.8536	1	6.84358e-05	36.2978	1	1.69357e-09	12.7187	1	0.00036201	0.317648	0.52974	0.294036
Ddx5	15.8295	1	6.93148e-05	8.20504	1	0.00417741	0.849027	1	0.356828	-0.228854	-0.177768	-0.0562462
Gstp1	15.8154	1	6.98316e-05	4.68401	1	0.0304446	10.506	1	0.00118987	0.391678	0.232716	0.332584
Map3k6	15.8021	1	7.03243e-05	17.4851	1	2.89566e-05	0.176612	1	0.674301	-0.594262	-0.611251	0.0677406
Ndufa2	15.7738	1	7.13859e-05	5.01904	1	0.02507	16.1372	1	5.89158e-05	0.302909	0.184597	0.322863
Csrnp1	15.7559	1	7.20628e-05	11.5514	1	0.000677	1.99561	1	0.157755	-0.688804	-0.636967	-0.241384
Tpbg	15.7312	1	7.3009e-05	10.9518	1	0.000935124	1.91923	1	0.165941	1.09065	0.864063	0.345241
Dhcr24	15.72	1	7.34451e-05	22.1219	1	2.55872e-06	11.2489	1	0.000796683	-1.48096	-2.27503	-1.05184
mt-Nd4	15.6853	1	7.48027e-05	8.46612	1	0.00361823	8.60709	1	0.00334858	0.229273	0.181806	0.182188
Lage3	15.685	1	7.48145e-05	10.6962	1	0.00107358	14.8322	1	0.000117513	0.586694	0.511973	0.606116
Psenen	15.6847	1	7.48268e-05	9.03533	1	0.00264812	15.4777	1	8.3483e-05	0.335107	0.263948	0.334086
Zc3h14	15.6603	1	7.57969e-05	18.9044	1	1.37437e-05	7.33997	1	0.00674379	0.521619	0.601015	0.374078
Selenoh	15.6582	1	7.5881e-05	13.5367	1	0.000233946	37.8321	1	7.7104e-10	0.755499	0.760524	1.22338
Mrps33	15.6497	1	7.62249e-05	13.1811	1	0.000282791	8.97722	1	0.00273367	0.429216	0.421024	0.327406
Lamb1	15.6244	1	7.72506e-05	27.5691	1	1.51583e-07	3.7501	1	0.0528045	0.854478	1.24979	0.479895
Iah1	15.6191	1	7.74679e-05	15.275	1	9.29386e-05	15.0042	1	0.000107273	0.646861	0.684278	0.697123
Smarca4	15.5741	1	7.9334e-05	16.7447	1	4.27622e-05	10.1501	1	0.00144293	0.549495	0.685778	0.509215
Hmg20b	15.5489	1	8.03965e-05	14.3682	1	0.00015032	5.77227	1	0.0162809	0.50173	0.540657	0.32194
Taf10	15.5474	1	8.04617e-05	9.8523	1	0.0016962	11.1643	1	0.000833874	0.382257	0.33662	0.33008
Capza2	15.5307	1	8.11756e-05	9.81376	1	0.00173211	25.2465	1	5.04517e-07	0.253491	0.214385	0.327927
Ciao1	15.5251	1	8.14151e-05	11.1699	1	0.000831365	1.0418	1	0.307404	0.771539	0.675349	0.158592
Ptprs	15.5082	1	8.21498e-05	3.68218	1	0.0549968	0.0349885	1	0.85162	0.704019	0.365828	0.0363761
Eid1	15.498	1	8.2591e-05	11.3507	1	0.000754181	2.68355	1	0.101389	0.563975	0.504144	0.23284
Ass1	15.4965	1	8.26582e-05	6.29278	1	0.0121231	5.91542	1	0.0150089	0.766661	0.523012	0.475521
Smc5	15.4366	1	8.53188e-05	4.46597	1	0.0345765	0.634751	1	0.425618	0.630543	0.321476	0.11756
Spcs1	15.419	1	8.61163e-05	13.5931	1	0.00022702	24.9376	1	5.92149e-07	0.285662	0.302368	0.398281
Mapk3	15.4027	1	8.6865e-05	6.49286	1	0.0108308	0.745892	1	0.38778	0.528746	0.3479	0.107423
Casp3	15.4026	1	8.68679e-05	5.18289	1	0.0228103	1.54573	1	0.213766	0.709783	0.474148	0.246597
Cbx1	15.3934	1	8.72937e-05	7.49769	1	0.00617781	3.24919	1	0.0714589	0.43179	0.32163	0.192485
Rhobtb3	15.3848	1	8.76928e-05	18.5793	1	1.62979e-05	11.8357	1	0.000581066	0.710091	0.866893	0.684968
Fkbp8	15.3699	1	8.83867e-05	24.3074	1	8.21219e-07	9.15525	1	0.00248006	0.348521	0.46282	0.267049
Ecm1	15.3677	1	8.84868e-05	3.4015	1	0.0651371	1.59941	1	0.205987	0.939322	0.486741	0.339009
Cryzl2	15.3484	1	8.93981e-05	3.235	1	0.0720805	2.30181	1	0.129223	1.68409	0.615249	0.558857
Atg101	15.3398	1	8.98056e-05	17.2556	1	3.2674e-05	9.73369	1	0.00180921	0.464804	0.527605	0.367877
Pdap1	15.3373	1	8.9924e-05	3.4142	1	0.0646376	19.5848	1	9.62311e-06	0.343447	0.180807	0.420518
Ndufb10	15.3329	1	9.01354e-05	9.01537	1	0.00267718	13.019	1	0.000308345	0.357293	0.288773	0.33142
Ddx3y	15.3308	1	9.02317e-05	12.1733	1	0.00048478	10.871	1	0.000976839	-0.391644	-0.365428	-0.324016
Idh1	15.3273	1	9.0402e-05	6.48254	1	0.0108939	10.8473	1	0.000989384	0.891208	0.58905	0.772816
Ppp2ca	15.3264	1	9.04444e-05	0.107425	1	0.743096	11.6998	1	0.000625074	0.277876	0.0252153	0.257685
Pole3	15.3154	1	9.09726e-05	3.2647	1	0.0707858	0.142936	1	0.705379	0.719968	0.30933	0.0633444
Tmem64	15.3072	1	9.13671e-05	0.0365771	1	0.848329	1.0175	1	0.313113	0.589568	-0.028735	0.138638
Lin52	15.3004	1	9.16976e-05	2.86492	1	0.09053	0.0479131	1	0.826735	-0.357114	0.153366	-0.0374594
Nifk	15.2865	1	9.23745e-05	2.51803	1	0.112551	0.222305	1	0.637289	-0.492494	-0.204491	0.06315
Has2	15.2846	1	9.24677e-05	5.22365	1	0.0222818	8.01306	1	0.00464411	1.53501	0.845954	1.22501
Ciao2a	15.2762	1	9.28771e-05	14.3986	1	0.000147912	3.6574	1	0.0558208	0.792439	0.781883	0.36737
Me2	15.2684	1	9.32631e-05	17.2385	1	3.29682e-05	5.481	1	0.0192242	1.15703	1.17827	0.592927
Ric8a	15.268	1	9.32849e-05	8.13682	1	0.00433753	1.48854	1	0.222443	0.979987	0.686594	0.314529
Hdgf	15.258	1	9.37811e-05	9.80319	1	0.0017421	35.9277	1	2.04777e-09	0.306768	0.268466	0.495319
Pdzd2	15.2476	1	9.42947e-05	18.5781	1	1.63083e-05	4.71678	1	0.0298697	-0.966379	-1.25417	-0.511706
Vps4a	15.2254	1	9.54128e-05	5.37745	1	0.0203987	2.11742	1	0.145632	0.456569	0.268893	0.168472
Glo1	15.2248	1	9.54419e-05	13.1075	1	0.00029411	14.8098	1	0.000118915	0.366267	0.371475	0.360291
Dnlz	15.2101	1	9.61853e-05	14.1861	1	0.000165589	9.10594	1	0.00254781	0.516122	0.541187	0.400896
Ell2	15.1977	1	9.68232e-05	13.5865	1	0.000227816	5.71244	1	0.0168451	-0.421295	-0.407092	-0.254451
Evi2a	15.1784	1	9.78162e-05	3.35986	1	0.0668039	7.79421	1	0.00524138	1.07991	0.516761	0.911456
Nbr1	15.1734	1	9.80735e-05	1.41737	1	0.233837	0.588967	1	0.442819	0.585414	0.169809	0.10617
Igfbp3	15.1669	1	9.8415e-05	24.3567	1	8.00476e-07	7.62865	1	0.00574483	1.34756	2.02461	0.852199
Dio2	15.1562	1	9.89739e-05	9.08383	1	0.00257879	6.54705	1	0.0105058	-1.03804	-0.830629	-0.667036
4933434E20Rik	15.1545	1	9.90644e-05	7.80282	1	0.00521649	5.37099	1	0.0204744	0.444699	0.308724	0.265565
Myl12b	15.1465	1	9.94834e-05	6.75518	1	0.00934761	3.51769	1	0.0607169	0.561513	0.413447	0.283716
Bin1	15.1409	1	9.97802e-05	17.6157	1	2.70354e-05	15.3129	1	9.10908e-05	0.455849	0.535298	0.457737
Tns3	15.1283	1	0.000100444	15.5181	1	8.17169e-05	6.05488	1	0.0138679	1.15447	1.49523	0.830911
Dynll1	15.106	1	0.000101637	8.43198	1	0.00368678	5.41421	1	0.0199735	0.344678	0.279613	0.220726
Mlf2	15.0926	1	0.000102365	19.2506	1	1.14635e-05	20.4475	1	6.12888e-06	0.371366	0.450443	0.436405
Snrpc	15.0872	1	0.000102657	1.74956	1	0.185932	10.7906	1	0.00102019	0.416328	0.148681	0.358257
Tspan17	15.0863	1	0.000102704	13.7154	1	0.0002127	3.39601	1	0.0653541	0.774495	0.788987	0.347711
44990	15.0828	1	0.000102896	6.91475	1	0.00854877	12.4427	1	0.000419633	0.35969	0.253554	0.311639
Ube4b	15.0793	1	0.000103089	7.04806	1	0.00793512	6.16622	1	0.0130212	0.722657	0.457595	0.483878
Jam3	15.0757	1	0.000103283	16.4929	1	4.88329e-05	1.9719	1	0.160246	0.803208	0.931748	0.286495
Ccdc90b	15.0618	1	0.00010405	13.044	1	0.000304253	4.02071	1	0.0449449	0.527258	0.498918	0.267604
Krtcap2	15.0559	1	0.000104376	20.1274	1	7.2453e-06	8.03754	1	0.00458178	0.291877	0.372412	0.219051
Atp6v1e1	15.0483	1	0.000104793	1.22501	1	0.26838	1.0293	1	0.310324	0.530716	0.157159	0.138705
Pcbp4	15.0424	1	0.000105121	6.75974	1	0.00932373	4.32067	1	0.0376522	0.599169	0.425256	0.319969
Slc25a42	15.037	1	0.000105425	0.0145805	1	0.903889	1.85081	1	0.173689	0.398446	0.0282335	-0.919996
Tulp4	15.0085	1	0.000107026	17.107	1	3.53324e-05	1.96484	1	0.160997	0.42662	0.496177	0.159205
Map3k20	15.0065	1	0.000107144	17.0445	1	3.65143e-05	9.50316	1	0.00205119	0.790907	0.903191	0.597073
Lrrc17	15.0036	1	0.000107304	20.7867	1	5.13391e-06	12.641	1	0.000377369	0.697827	0.985267	0.688098
Arhgef2	15.0031	1	0.000107335	23.1007	1	1.53736e-06	4.28624	1	0.038422	0.545759	0.756941	0.298133
Ahsa2	14.9697	1	0.000109252	0.773643	1	0.379092	0.418835	1	0.517519	0.565962	0.128156	0.0899519
Rpl18a	14.9471	1	0.000110569	8.3701	1	0.00381445	29.3701	1	5.97943e-08	0.192512	0.155517	0.286595
Srpk2	14.9431	1	0.000110804	8.30279	1	0.00395842	2.43544	1	0.11862	0.60421	0.451007	0.238043
Ggnbp2	14.9323	1	0.000111438	10.1839	1	0.00141672	2.41878	1	0.119888	0.418442	0.353086	0.168851
Bod1	14.9204	1	0.000112144	9.49022	1	0.0020657	16.5911	1	4.63683e-05	0.529253	0.435022	0.563447
Rpl22l1	14.911	1	0.000112706	7.79904	1	0.00522739	10.2141	1	0.00139372	0.234856	0.180737	0.201161
Tbc1d20	14.9063	1	0.000112983	4.9094	1	0.026711	0.421413	1	0.516233	0.611029	0.335401	0.0935456
Nub1	14.902	1	0.000113242	7.33034	1	0.00678003	4.45801	1	0.0347378	0.690825	0.474244	0.360492
Pgap2	14.8944	1	0.000113703	15.2867	1	9.23649e-05	1.75874	1	0.184782	0.766871	0.875196	0.247539
Cep128	14.8769	1	0.00011476	9.90448	1	0.00164877	8.53837	1	0.00347737	-0.658346	-0.558007	-0.470636
Lamtor2	14.8764	1	0.000114793	14.3935	1	0.000148311	10.8435	1	0.00099145	0.366358	0.384209	0.318555
Creb5	14.8759	1	0.000114822	2.72231	1	0.098955	13.466	1	0.000242921	-0.570702	-0.259838	-0.553248
Csnk1g1	14.8691	1	0.000115237	6.82318	1	0.00899824	5.59329	1	0.0180294	0.695161	0.476557	0.44914
Cdkn1a	14.8381	1	0.000117144	4.43601	1	0.0351884	3.37275	1	0.0662832	0.63137	0.371531	0.316153
Uri1	14.8325	1	0.000117496	5.24821	1	0.0219694	11.498	1	0.000696716	0.503537	0.306607	0.439361
Calcoco1	14.8196	1	0.000118299	3.61211	1	0.0573602	5.67188	1	0.0172389	0.828289	0.394633	0.544688
Ypel3	14.8014	1	0.000119448	17.2405	1	3.29337e-05	7.3694	1	0.00663432	0.622989	0.743138	0.48312
Dapk2	14.7995	1	0.000119564	13.5542	1	0.000231771	0.968164	1	0.325138	0.904957	0.911588	0.226344
Ccng2	14.7989	1	0.000119605	8.74573	1	0.00310327	5.62214	1	0.0177349	0.847341	0.641084	0.522353
Rpl13a	14.7913	1	0.000120088	7.17532	1	0.00739132	18.821	1	1.43579e-05	0.196555	0.148257	0.236509
Mfap3l	14.7841	1	0.000120546	10.3764	1	0.00127638	9.54216	1	0.00200805	1.24059	1.01975	0.921052
Myl6	14.7658	1	0.000121723	7.2696	1	0.00701313	6.2992	1	0.0120792	0.28912	0.223821	0.206631
Abcb1b	14.7529	1	0.000122559	13.5394	1	0.000233605	1.9432	1	0.163322	-0.398475	-0.395489	-0.143843
Blnk	14.7496	1	0.000122774	1.49332	1	0.221703	2.2124	1	0.136906	-0.994855	-0.360961	-0.36715
Ptdss2	14.74	1	0.000123398	5.77177	1	0.0162856	3.50603	1	0.061146	0.725817	0.469042	0.370131
Psmd4	14.7261	1	0.000124315	19.1471	1	1.21023e-05	9.68129	1	0.00186154	0.292651	0.369324	0.237797
Cadm4	14.7067	1	0.000125597	23.1889	1	1.46846e-06	2.05403	1	0.151804	-0.805701	-0.967192	-0.268553
Pfdn1	14.6942	1	0.000126438	9.66044	1	0.00188279	12.9986	1	0.000311729	0.390848	0.348889	0.379689
Ddi2	14.6847	1	0.000127077	1.60739	1	0.204859	0.430138	1	0.511921	0.684416	0.190589	0.0939397
Ccs	14.6812	1	0.000127312	9.71596	1	0.00182675	3.76343	1	0.0523852	0.547084	0.450183	0.278609
Smarcc1	14.6781	1	0.000127521	16.1413	1	5.87889e-05	17.2508	1	3.27559e-05	0.516175	0.621647	0.639856
Ergic3	14.6716	1	0.000127962	7.69558	1	0.00553564	0.859442	1	0.353895	0.36157	0.295942	0.092825
Ankrd10	14.6676	1	0.000128231	15.8581	1	6.82741e-05	24.2613	1	8.41106e-07	0.635648	0.763364	0.868272
Tbca	14.6614	1	0.000128657	16.1469	1	5.86159e-05	10.6368	1	0.00110862	0.303345	0.362678	0.283017
Mrpl45	14.6512	1	0.000129352	4.04879	1	0.0442031	1.78007	1	0.18214	0.723207	0.385362	0.2273
Csrp1	14.6387	1	0.000130215	12.6154	1	0.000382574	9.37828	1	0.00219571	0.544292	0.558274	0.469287
Snrpd2	14.6293	1	0.000130864	7.38119	1	0.00659096	15.0406	1	0.000105221	0.300975	0.229124	0.328765
Tuba1a	14.6219	1	0.000131376	7.54021	1	0.00603372	9.47514	1	0.00208275	0.528558	0.425888	0.4611
Oat	14.6089	1	0.000132288	1.99157	1	0.158177	6.08219	1	0.0136551	-0.175943	-0.0669911	-0.114089
Ssbp1	14.6073	1	0.0001324	11.8559	1	0.000574776	8.60245	1	0.0033571	0.537878	0.5025	0.41068
Higd2a	14.5968	1	0.000133137	17.3582	1	3.09556e-05	6.61408	1	0.0101175	0.401	0.484627	0.283703
Mrpl17	14.5579	1	0.00013592	8.33996	1	0.00387824	2.67169	1	0.102148	0.409364	0.330568	0.179184
Qars	14.5524	1	0.000136311	13.4064	1	0.000250766	9.41355	1	0.00215388	0.555072	0.617431	0.454985
Enho	14.5416	1	0.000137095	13.6512	1	0.000220103	2.84025	1	0.09193	1.54837	1.4628	0.768348
Rex1bd	14.5397	1	0.000137233	7.1547	1	0.00747678	9.45653	1	0.00210399	0.471508	0.33629	0.3649
Rps5	14.539	1	0.000137291	6.09047	1	0.0135913	17.8696	1	2.36572e-05	0.195966	0.136096	0.22847
Fbxl7	14.5153	1	0.000139029	3.24843	1	0.0714918	2.71683	1	0.0992948	-0.360731	0.158987	0.301648
Mtfr1l	14.5124	1	0.000139239	12.9862	1	0.000313789	2.38033	1	0.122871	0.509929	0.486907	0.204925
Sfrp4	14.5028	1	0.000139951	1.59167	1	0.207087	0.432148	1	0.510937	-0.847709	0.243187	-0.171283
C1qtnf12	14.4874	1	0.000141098	5.14118	1	0.0233648	3.68353	1	0.0549523	0.565877	0.322879	0.258239
Trappc2l	14.4838	1	0.00014137	2.78685	1	0.0950406	2.85482	1	0.0911006	0.427081	0.182281	0.18361
Hectd1	14.4808	1	0.000141596	15.4047	1	8.67711e-05	24.6931	1	6.72248e-07	0.365406	0.413939	0.508455
Stac3	14.4643	1	0.000142839	10.2796	1	0.0013451	9.49262	1	0.002063	1.74357	1.02346	1.06892
Rpl18	14.4598	1	0.00014318	13.0157	1	0.000308886	25.9805	1	3.44876e-07	0.192221	0.197618	0.275729
Tpt1	14.4595	1	0.000143206	11.3959	1	0.00073607	6.37598	1	0.0115675	0.210083	0.197671	0.143677
Ndufv3	14.4547	1	0.000143571	0.132821	1	0.715524	2.25659	1	0.133047	0.436858	0.045084	0.186441
Gtf2h2	14.4538	1	0.000143636	6.37419	1	0.0115792	0.535731	1	0.464207	1.22107	0.608837	0.151211
Myl9	14.4469	1	0.000144164	16.983	1	3.77152e-05	0.15417	1	0.694582	1.05756	1.25703	0.117483
Zfp36l1	14.4345	1	0.000145121	8.45141	1	0.00364761	9.70961	1	0.00183307	-0.432219	-0.357555	-0.375438
Pmp22	14.4331	1	0.000145226	12.7863	1	0.000349167	0.291372	1	0.589342	-0.536919	-0.551414	-0.0779831
Cotl1	14.4192	1	0.000146305	9.84214	1	0.00170559	0.345089	1	0.556906	0.794368	0.680429	-0.12905
Aarsd1	14.4156	1	0.000146579	11.0437	1	0.000889897	15.7972	1	7.05073e-05	0.441923	0.393279	0.437932
Ro60	14.4051	1	0.000147406	5.17926	1	0.022858	0.00524923	1	0.942243	0.800743	0.441903	0.0136923
Traf5	14.3805	1	0.000149339	0.860668	1	0.353552	2.03097	1	0.154123	-0.313695	0.0635465	0.226342
C1qtnf2	14.3787	1	0.000149482	0.564905	1	0.45229	0.262778	1	0.608218	-0.5565	0.131465	0.132721
Atp1b3	14.371	1	0.000150092	2.61185	1	0.106068	0.257535	1	0.611819	-0.448225	-0.216788	0.064974
Fam92a	14.37	1	0.000150179	4.52046	1	0.0334917	5.3075	1	0.0212337	0.511108	0.299944	0.30614
Cnot6l	14.3521	1	0.000151607	12.783	1	0.000349787	16.8454	1	4.05517e-05	0.602937	0.59065	0.672612
Ndufs4	14.3444	1	0.000152229	12.9207	1	0.000324971	16.2555	1	5.53487e-05	0.462064	0.491627	0.529797
Ctbp1	14.3357	1	0.000152935	8.89645	1	0.00285726	8.57525	1	0.00340763	0.36342	0.299397	0.267918
Leprotl1	14.333	1	0.000153153	10.9964	1	0.000912877	2.71088	1	0.0996662	0.469673	0.432797	0.204802
Suv39h1	14.3159	1	0.000154556	5.80911	1	0.0159434	0.522314	1	0.469856	1.01805	0.610347	0.190151
Ilvbl	14.3158	1	0.000154561	6.64417	1	0.00994809	2.413	1	0.120332	0.818372	0.540685	0.349969
Exoc4	14.296	1	0.000156194	11.451	1	0.000714574	12.2671	1	0.000461021	0.661749	0.599181	0.633598
Usp11	14.2926	1	0.000156477	6.68901	1	0.00970089	0.0111993	1	0.91572	1.13751	0.752783	0.0312807
Uqcrc1	14.2641	1	0.000158865	14.2081	1	0.000163662	26.6872	1	2.39199e-07	0.423519	0.446653	0.603269
Surf1	14.2566	1	0.000159499	10.0721	1	0.00150533	2.09412	1	0.147867	0.565901	0.455987	0.198839
Rin2	14.2539	1	0.000159731	4.37659	1	0.0364359	2.20608	1	0.137468	1.09804	0.566998	0.417244
H3f3a	14.2353	1	0.000161312	12.3723	1	0.000435739	22.0139	1	2.70677e-06	0.210521	0.214358	0.282225
Mxra7	14.2327	1	0.000161536	12.8648	1	0.000334817	6.62206	1	0.0100724	0.390036	0.42086	0.285549
Trdn	14.2276	1	0.00016198	1.94375	1	0.163262	3.4185	1	0.0644694	2.1857	0.670333	0.969807
Glt8d1	14.2196	1	0.000162671	10.3983	1	0.00126131	3.34733	1	0.0673141	0.678835	0.62532	0.329226
Fabp5	14.2154	1	0.000163029	5.0951	1	0.0239935	11.3715	1	0.000745779	0.953924	0.620429	0.810793
Csnk1g2	14.2147	1	0.000163091	13.412	1	0.000250019	9.20242	1	0.00241695	0.398711	0.398336	0.329071
Idh3b	14.2146	1	0.0001631	14.9803	1	0.000108642	6.24673	1	0.0124423	0.445835	0.485355	0.294795
Ino80b	14.2028	1	0.000164128	12.442	1	0.000419783	0.389093	1	0.532777	0.794502	0.718876	0.103261
Mboat7	14.2022	1	0.000164179	3.8707	1	0.0491359	1.99434	1	0.157888	0.714635	0.364538	0.245437
Pde3a	14.1979	1	0.000164552	6.60219	1	0.0101854	7.98051	1	0.00472837	-0.79416	-0.570116	-0.522034
Atf3	14.1886	1	0.00016537	25.3372	1	4.81332e-07	12.4116	1	0.000426676	-0.995706	-1.46008	-0.977128
Gsk3b	14.1884	1	0.00016539	14.689	1	0.000126785	13.7044	1	0.000213952	0.365472	0.399336	0.382151
Fdx2	14.1855	1	0.000165643	30.5527	1	3.24926e-08	7.79511	1	0.00523879	0.41502	0.720675	0.305002
Rpl8	14.184	1	0.00016577	8.17092	1	0.00425673	24.1232	1	9.03641e-07	0.192699	0.158671	0.268603
Hsph1	14.1804	1	0.000166088	9.62649	1	0.00191791	0.348511	1	0.554957	-0.452803	-0.403471	-0.0744506
Ier3ip1	14.1745	1	0.000166614	14.4321	1	0.000145304	4.99765	1	0.0253818	0.246701	0.265954	0.150271
Suclg1	14.1723	1	0.000166812	22.1667	1	2.49973e-06	16.6364	1	4.52738e-05	0.451038	0.651096	0.515947
Ak1	14.1644	1	0.00016751	4.98787	1	0.0255256	10.1162	1	0.00146969	1.26669	0.704693	1.24459
45176	14.1552	1	0.000168328	8.01385	1	0.0046421	12.5929	1	0.000387212	0.25251	0.220794	0.263488
Ryr1	14.1514	1	0.000168667	5.89129	1	0.015216	5.20772	1	0.0224868	1.037	0.619374	0.729825
Pdia6	14.1367	1	0.000169999	7.06648	1	0.00785396	0.698806	1	0.403185	0.344731	0.269615	0.0831986
R3hdml	14.0886	1	0.000174397	5.52471	1	0.0187497	7.53016	1	0.00606747	4.63467	11.0679	4.51997
Aup1	14.0715	1	0.00017599	14.6843	1	0.000127098	1.01733	1	0.313154	0.483367	0.5092	0.124992
C1s1	14.0674	1	0.000176378	5.66882	1	0.0172691	2.27565	1	0.13142	-0.615175	-0.249219	-0.3542
Cxcl1	14.0581	1	0.00017725	5.96243	1	0.0146139	0.37874	1	0.538278	-0.74899	-0.520814	-0.129678
Apopt1	14.0531	1	0.000177721	14.0053	1	0.000182296	4.43898	1	0.0351273	0.466202	0.462777	0.25166
Irf2bp2	14.0474	1	0.000178256	23.4759	1	1.2649e-06	10.1871	1	0.00141429	0.519213	0.719011	0.469355
Rpl37a	14.0433	1	0.00017865	2.23674	1	0.134765	12.0128	1	0.000528375	0.191449	0.0822838	0.188277
Ube2v1	14.0269	1	0.000180211	20.8027	1	5.09118e-06	6.83512	1	0.00893829	0.399854	0.529031	0.298467
Irf2	14.0113	1	0.000181716	11.3701	1	0.000746339	9.07825	1	0.00258667	0.468579	0.479919	0.400241
Lancl1	14.0092	1	0.00018192	5.94757	1	0.0147376	0.392653	1	0.530908	0.704002	0.426019	0.109532
F2r	14.0027	1	0.000182551	15.6072	1	7.79567e-05	1.61451	1	0.203859	-0.492047	-0.572342	-0.169022
Gskip	13.9945	1	0.000183349	7.14401	1	0.00752148	1.48176	1	0.223499	0.626583	0.506979	0.206231
Hmga2	13.9898	1	0.000183808	12.4762	1	0.000412171	1.32809	1	0.249145	2.04315	1.87867	0.716164
Cdkn2b	13.9879	1	0.000183988	13.1479	1	0.000287838	1.23412	1	0.266607	3.11382	2.23447	0.446333
Phf3	13.9866	1	0.000184123	4.72416	1	0.0297417	7.3296	1	0.00678283	0.438094	0.261331	0.317364
Rapgef1	13.9737	1	0.000185388	1.81367	1	0.178068	1.31918	1	0.25074	0.531858	0.177857	0.148678
Phldb2	13.9624	1	0.000186506	12.2721	1	0.000459771	13.4872	1	0.000240198	0.973628	1.03241	0.978166
Slc29a1	13.9623	1	0.000186516	12.0735	1	0.000511442	12.2894	1	0.000455535	0.643301	0.657127	0.6469
BC005561	13.9499	1	0.00018775	1.38445	1	0.239344	0.479219	1	0.488776	-0.458767	-0.158227	0.0906721
Rabgap1	13.906	1	0.00019218	10.5515	1	0.00116097	2.27386	1	0.131572	0.565573	0.529982	0.225218
Hadh	13.9003	1	0.000192767	28.9885	1	7.28075e-08	3.76263	1	0.0524102	0.580577	0.930883	0.294482
Mt1	13.8977	1	0.000193036	41.9911	1	9.16895e-11	0.0877017	1	0.76712	-0.46792	-0.874432	-0.0394092
Sptssa	13.8962	1	0.000193193	6.95933	1	0.00833833	10.0901	1	0.00149071	0.452266	0.364258	0.419463
Iqgap2	13.8936	1	0.000193452	17.5472	1	2.80263e-05	1.47277	1	0.224909	-0.48345	-0.61062	-0.169219
Rapgef4	13.8919	1	0.000193627	1.11516	1	0.290963	0.980901	1	0.321977	0.575186	-0.255634	0.744011
Rpl19	13.8799	1	0.000194872	7.74487	1	0.00538654	21.784	1	3.05132e-06	0.203978	0.16466	0.272648
Araf	13.8481	1	0.000198201	6.71468	1	0.00956224	0.988104	1	0.320206	0.531721	0.378561	0.142628
Klf3	13.8433	1	0.0001987	6.16424	1	0.0130358	1.31403	1	0.251667	0.663734	0.464853	0.202081
Ube2d1	13.8224	1	0.000200928	20.4231	1	6.20759e-06	6.52185	1	0.0106557	0.565487	0.718107	0.389203
Psma7	13.8066	1	0.000202627	11.4674	1	0.000708274	19.3246	1	1.10277e-05	0.312492	0.30772	0.383495
Hsp90ab1	13.8037	1	0.000202934	17.41	1	3.01237e-05	12.5168	1	0.000403305	0.198389	0.24111	0.2017
Kmt5a	13.801	1	0.000203223	16.2713	1	5.48889e-05	7.40941	1	0.00648835	0.536206	0.612288	0.371825
Clta	13.7989	1	0.000203451	6.6806	1	0.0097468	12.3399	1	0.000443373	0.262721	0.207717	0.275679
Aven	13.7922	1	0.000204179	3.20595	1	0.0733709	13.28	1	0.000268247	0.630649	0.28712	0.654621
Cat	13.7867	1	0.000204777	9.57339	1	0.00197418	0.0732389	1	0.786678	0.708636	0.554161	0.045416
Lpar1	13.7856	1	0.000204906	14.0766	1	0.000175511	21.0441	1	4.48836e-06	-0.490031	-0.524521	-0.62735
Timm8b	13.765	1	0.000207155	13.5123	1	0.000237004	15.6679	1	7.54941e-05	0.465459	0.470019	0.514904
Arhgap6	13.7634	1	0.000207333	8.09193	1	0.00444628	2.40232	1	0.121156	-0.675106	-0.541116	-0.270599
Polr3c	13.7608	1	0.000207622	8.48297	1	0.00358486	2.29968	1	0.129401	0.904166	0.600366	0.31452
Ccar1	13.76	1	0.000207708	0.734071	1	0.391567	7.75292	1	0.00536257	0.459472	0.109557	0.350895
Atrx	13.7524	1	0.000208558	3.62057	1	0.0570694	0.202585	1	0.652642	0.383092	0.209479	0.0496252
Tmem223	13.7507	1	0.000208738	20.3403	1	6.48213e-06	5.41223	1	0.0199961	0.487446	0.693465	0.30512
Ppm1a	13.7492	1	0.000208905	4.78105	1	0.0287746	7.77977	1	0.00528345	0.32646	0.201956	0.244275
Ufc1	13.7005	1	0.000214402	34.6582	1	3.92984e-09	16.3812	1	5.1797e-05	0.304494	0.549148	0.355259
Ano5	13.6992	1	0.000214551	12.7133	1	0.000363056	0.056945	1	0.811391	0.98795	1.03306	-0.0640094
Asb18	13.699	1	0.000214572	1.87341e-15	1	1	2.07807e-11	1	0.999996	1.20405	-0.0553559	7.66965
Rcn1	13.6837	1	0.000216322	16.3209	1	5.34708e-05	16.9321	1	3.87412e-05	0.41656	0.50905	0.507019
Ammecr1	13.6744	1	0.000217398	19.0415	1	1.27904e-05	13.0298	1	0.000306576	0.803079	1.09613	0.873984
Psmc3	13.6737	1	0.000217479	14.0256	1	0.00018034	20.3835	1	6.33749e-06	0.317179	0.363215	0.404484
Tia1	13.6727	1	0.000217597	4.54536	1	0.033008	6.29073	1	0.0121371	0.527415	0.304957	0.351781
Hnrnpl	13.6715	1	0.000217737	4.70256	1	0.0301178	4.21265	1	0.0401235	0.442088	0.279517	0.257261
Churc1	13.6375	1	0.000221707	10.633	1	0.00111089	7.24356	1	0.00711557	0.523135	0.49088	0.380615
Cyb5a	13.6373	1	0.00022173	0.796074	1	0.37227	16.0272	1	6.24401e-05	-0.330211	-0.0834084	-0.35762
Rpl39	13.6224	1	0.000223501	3.93814	1	0.0472028	7.43629	1	0.00639214	0.205246	0.119115	0.161476
Pgrmc2	13.6204	1	0.000223746	2.07983	1	0.149257	8.79266	1	0.00302445	0.492219	0.207859	0.420714
0610010K14Rik	13.6047	1	0.000225623	8.05109	1	0.00454762	0.12424	1	0.72448	0.500905	0.403194	0.0493576
Spg7	13.6001	1	0.000226174	5.96222	1	0.0146156	9.81164	1	0.00173411	0.63676	0.413789	0.531398
Osgep	13.5991	1	0.00022629	10.1765	1	0.00142242	3.0607	1	0.080207	0.418504	0.390053	0.196218
Ubb	13.5911	1	0.000227264	9.86861	1	0.00168122	3.77114	1	0.052144	0.212247	0.193304	0.116408
Nr4a1	13.5857	1	0.000227913	11.3396	1	0.000758728	3.26661	1	0.0707035	-0.987659	-0.986823	-0.485593
Mrpl58	13.5731	1	0.000229447	21.8952	1	2.8796e-06	5.68869	1	0.0170746	0.518955	0.726051	0.328167
Sik1	13.5673	1	0.000230164	3.46514	1	0.0626753	2.6522	1	0.103407	-0.577661	-0.315226	-0.250367
Tmem25	13.5562	1	0.000231527	0.211844	1	0.645326	0.696727	1	0.403886	0.507234	0.102257	-0.364988
Ogt	13.5479	1	0.000232555	9.85928	1	0.00168977	10.7857	1	0.00102287	0.507078	0.442975	0.477728
Gm42047	13.5417	1	0.000233324	15.2822	1	9.25851e-05	13.1558	1	0.000286634	1.28112	1.70116	1.21039
Jund	13.5391	1	0.000233643	3.43604	1	0.0637886	12.0414	1	0.000520331	-0.342312	-0.184918	-0.338818
Sdhc	13.5349	1	0.000234166	7.9108	1	0.00491406	18.0621	1	2.13814e-05	0.45906	0.365946	0.546295
Ppia	13.5267	1	0.000235195	4.58096	1	0.032329	17.872	1	2.36275e-05	0.248445	0.156584	0.304592
Cnpy2	13.5174	1	0.00023636	18.1919	1	1.99726e-05	9.05995	1	0.00261269	0.383758	0.501186	0.330899
Ccny	13.5112	1	0.000237147	9.94806	1	0.00161019	9.18967	1	0.00243384	0.459199	0.386997	0.377481
Ints6l	13.51	1	0.000237293	0.416013	1	0.518933	6.74073	1	0.0094236	-0.353829	0.0531758	-0.435733
Afap1	13.4932	1	0.000239426	8.91944	1	0.00282151	2.25626	1	0.133075	0.660056	0.547045	0.263516
Mad2l2	13.4925	1	0.000239516	8.51865	1	0.00351526	3.21736	1	0.072861	0.794423	0.601382	0.361632
Des	13.4919	1	0.0002396	5.65595	1	0.0173962	13.1592	1	0.000286105	0.28214	0.195468	0.288977
Lmo2	13.4897	1	0.000239876	6.55324	1	0.0104694	0.590223	1	0.442333	-0.745869	-0.572375	-0.148685
Ndufs8	13.4615	1	0.000243506	18.7556	1	1.48589e-05	16.465	1	4.95566e-05	0.413263	0.530006	0.45018
St13	13.4398	1	0.000246341	9.63321	1	0.00191091	17.7755	1	2.48557e-05	0.289623	0.276618	0.361328
Mrps34	13.4322	1	0.000247338	14.2886	1	0.000156808	6.39981	1	0.0114132	0.550454	0.606451	0.385013
Myd88	13.4283	1	0.000247857	0.0146318	1	0.903721	1.53779	1	0.214947	-0.505982	0.0192692	-0.161444
Hadha	13.4138	1	0.000249775	14.778	1	0.000120937	14.5762	1	0.000134602	0.378043	0.426456	0.407636
Morrbid	13.4101	1	0.000250277	29.9684	1	4.39134e-08	8.03082	1	0.00459879	0.591834	1.01298	0.496453
Usf2	13.4075	1	0.00025062	8.39333	1	0.00376599	5.6356	1	0.0175993	0.428812	0.35558	0.269919
Txnip	13.4018	1	0.000251381	34.3358	1	4.63764e-09	0.156853	1	0.692071	0.696126	1.24954	0.0807201
Ube3b	13.3913	1	0.000252791	7.53236	1	0.00606004	0.401921	1	0.526099	0.699081	0.571855	0.100741
Peli1	13.3836	1	0.000253832	8.91535	1	0.00282784	0.673208	1	0.411936	-0.442468	-0.404917	-0.0997964
Tcea3	13.3814	1	0.000254128	2.36203	1	0.124321	6.20629	1	0.0127297	1.27999	0.572253	0.871538
Bdnf	13.3797	1	0.000254356	2.68129	1	0.101533	5.27364	1	0.0216507	-1.15867	-0.556673	-0.746352
Tmem263	13.3647	1	0.000256403	12.6087	1	0.000383956	1.46867	1	0.225555	0.544091	0.554101	0.189427
Gtf2i	13.3607	1	0.000256948	17.0296	1	3.68014e-05	8.52035	1	0.00351198	0.565713	0.662951	0.469345
Pts	13.36	1	0.000257045	8.67921	1	0.00321861	5.59976	1	0.0179629	0.751843	0.61105	0.490238
Eif2b2	13.3271	1	0.000261598	12.1462	1	0.000491891	1.13249	1	0.287244	0.566013	0.578238	0.171423
Mrpl53	13.3235	1	0.000262094	16.1555	1	5.83479e-05	15.5439	1	8.06115e-05	0.504548	0.624095	0.565246
Vps35	13.321	1	0.00026245	4.7154	1	0.0298936	10.1101	1	0.00147459	0.392138	0.245478	0.378233
Ddb1	13.312	1	0.000263707	21.797	1	3.03078e-06	11.6582	1	0.000639193	0.417856	0.596682	0.407806
Snhg3	13.3105	1	0.000263931	9.07464	1	0.00259178	6.65853	1	0.00986823	0.543116	0.484347	0.373714
Il11	13.3084	1	0.00026422	8.64167	1	0.0032856	0.786997	1	0.37501	-1.56971	-1.25733	-0.35391
Cisd1	13.2802	1	0.000268221	7.80923	1	0.00519801	11.6418	1	0.000644859	0.560974	0.473541	0.519765
Rpl35	13.277	1	0.000268688	3.50072	1	0.0613422	25.7771	1	3.83212e-07	0.202198	0.111841	0.299607
Pigp	13.2732	1	0.000269228	8.2743	1	0.00402101	4.69949	1	0.0301716	0.409196	0.353987	0.261006
Stub1	13.2397	1	0.000274079	7.00113	1	0.00814582	13.466	1	0.000242923	0.381205	0.290713	0.38607
Lix1l	13.2373	1	0.000274431	19.1908	1	1.18284e-05	1.52639	1	0.216655	0.575347	0.824467	0.209181
Naa38	13.237	1	0.000274477	16.5358	1	4.77397e-05	27.2157	1	1.81971e-07	0.411328	0.50835	0.643997
Ubap2l	13.2155	1	0.000277647	3.39834	1	0.0652621	4.49362	1	0.0340216	0.354751	0.18989	0.221171
Mat2b	13.2137	1	0.000277917	9.96636	1	0.00159426	9.64725	1	0.00189635	0.536878	0.488306	0.481087
Wasf2	13.1989	1	0.000280109	19.8501	1	8.37586e-06	12.0022	1	0.000531389	0.360846	0.495923	0.381194
Rpl6	13.1685	1	0.000284698	5.73322	1	0.016647	21.9307	1	2.82681e-06	0.183553	0.130851	0.252337
Leprot	13.168	1	0.000284769	16.0118	1	6.29475e-05	6.36605	1	0.0116324	0.595875	0.711293	0.417119
Cfl1	13.1654	1	0.000285158	4.31367	1	0.0378072	22.4702	1	2.13432e-06	0.241039	0.152927	0.343051
Eif3h	13.159	1	0.000286144	22.1487	1	2.5233e-06	10.9789	1	0.000921574	0.198288	0.289248	0.193263
Rab7b	13.1582	1	0.00028626	9.23294	1	0.002377	0.764019	1	0.382074	-0.381009	-0.220939	-0.168154
Mrps24	13.1502	1	0.000287489	20.609	1	5.63305e-06	11.287	1	0.000780519	0.369037	0.510087	0.353105
Clcn5	13.1392	1	0.000289183	13.6607	1	0.000218984	5.16194	1	0.0230871	0.523156	0.593126	0.363588
Mindy1	13.1293	1	0.000290707	11.2068	1	0.000814971	13.0799	1	0.000298484	1.00371	0.958879	1.14526
Gm9844	13.1068	1	0.000294222	1.74153	1	0.186945	5.60795	1	0.0178792	1.14052	0.37635	0.74587
Ccdc58	13.1061	1	0.000294338	10.268	1	0.00135358	11.0468	1	0.000888414	0.60059	0.553352	0.561848
Hmgn2	13.0922	1	0.000296522	4.47407	1	0.0344129	23.1607	1	1.49009e-06	0.435644	0.275056	0.613472
Mrps18c	13.0856	1	0.000297569	19.7999	1	8.59892e-06	15.5583	1	7.99988e-05	0.533306	0.701271	0.625512
Ssna1	13.0485	1	0.00030353	6.16213	1	0.0130514	9.3982	1	0.00217198	0.650222	0.465073	0.571144
Gstz1	13.0472	1	0.000303743	5.03583	1	0.0248282	1.2656	1	0.260593	0.926452	0.490032	0.25137
Hivep3	13.0254	1	0.000307293	8.8631	1	0.00290992	6.22628	1	0.0125868	-0.542964	-0.44924	-0.373194
Serinc2	13.0102	1	0.000309805	10.6069	1	0.00112668	2.22796	1	0.135533	0.392127	0.388131	0.159634
Uqcrc2	12.9977	1	0.000311872	24.2261	1	8.56623e-07	24.6478	1	6.88227e-07	0.329919	0.492568	0.481987
Rps25	12.9973	1	0.000311943	4.32309	1	0.0375986	17.8076	1	2.44402e-05	0.178206	0.109857	0.217638
Gigyf1	12.9948	1	0.00031235	3.95355	1	0.0467726	1.92427	1	0.165386	0.768408	0.392296	0.278679
Bcas2	12.9915	1	0.000312905	5.2954	1	0.0213818	6.27897	1	0.0122179	0.443673	0.293146	0.319753
Lamtor4	12.987	1	0.000313663	11.6515	1	0.000641496	9.31099	1	0.00227783	0.421111	0.420255	0.365138
Loxl1	12.9867	1	0.000313715	7.6359	1	0.00572177	1.85791	1	0.172866	0.534339	0.452612	-0.227101
Ccdc141	12.9818	1	0.000314539	11.6764	1	0.000632967	8.57367	1	0.0034106	1.18887	1.10513	0.86222
Mgmt	12.9781	1	0.000315159	15.6257	1	7.71982e-05	4.33184	1	0.0374059	0.902183	1.08548	0.573259
Dab2	12.9761	1	0.000315496	1.47134	1	0.225135	0.229001	1	0.632265	-0.518867	0.215701	-0.0773182
Ercc1	12.9714	1	0.00031628	10.3961	1	0.00126283	10.9816	1	0.000920232	0.476665	0.432574	0.436994
Atp5e	12.9698	1	0.000316549	10.3013	1	0.00132938	23.8895	1	1.02029e-06	0.265886	0.259672	0.387827
Rasal2	12.9686	1	0.000316765	11.2401	1	0.000800501	2.33876	1	0.12619	0.714565	0.771586	0.346964
Ftl1	12.956	1	0.000318905	0.812505	1	0.367381	0.422653	1	0.515616	0.294663	0.0796778	0.0571166
Rian	12.9529	1	0.000319424	11.6416	1	0.000644947	20.2971	1	6.62999e-06	-0.8348	-0.813926	-1.05365
Vegfa	12.9518	1	0.000319612	11.2252	1	0.000806942	11.3264	1	0.00076411	-0.989209	-0.873973	-0.857293
Rps3a1	12.9416	1	0.000321366	4.24621	1	0.039338	25.2057	1	5.15309e-07	0.195297	0.120705	0.289915
Upf2	12.9279	1	0.000323722	5.4576	1	0.0194834	1.57545	1	0.209417	0.430792	0.286067	0.144246
Dpm1	12.9161	1	0.00032577	5.57423	1	0.0182267	7.01409	1	0.00808706	0.386515	0.270529	0.291049
Ghr	12.9047	1	0.000327766	12.9866	1	0.000313734	1.73046	1	0.188352	0.587922	0.639951	0.222595
G0s2	12.8965	1	0.000329197	12.4057	1	0.000428022	5.84136	1	0.0156537	-1.77783	-1.87426	-1.09469
Cope	12.8943	1	0.000329589	4.89827	1	0.0268836	5.95712	1	0.014658	0.309034	0.206833	0.223974
Ube2d2a	12.893	1	0.000329818	0.589172	1	0.44274	6.79821	1	0.00912492	0.300129	0.0691761	0.222428
Rps16	12.8829	1	0.000331591	8.7294	1	0.0031312	17.9602	1	2.25576e-05	0.19324	0.172132	0.243545
Nbeal1	12.8714	1	0.000333646	4.22317	1	0.0398756	4.65444	1	0.0309734	0.524653	0.317149	0.327179
Lamc1	12.8704	1	0.000333823	5.05432	1	0.0245647	0.0376451	1	0.846157	-0.422419	-0.28252	0.0235263
Rpl9	12.8558	1	0.00033644	0.757271	1	0.384184	29.819	1	4.74319e-08	0.18362	0.0481354	0.298953
Fgf2	12.8511	1	0.000337289	8.61868	1	0.00332733	4.368	1	0.0366199	-1.15796	-1.02893	-0.719613
Smim4	12.8503	1	0.000337434	17.3836	1	3.05447e-05	13.9884	1	0.000183944	0.671081	0.744432	0.700636
E2f3	12.8478	1	0.000337868	3.53255	1	0.0601751	3.30678	1	0.0689947	0.821484	0.426055	0.37657
Tsn	12.8452	1	0.000338343	15.9271	1	6.58283e-05	16.8527	1	4.03963e-05	0.349209	0.421475	0.422029
Srxn1	12.8413	1	0.000339058	21.4762	1	3.58246e-06	5.78232	1	0.0161882	-0.544647	-0.739756	-0.368822
Uqcrfs1	12.8121	1	0.000344394	14.3218	1	0.000154074	19.9508	1	7.94619e-06	0.354482	0.411659	0.460963
Micos10	12.7978	1	0.000347031	3.34203	1	0.0675312	10.7565	1	0.00103912	0.323616	0.180796	0.302199
Xrn2	12.7886	1	0.000348745	7.65303	1	0.00566771	7.33616	1	0.00675812	0.396672	0.314427	0.302741
Zfp358	12.782	1	0.000349969	6.92883	1	0.00848172	2.8031	1	0.0940823	0.809023	0.683517	0.415381
Arpp21	12.7735	1	0.000351572	8.64419	1	0.00328107	12.5535	1	0.000395459	1.4414	1.31078	1.28986
Rhoa	12.7721	1	0.000351832	5.92873	1	0.014896	13.7357	1	0.00021042	0.220822	0.165834	0.245027
Zfp58	12.761	1	0.000353925	4.57187	1	0.0325011	0.103462	1	0.747714	-0.32307	-0.149656	-0.056141
Acbd3	12.7439	1	0.000357164	8.32956	1	0.00390052	2.63262	1	0.104689	0.368404	0.337091	0.182113
Rpl12	12.7345	1	0.000358979	8.13941	1	0.00433133	10.4736	1	0.00121091	0.198451	0.170718	0.190595
Rap2b	12.7259	1	0.000360632	3.77267	1	0.0520964	13.0235	1	0.00030761	0.505009	0.316165	0.564622
Ccdc86	12.7244	1	0.00036091	2.9566	1	0.0855275	1.61391	1	0.203943	-0.49167	-0.250765	0.176525
Utp11	12.7073	1	0.000364222	3.81067	1	0.050927	7.60222	1	0.00582965	0.412044	0.229564	0.318842
Ctnna1	12.6968	1	0.000366287	3.08082	1	0.0792207	9.82154	1	0.0017248	0.378488	0.20623	0.36634
Hist1h1c	12.696	1	0.000366439	7.73838	1	0.00540592	10.1661	1	0.0014305	0.910555	0.763126	0.905291
Dnajc7	12.6886	1	0.000367884	30.1751	1	3.94752e-08	6.68012	1	0.00974939	0.471458	0.820873	0.34627
Akr7a5	12.684	1	0.000368799	11.5134	1	0.000690948	8.92616	1	0.00281115	0.520371	0.564828	0.443669
Six1	12.6573	1	0.0003741	11.8171	1	0.000586902	5.02048	1	0.0250492	0.502802	0.529131	0.33557
Cfh	12.6391	1	0.000377752	7.59251	1	0.00586111	16.2507	1	5.54885e-05	-0.566585	-0.479273	-0.691181
Cyb5r4	12.6304	1	0.000379515	6.86323	1	0.00879873	2.4352	1	0.118639	0.501108	0.36317	0.226279
Ube2i	12.6276	1	0.000380101	0.00304139	1	0.95602	12.9938	1	0.000312527	0.293702	-0.0050727	0.325925
Smdt1	12.6267	1	0.000380275	0.914906	1	0.338816	28.3036	1	1.03702e-07	0.263925	0.0766423	0.418662
Gcc2	12.6113	1	0.000383418	2.96094	1	0.0852986	2.5828	1	0.10803	0.752725	0.331661	0.304622
Dcakd	12.5866	1	0.000388517	17.8752	1	2.35875e-05	7.02784	1	0.00802521	0.737182	0.911549	0.527605
Serpinf1	12.5825	1	0.000389381	0.617553	1	0.431958	6.4661	1	0.0109951	0.514677	0.124992	0.39743
Sema4c	12.5793	1	0.000390036	3.87944	1	0.0488807	3.87012	1	0.049153	1.17856	0.561216	0.627997
Nae1	12.5547	1	0.000395215	2.3657	1	0.124029	4.5843	1	0.0322661	0.645333	0.26997	0.341014
Sf3b5	12.549	1	0.00039642	8.76068	1	0.00307794	21.231	1	4.07121e-06	0.338199	0.29965	0.451265
Gm49085	12.5441	1	0.000397454	4.55183	1	0.0328835	0.0449118	1	0.832166	-0.334493	-0.145901	0.0349136
Tma7	12.5407	1	0.00039819	26.601	1	2.50117e-07	21.9626	1	2.7801e-06	0.340157	0.55043	0.46775
Rabl6	12.5369	1	0.000398986	2.69765	1	0.100496	15.0828	1	0.000102898	0.456033	0.223022	0.529246
Vrk3	12.5343	1	0.000399546	8.959	1	0.00276106	0.311799	1	0.576578	0.607138	0.492635	0.088056
Smarce1	12.5337	1	0.000399678	16.459	1	4.97131e-05	18.3602	1	1.82841e-05	0.390787	0.495375	0.510635
Cxcl3	12.5131	1	0.000404119	5.97089	1	0.014544	0.338489	1	0.560703	-1.11367	-0.780439	-0.177727
Ybx1	12.5071	1	0.000405407	2.64679	1	0.103759	38.8624	1	4.54762e-10	0.225328	0.112141	0.418476
Capg	12.5047	1	0.000405923	2.76705	1	0.0962234	0.125152	1	0.723513	0.481525	0.252252	0.0512001
Ap1b1	12.4739	1	0.000412677	8.27415	1	0.00402135	13.9591	1	0.000186832	0.623268	0.59879	0.757677
Apool	12.4732	1	0.000412826	6.79407	1	0.00914612	9.24647	1	0.0023595	0.812714	0.570098	0.731742
Ndufs7	12.4591	1	0.000415961	15.1091	1	0.000101471	13.141	1	0.000288905	0.354959	0.442727	0.376332
Dchs1	12.455	1	0.000416879	0.131772	1	0.716601	0.0648562	1	0.798979	-0.721126	-0.0867485	-0.0569173
Stard3nl	12.4514	1	0.000417677	11.9398	1	0.000549488	4.42898	1	0.0353336	0.480848	0.487915	0.29891
Tspan6	12.4489	1	0.000418243	11.5216	1	0.000687903	5.29728	1	0.0213588	0.660678	0.647791	0.454594
Klhdc10	12.4405	1	0.000420119	10.7371	1	0.00105006	3.17239	1	0.0748928	0.611724	0.626703	0.287283
Morf4l1	12.4311	1	0.00042225	19.8674	1	8.30045e-06	10.2989	1	0.00133107	0.200543	0.276718	0.192036
Cby1	12.4238	1	0.000423896	7.98496	1	0.00471675	6.88557	1	0.00868942	0.629497	0.507302	0.449208
Immp1l	12.4215	1	0.000424428	11.8993	1	0.000561546	3.05631	1	0.0804241	0.371825	0.378095	0.186055
Tmem138	12.4213	1	0.000424474	9.76046	1	0.00178306	6.10166	1	0.0135055	1.07744	1.03943	0.665224
Serbp1	12.4208	1	0.000424589	13.6536	1	0.000219824	16.3209	1	5.34713e-05	0.211966	0.239954	0.258125
Vps72	12.4206	1	0.000424621	4.3848	1	0.0362608	6.60331	1	0.0101789	0.566217	0.318264	0.399664
Zeb2	12.4192	1	0.000424947	16.6241	1	4.55694e-05	9.68899	1	0.00185375	0.343925	0.43335	0.325716
Phax	12.3989	1	0.000429589	4.1076	1	0.042691	0.015894	1	0.899676	0.394062	0.235426	0.0137829
Dmd	12.3881	1	0.000432068	4.84001	1	0.0278067	2.24338	1	0.134187	-0.562443	-0.360609	-0.242484
Polr2i	12.3864	1	0.000432479	12.113	1	0.000500726	35.042	1	3.22674e-09	0.44138	0.486264	0.782525
Nfil3	12.3864	1	0.00043248	2.24598	1	0.133962	0.125174	1	0.723489	-0.566428	-0.268838	-0.0587771
Lzts2	12.3695	1	0.000436395	4.45895	1	0.0347188	1.45109	1	0.228353	0.574906	0.341374	0.190475
S100a10	12.3693	1	0.000436462	0.307862	1	0.578995	5.32022	1	0.0210794	0.32474	-0.0553267	0.229744
Crbn	12.3642	1	0.000437644	7.31192	1	0.00684988	2.60226	1	0.106711	0.628922	0.455169	0.284577
Fzd6	12.3608	1	0.000438439	0.430212	1	0.511885	1.27306	1	0.259193	0.456063	0.254253	1.18869
Taf7	12.3377	1	0.000443913	6.0982	1	0.0135319	5.86663	1	0.0154305	-0.461634	-0.337711	-0.303698
Acaa2	12.327	1	0.000446446	14.0637	1	0.00017672	2.17182	1	0.14056	0.60126	0.633898	0.244387
Csnk2a1	12.326	1	0.000446681	3.64739	1	0.0561573	5.85459	1	0.0155365	0.287065	0.167568	0.20049
Acp1	12.3133	1	0.000449732	20.2729	1	6.71457e-06	13.6685	1	0.000218086	0.402805	0.548363	0.425246
Acbd5	12.3104	1	0.00045045	18.6289	1	1.58796e-05	1.40522	1	0.235851	0.521993	0.706407	0.169918
Ntpcr	12.3018	1	0.00045253	4.2138	1	0.0400965	2.66735	1	0.102426	0.884076	0.42061	0.36253
Golgb1	12.3008	1	0.000452774	6.38243	1	0.0115256	0.00206151	1	0.963785	0.452543	0.339723	0.00590591
Angptl1	12.2876	1	0.000455976	10.8953	1	0.000964064	4.23819	1	0.0395243	-1.02805	-0.97576	-0.583739
Arl2	12.2833	1	0.000457034	8.81106	1	0.0029941	1.53534	1	0.215313	0.615883	0.486036	0.208777
Tnfrsf19	12.2682	1	0.000460747	4.609	1	0.0318046	0.000339569	1	0.985298	-0.896764	-0.63837	0.00509254
Mrps21	12.254	1	0.000464252	11.3187	1	0.000767313	8.20741	1	0.00417196	0.372976	0.404697	0.311275
Ttyh2	12.2303	1	0.000470188	7.66245	1	0.00563819	0.0982293	1	0.753965	0.712502	0.608112	0.0661737
Mdm2	12.2241	1	0.000471756	0.00252089	1	0.959956	7.69177	1	0.00554734	0.48161	-0.00696363	0.375836
Ptrhd1	12.2166	1	0.000473666	9.66331	1	0.00187985	9.21678	1	0.00239807	0.675817	0.561918	0.562358
Pafah1b3	12.2153	1	0.000473994	9.70655	1	0.00183612	0.676739	1	0.410712	0.969684	0.905037	0.222713
Adamts2	12.2145	1	0.000474184	4.48965	1	0.0341006	0.103422	1	0.747761	1.05474	0.628277	0.0966907
Ccdc34	12.2134	1	0.00047448	0.741689	1	0.38912	0.692637	1	0.405269	0.717494	0.180931	0.17272
Mgl2	12.2123	1	0.000474745	4.72482	1	0.0297303	2.3446	1	0.125718	0.970046	0.488124	0.381563
Mrpl24	12.2051	1	0.00047658	20.7744	1	5.1668e-06	12.3978	1	0.000429836	0.375807	0.526853	0.410673
Glmp	12.2044	1	0.000476759	22.3083	1	2.32199e-06	3.0819	1	0.0791682	0.523173	0.778163	0.270479
Gstk1	12.1969	1	0.000478697	3.78462	1	0.0517258	1.08962	1	0.296555	0.135293	-0.0868028	0.126799
Uqcr11	12.1872	1	0.000481193	3.31446	1	0.0686729	44.1447	1	3.04982e-11	0.287839	0.162725	0.591781
Trmt112	12.1842	1	0.000481951	25.9936	1	3.42553e-07	13.4355	1	0.000246903	0.289209	0.468122	0.310722
Nnmt	12.1839	1	0.000482029	7.05513	1	0.00790386	9.01049	1	0.00268435	0.897307	0.726173	0.849078
Kti12	12.1647	1	0.000487023	1.58732	1	0.20771	0.177936	1	0.673153	-0.463171	-0.17999	0.0562923
Cox14	12.1625	1	0.000487591	10.061	1	0.00151444	15.193	1	9.70644e-05	0.372534	0.384253	0.466046
Basp1	12.1531	1	0.000490064	17.9001	1	2.32811e-05	3.02811	1	0.0818333	1.04404	1.41245	0.658002
Tmpo	12.1465	1	0.00049181	0.296868	1	0.585852	17.5325	1	2.82441e-05	0.629353	0.109117	0.795826
Ikbip	12.1354	1	0.000494737	10.1807	1	0.00141919	1.47381	1	0.224745	0.538248	0.549792	0.188625
Me1	12.1336	1	0.000495213	13.9132	1	0.000191451	8.00867	1	0.00465539	0.972229	0.969752	0.887726
Mmd	12.1236	1	0.000497868	6.92029	1	0.00852233	2.01662	1	0.155585	1.26346	0.865455	0.525061
Gatd1	12.1178	1	0.00049942	8.32965	1	0.00390033	1.16259	1	0.28093	0.944939	0.794292	0.250083
Sf3b2	12.1029	1	0.000503445	21.4419	1	3.6472e-06	9.79169	1	0.00175303	0.295732	0.432396	0.284021
Zfp260	12.0872	1	0.000507703	8.08137	1	0.00447226	3.04664	1	0.0809044	0.536615	0.427653	0.258031
Rasl10a	12.0693	1	0.000512596	8.85918	1	0.00291619	5.48315	1	0.0192006	2.10225	1.45207	0.981161
Txnl4a	12.0591	1	0.000515394	5.5518	1	0.0184616	10.4096	1	0.00125365	0.407651	0.290783	0.390209
Tnfrsf21	12.0562	1	0.000516196	4.85264	1	0.0276039	0.411527	1	0.521196	-0.613068	-0.416329	-0.122505
Tsnax	12.0446	1	0.000519422	9.71791	1	0.00182481	5.55531	1	0.0184247	0.450244	0.426951	0.310032
Ryk	12.0441	1	0.000519572	14.0042	1	0.000182399	11.3145	1	0.000769022	0.318707	0.367451	0.328642
Flna	12.0439	1	0.000519614	15.6929	1	7.45018e-05	2.62288	1	0.105333	0.447888	0.591556	0.234242
Polr2e	12.0389	1	0.000521022	23.2857	1	1.39631e-06	12.2923	1	0.000454842	0.450201	0.671025	0.443856
Wbp1	12.0312	1	0.000523179	19.7319	1	8.91033e-06	9.86094	1	0.00168825	0.643704	0.936255	0.608714
Ktn1	12.0297	1	0.000523597	25.0457	1	5.59884e-07	5.88667	1	0.0152559	0.366921	0.608155	0.290602
Arpc3	12.0204	1	0.000526221	0.107405	1	0.743118	3.38959	1	0.0656094	0.282036	-0.0287839	0.163392
Rpl31	12.0144	1	0.000527914	5.21098	1	0.0224446	24.1994	1	8.68598e-07	0.186833	0.133874	0.284363
Nsd1	12.0123	1	0.000528504	28.8067	1	7.9976e-08	8.92358	1	0.00281513	0.462441	0.805094	0.425978
Timp3	12.012	1	0.000528581	10.3419	1	0.00130042	0.857665	1	0.354393	0.87458	0.881667	0.249945
Nin	11.9985	1	0.000532426	5.23311	1	0.0221609	6.41846	1	0.011294	0.683905	0.432246	0.424155
Coq7	11.9924	1	0.000534171	4.79017	1	0.0286227	11.9553	1	0.000544928	0.510084	0.350493	0.528017
2300009A05Rik	11.9896	1	0.000534984	12.1024	1	0.000503558	7.3446	1	0.00672644	0.548216	0.570807	0.417554
Serhl	11.9861	1	0.00053598	7.95037	1	0.00480776	0.141412	1	0.706882	0.581848	0.458391	0.0571346
Pld3	11.9825	1	0.000537023	6.64732	1	0.00993048	0.463865	1	0.495823	0.651833	0.522052	0.137818
Pcmtd2	11.9815	1	0.000537315	5.72403	1	0.0167343	1.70245	1	0.191968	0.711756	0.482676	0.265817
AW551984	11.9719	1	0.0005401	14.5229	1	0.000138468	3.66104	1	0.055699	1.19624	1.66009	0.644105
Ubl7	11.9567	1	0.000544514	15.0126	1	0.000106794	11.9484	1	0.000546953	0.599561	0.702946	0.660341
Ptprd	11.95	1	0.000546469	25.941	1	3.52021e-07	7.94731	1	0.00481588	0.468516	0.760799	0.430148
Tmem165	11.938	1	0.000550011	7.52683	1	0.00607869	7.79924	1	0.00522682	0.424224	0.346793	0.355575
Gpatch8	11.9343	1	0.000551103	15.6524	1	7.61172e-05	0.857069	1	0.35456	0.417239	0.525833	0.115428
Cks1b	11.909	1	0.000558637	2.82138	1	0.0930164	8.45027	1	0.0036499	0.583113	0.325467	0.540139
Tgfb1i1	11.9086	1	0.000558762	12.1851	1	0.000481738	0.589718	1	0.442528	0.74871	0.846201	0.180251
Anapc2	11.9079	1	0.000558975	1.29187	1	0.255703	2.83293	1	0.0923496	0.543706	0.16887	0.237066
Il33	11.8892	1	0.000564594	2.78663	1	0.0950541	0.389745	1	0.532433	2.02276	1.0323	0.384251
Dnpep	11.8789	1	0.000567744	15.6488	1	7.62609e-05	4.37579	1	0.0364529	0.498022	0.660477	0.334269
Pmpcb	11.8655	1	0.000571848	18.7632	1	1.47992e-05	16.5506	1	4.73699e-05	0.402428	0.555315	0.502056
Uqcr10	11.8081	1	0.000589726	7.64869	1	0.00568135	25.7675	1	3.85117e-07	0.304689	0.264144	0.471
Ptges3l	11.808	1	0.000589757	8.78459	1	0.00303785	10.4517	1	0.00122534	0.831677	0.687626	0.918022
Slain2	11.8057	1	0.000590481	7.60158	1	0.00583171	2.84758	1	0.0915114	0.342586	0.276066	0.15731
Srp72	11.8045	1	0.000590873	11.3968	1	0.000735699	4.85163	1	0.0276201	0.348777	0.368314	0.231886
Cdk2ap2	11.788	1	0.000596121	12.8973	1	0.000329065	1.975	1	0.159918	0.510329	0.582225	0.213571
Atp6v0a2	11.7875	1	0.000596309	25.1176	1	5.39375e-07	0.139535	1	0.708744	0.547815	0.958639	0.061578
Tgfb1	11.7835	1	0.00059759	17.797	1	2.45767e-05	0.331982	1	0.564494	0.715244	1.02092	0.143778
Hist1h2bc	11.7753	1	0.000600233	10.3551	1	0.0012912	6.43723	1	0.0111753	0.48174	0.488326	0.351524
Pde2a	11.7483	1	0.000608986	9.54111	1	0.0020092	10.2043	1	0.00140111	1.16151	0.957779	1.04552
Clec2d	11.7441	1	0.000610352	14.2545	1	0.000159679	0.7233	1	0.395064	0.506119	0.592868	0.131282
Cops7a	11.7439	1	0.000610435	13.3842	1	0.000253753	16.1208	1	5.9428e-05	0.402285	0.450176	0.515707
Rack1	11.7317	1	0.000614434	7.64261	1	0.00570054	16.8121	1	4.12684e-05	0.173894	0.152681	0.222614
P3h2	11.7305	1	0.00061484	0.333755	1	0.563456	0.968275	1	0.325111	-0.490818	0.0740542	-0.20856
Ptprz1	11.7304	1	0.000614876	2.21908	1	0.136314	0.169878	1	0.68022	-1.66594	-0.646412	-0.172216
Ifitm1	11.7174	1	0.00061918	10.5517	1	0.00116079	1.02352	1	0.311685	2.48538	2.91193	0.836555
Mtch2	11.706	1	0.000622996	23.5037	1	1.24675e-06	20.3775	1	6.35718e-06	0.336067	0.514419	0.469762
Ppil2	11.6928	1	0.000627418	11.9332	1	0.00055142	2.10395	1	0.146919	0.645803	0.71878	0.266536
Bad	11.6806	1	0.000631551	18.2525	1	1.93475e-05	5.9542	1	0.0146822	0.485787	0.668343	0.347208
Gm15867	11.676	1	0.000633101	9.18362	1	0.0024419	0.0500153	1	0.823037	1.65201	1.30982	0.119311
Yipf3	11.6747	1	0.000633574	9.71289	1	0.0018298	1.78775	1	0.181201	0.464191	0.44776	0.17979
Psmb7	11.6671	1	0.000636153	1.5301	1	0.216097	9.72979	1	0.00181306	0.344943	0.12704	0.319441
Cttn	11.667	1	0.000636186	15.9681	1	6.44191e-05	16.6598	1	4.47179e-05	0.527175	0.719966	0.749077
Maf1	11.6643	1	0.000637108	3.63104	1	0.0567113	10.1422	1	0.00144916	0.484498	0.264752	0.464651
Vcan	11.6593	1	0.000638832	7.09828	1	0.00771578	0.0349384	1	0.851725	0.588552	0.489289	-0.0346628
Tiparp	11.6564	1	0.000639818	14.623	1	0.000131301	17.2572	1	3.26463e-05	-0.444186	-0.52994	-0.561056
Ostc	11.642	1	0.000644792	11.8656	1	0.000571806	2.70692	1	0.0999135	0.317844	0.363499	0.161567
Egr1	11.6398	1	0.000645555	12.2719	1	0.00045982	27.9846	1	1.22282e-07	-0.62325	-0.688554	-1.01726
Nr2f2	11.6392	1	0.000645781	15.0325	1	0.000105675	3.84764	1	0.049816	0.739497	0.859988	0.400586
Itih5	11.6269	1	0.000650059	5.22212	1	0.0223014	1.50919	1	0.219263	-0.751251	-0.547339	-0.277076
Ctdsp2	11.6257	1	0.00065047	6.13687	1	0.0132391	17.9546	1	2.26233e-05	0.392959	0.295443	0.484116
Aif1l	11.6209	1	0.000652162	8.82824	1	0.00296605	7.16088	1	0.00745106	1.29515	0.999841	0.985642
Ddx3x	11.6194	1	0.000652676	19.7319	1	8.91e-06	5.8075	1	0.015958	-0.353471	-0.489388	-0.252079
Mgst1	11.6174	1	0.000653369	7.25185	1	0.00708282	0.097025	1	0.755429	0.641723	0.561848	-0.0635126
Sin3b	11.6138	1	0.000654657	6.68764	1	0.00970836	20.9487	1	4.71752e-06	0.33392	0.293467	0.517236
Ebpl	11.6096	1	0.000656129	10.5771	1	0.00114498	0.281484	1	0.59573	0.569401	0.535724	-0.0889489
Atp5j2	11.6062	1	0.000657329	7.22235	1	0.00720012	16.9925	1	3.75277e-05	0.268444	0.234454	0.3441
Ube2c	11.5997	1	0.000659607	0.869957	1	0.350967	0.953301	1	0.328881	1.30051	0.34099	0.343449
Gria3	11.5953	1	0.000661187	3.73497	1	0.0532848	4.09723	1	0.0429536	1.50342	0.84582	0.766457
Psma4	11.5945	1	0.000661474	5.65571	1	0.0173986	22.8341	1	1.76604e-06	0.282819	0.217448	0.421014
Bhlhe41	11.5817	1	0.000666044	8.31568	1	0.00393042	1.55975	1	0.211702	1.03743	0.865573	0.414382
Pgpep1	11.5589	1	0.00067426	9.62789	1	0.00191645	0.0735108	1	0.786292	0.926012	0.993629	0.0629849
Psmg1	11.556	1	0.000675294	6.10476	1	0.0134818	2.30881	1	0.128643	0.703685	0.551504	0.306841
Vegfb	11.5551	1	0.000675623	14.3743	1	0.000149836	1.51392	1	0.218543	0.800444	1.02636	0.254723
Sh3kbp1	11.5434	1	0.000679889	4.99984	1	0.0253496	0.00132276	1	0.970987	1.7737	0.691445	0.0122771
Rasl2-9	11.5413	1	0.00068068	0.00932205	1	0.923083	0.0108381	1	0.917085	0.486897	-0.0403736	-0.0934684
Usp8	11.5369	1	0.000682289	2.68029	1	0.101597	0.234697	1	0.628063	0.533577	0.278494	-0.0750721
Urm1	11.5152	1	0.000690306	7.83681	1	0.00511928	7.78292	1	0.00527424	0.544373	0.434227	0.440325
Sdf2	11.5131	1	0.000691063	9.07186	1	0.00259572	3.09812	1	0.0783829	0.387334	0.360509	0.209702
Bmp6	11.5054	1	0.00069396	26.5584	1	2.55688e-07	11.1202	1	0.000853908	-0.936896	-1.58759	-0.874772
Tmf1	11.5011	1	0.000695563	6.22448	1	0.0125996	2.12134	1	0.145259	0.341161	0.257711	0.142349
Qsox1	11.49	1	0.000699728	12.0042	1	0.000530806	5.10291	1	0.0238857	0.678165	0.711967	0.486167
Ly6c1	11.4863	1	0.000701124	8.80778	1	0.00299949	0.571686	1	0.44959	0.96533	0.8534	0.226933
Atxn3	11.4771	1	0.000704582	2.61261	1	0.106017	1.62429	1	0.202495	0.62531	0.273883	0.215367
Degs1	11.4729	1	0.00070617	2.92434	1	0.087253	0.0647059	1	0.799207	-0.453578	-0.24525	0.0330723
Zmiz1	11.4709	1	0.000706963	7.52232	1	0.00609393	0.848935	1	0.356854	0.55977	0.436868	0.152786
Rps23	11.4708	1	0.000706991	3.19944	1	0.0736636	15.2747	1	9.29546e-05	0.181021	0.103136	0.222811
Polr2f	11.4698	1	0.000707346	9.54759	1	0.00200212	11.2809	1	0.00078307	0.369919	0.358555	0.374199
Pxn	11.4689	1	0.000707695	1.55049	1	0.213063	4.14207	1	0.0418301	0.895532	0.290918	0.492386
Rer1	11.4569	1	0.000712306	12.6932	1	0.000366991	10.03	1	0.00154012	0.297457	0.334845	0.27132
Spast	11.4544	1	0.00071326	8.25076	1	0.00407351	6.64466	1	0.00994532	0.453797	0.455279	0.358936
Slc9a9	11.4328	1	0.000721575	7.22655	1	0.00718333	4.02183	1	0.0449151	0.746319	0.644349	0.441049
Rps29	11.4245	1	0.000724809	0.5746	1	0.448437	6.38949	1	0.0114798	0.167328	0.0400462	0.130492
Phactr4	11.4235	1	0.000725199	10.6364	1	0.00110883	3.53793	1	0.0599804	0.732427	0.692459	0.381604
Snf8	11.4193	1	0.00072685	11.9139	1	0.000557159	4.77838	1	0.0288192	0.383805	0.417424	0.245467
Wdr48	11.4192	1	0.000726903	3.70081	1	0.054386	3.45718	1	0.0629778	0.553803	0.298934	0.273111
Angpt1	11.414	1	0.000728915	9.26749	1	0.00233257	1.11165	1	0.291723	0.813801	0.763407	-0.258961
Rab13	11.4079	1	0.000731341	19.2348	1	1.15588e-05	4.55075	1	0.0329043	0.511976	0.749101	0.337964
Vkorc1	11.4047	1	0.000732584	7.89079	1	0.00496871	0.198359	1	0.656049	0.414167	0.377017	-0.0585527
Nfic	11.4025	1	0.000733437	10.0701	1	0.00150695	4.13446	1	0.0420185	0.311065	0.309229	0.182197
Egln2	11.4019	1	0.000733689	10.6532	1	0.00109883	5.25498	1	0.0218841	0.510091	0.493239	0.333239
Nfs1	11.3956	1	0.000736179	2.71065	1	0.0996805	11.1824	1	0.000825772	0.574352	0.310721	0.603086
Ttc33	11.3873	1	0.000739479	9.65781	1	0.00188548	4.87414	1	0.027262	0.521853	0.507616	0.337406
Pabpc4	11.3866	1	0.000739743	8.83574	1	0.00295388	9.20921	1	0.002408	0.460514	0.425172	0.406747
Ndufa9	11.385	1	0.00074041	5.06559	1	0.0244054	9.53964	1	0.00201081	0.460812	0.319903	0.421596
Rprd1a	11.38	1	0.000742378	1.51525	1	0.218339	2.08925	1	0.148339	0.607154	0.2172	0.259833
Limd2	11.3781	1	0.000743134	13.241	1	0.000273887	5.20796	1	0.0224837	1.10477	1.06257	0.599523
Cttnbp2nl	11.3736	1	0.000744936	6.52001	1	0.0106668	10.4386	1	0.00123407	0.557263	0.441684	0.57007
Zranb2	11.3657	1	0.000748137	0.14642	1	0.70198	4.34301	1	0.0371612	0.453681	0.05211	0.2705
Cdkn1b	11.3539	1	0.000752917	21.2042	1	4.12861e-06	2.363	1	0.124243	0.514471	0.77943	0.241254
Mien1	11.3518	1	0.000753761	6.40895	1	0.0113547	8.18563	1	0.00422235	0.38993	0.314709	0.344027
Bcam	11.3501	1	0.000754425	6.67095	1	0.0097997	7.53667	1	0.00604558	1.091	0.950247	0.804881
Mfap4	11.345	1	0.000756498	11.8555	1	0.000574923	0.354611	1	0.551514	0.915899	1.0377	-0.182365
Hacd4	11.3289	1	0.000763087	7.52801	1	0.00607471	0.400306	1	0.526931	1.02965	0.911581	0.22408
Pik3ca	11.3255	1	0.000764517	2.61407	1	0.10592	2.5428	1	0.110798	0.386991	0.188357	0.176015
Cbx5	11.3184	1	0.000767432	20.3153	1	6.56731e-06	4.87154	1	0.0273032	0.51999	0.750126	0.371312
Txnrd1	11.3121	1	0.000770016	8.9188	1	0.00282249	3.45654	1	0.063002	-0.349809	-0.339131	0.201604
Mblac2	11.3081	1	0.000771696	2.84003	1	0.0919426	0.0723819	1	0.7879	-0.519707	-0.19544	0.062349
Gmpr2	11.3033	1	0.000773686	6.41477	1	0.0113175	5.03087	1	0.0248993	0.662985	0.544328	0.435391
Mrps35	11.2915	1	0.000778614	9.47701	1	0.00208063	3.08616	1	0.078961	0.870266	0.732284	0.382603
Mir100hg	11.287	1	0.000780502	13.4912	1	0.000239685	14.5357	1	0.000137526	0.535702	0.658485	0.6295
Slc39a13	11.2813	1	0.000782935	5.98951	1	0.0143912	0.77634	1	0.378263	0.63626	0.515956	0.170436
Fam193b	11.2795	1	0.000783664	5.13567	1	0.0234391	0.708277	1	0.400016	0.902468	0.551643	0.203649
Skil	11.2665	1	0.000789168	4.46762	1	0.034543	4.37629	1	0.0364423	-0.355346	-0.233542	-0.225092
Chst2	11.2656	1	0.000789565	9.89914	1	0.00165356	9.16817e-05	1	0.99236	1.23128	0.909996	-0.00285954
Nadk2	11.2607	1	0.000791658	10.9481	1	0.000936996	2.70669	1	0.0999282	0.548232	0.598884	0.260094
Pde8a	11.26	1	0.000791945	1.37265	1	0.241357	0.202817	1	0.652457	-0.779537	-0.304628	-0.0951704
Pwwp3b	11.2506	1	0.00079597	12.3619	1	0.000438186	1.68125	1	0.194758	0.890866	0.955799	0.318513
Tomm6	11.2387	1	0.000801109	4.03039	1	0.0446876	7.22719	1	0.00718077	0.257472	0.16895	0.20867
Neu2	11.2297	1	0.000804993	9.86149	1	0.00168775	8.10319	1	0.00441875	-2.7362	-1.8686	-1.8981
Dennd4a	11.2265	1	0.000806369	8.76468	1	0.00307119	4.59411	1	0.032082	-0.500624	-0.463985	-0.307152
Edil3	11.2243	1	0.000807316	10.2641	1	0.00135644	0.55762	1	0.455221	2.28845	2.20462	-0.498234
Apip	11.2143	1	0.000811701	14.2372	1	0.000161149	8.02856	1	0.00460455	0.497989	0.576701	0.426305
Ifrd1	11.2078	1	0.000814535	9.54391	1	0.00200614	3.11084	1	0.0777728	-0.343806	-0.346651	-0.189593
Mlec	11.2043	1	0.000816081	8.35128	1	0.00385415	6.98733	1	0.00820889	0.407311	0.389094	0.326489
Ints11	11.2016	1	0.000817252	11.1113	1	0.000858046	3.92951	1	0.0474456	0.726935	0.821896	0.401551
Gnb4	11.1999	1	0.000818001	19.5397	1	9.85323e-06	4.68886	1	0.0303588	0.688052	0.974708	0.427191
Adarb1	11.1974	1	0.000819123	10.7128	1	0.00106396	5.35187	1	0.0207	-0.548974	-0.574464	-0.417428
Flot1	11.1954	1	0.000819995	1.50826	1	0.219405	1.12383	1	0.289095	0.450094	0.181117	0.149023
Tshz2	11.1886	1	0.00082302	9.65275	1	0.00189068	2.85561	1	0.0910559	-0.714526	-0.678001	-0.359428
Rps28	11.1871	1	0.000823696	1.27559	1	0.258721	5.61247	1	0.0178331	0.17893	0.0645349	0.133065
Maea	11.1855	1	0.000824411	8.78422	1	0.00303847	6.28779	1	0.0121573	0.49975	0.486539	0.393879
Mocs2	11.1776	1	0.000827915	16.13	1	5.91385e-05	1.28048	1	0.25781	0.309109	0.407895	0.102163
Sec11a	11.1493	1	0.000840621	10.1704	1	0.00142714	5.16555	1	0.0230391	0.326806	0.345953	0.238719
Uaca	11.1461	1	0.000842107	7.15928	1	0.00745772	12.8996	1	0.000328651	0.828983	0.610045	0.869503
Ctsc	11.1396	1	0.000845024	10.891	1	0.000966327	0.273603	1	0.600925	1.98337	2.65733	0.395144
Pdcd5	11.1377	1	0.000845906	16.3701	1	5.21001e-05	13.3214	1	0.000262395	0.317415	0.428777	0.364836
Fbxl3	11.1362	1	0.000846603	0.97262	1	0.324028	0.250092	1	0.61701	0.404595	0.119284	0.0563933
Ptov1	11.1297	1	0.000849573	37.1514	1	1.09306e-09	20.3373	1	6.4921e-06	0.286077	0.590851	0.418977
Timm22	11.1036	1	0.000861593	9.95736	1	0.00160207	7.56713	1	0.00594425	0.594606	0.615218	0.489908
Mrps17	11.0985	1	0.000863983	7.82652	1	0.00514851	4.66892	1	0.0307132	0.444339	0.417201	0.294834
Mettl7a1	11.0929	1	0.000866584	0.00312857	1	0.955395	0.711284	1	0.399018	0.181793	-0.00549306	0.131786
Klhdc3	11.091	1	0.000867466	1.86095	1	0.172515	3.64308	1	0.0563025	0.943535	0.320936	0.419653
2210016L21Rik	11.0818	1	0.000871776	3.32451	1	0.0682542	1.12679	1	0.288461	0.5614	0.309989	0.168993
Pqlc3	11.0741	1	0.000875415	4.16545	1	0.0412565	0.00112264	1	0.973271	1.51447	0.833683	0.00979364
Fosl1	11.0728	1	0.000876034	16.9254	1	3.8877e-05	2.06904	1	0.150316	-0.502252	-0.678644	0.225793
Hpcal1	11.0648	1	0.000879802	6.53006	1	0.0106066	0.0259249	1	0.872084	0.701914	0.541375	0.0359319
Wsb2	11.0624	1	0.000880952	1.21958	1	0.269444	3.17595	1	0.0747297	0.33955	0.117773	0.177879
Ccdc88a	11.0604	1	0.000881902	0.122279	1	0.726576	1.48781	1	0.222557	0.435212	0.050244	0.160337
Nt5c	11.0579	1	0.000883122	8.01716	1	0.00463363	1.71339	1	0.190547	0.611882	0.61804	0.24108
Msantd3	11.0537	1	0.000885118	4.4982	1	0.0339305	3.04718	1	0.0808776	0.714785	0.416865	0.331667
Dynlt1f	11.0486	1	0.000887552	13.1429	1	0.000288617	16.4983	1	4.86944e-05	0.596408	0.721825	0.774627
Arhgap22	11.0449	1	0.000889325	8.86326	1	0.00290967	0.0623339	1	0.802844	0.71973	0.708866	0.0584347
Ptx3	11.0353	1	0.00089391	27.0923	1	1.9397e-07	0.850508	1	0.356409	-0.636421	-1.02546	-0.169297
Bcl9	11.0216	1	0.000900579	1.64282	1	0.199939	0.124955	1	0.723721	1.0299	0.321517	0.0793318
Pbx2	11.0066	1	0.000907886	7.31866	1	0.00682424	5.34563	1	0.0207743	0.919874	0.725776	0.706615
Gpalpp1	11.0049	1	0.000908713	2.23015	1	0.135341	1.78728	1	0.181258	0.721719	0.306484	0.27616
Psrc1	11.0001	1	0.000911051	7.83095	1	0.00513591	6.99598	1	0.00816931	1.93133	1.35108	1.16496
Tead1	10.9935	1	0.000914316	11.2255	1	0.000806819	19.8439	1	8.40286e-06	0.320853	0.337818	0.443668
Olfm1	10.9926	1	0.000914768	6.55966	1	0.0104316	6.47408	1	0.0109459	0.496495	0.423757	0.411985
Rab22a	10.9869	1	0.000917565	4.43739	1	0.03516	2.79438	1	0.0945951	0.357151	0.233908	0.18171
Siae	10.9744	1	0.000923802	4.56176	1	0.0326935	0.00122353	1	0.972096	-0.386223	0.1687	0.00559884
Mpg	10.9743	1	0.000923866	7.85723	1	0.00506179	2.59144	1	0.107442	0.68488	0.621392	0.373025
Cramp1l	10.973	1	0.000924512	2.03681	1	0.153532	0.357211	1	0.550059	0.931361	0.368182	0.124135
Irf2bpl	10.9706	1	0.00092571	16.4616	1	4.96466e-05	0.318338	1	0.572608	0.525821	0.708473	0.0940724
Il17d	10.9595	1	0.000931231	0.302449	1	0.582351	1.11129	1	0.291803	-0.333085	0.0588492	0.164779
Upf3b	10.9552	1	0.000933394	2.06246	1	0.150967	8.20517	1	0.00417712	0.537324	0.237942	0.477996
Ntan1	10.9549	1	0.00093356	4.71074	1	0.0299747	0.357379	1	0.549965	0.357055	0.243533	0.0629839
Borcs7	10.9529	1	0.000934576	6.31536	1	0.0119697	2.47987	1	0.115311	0.412971	0.313471	0.202332
Anapc13	10.9527	1	0.000934689	3.10268	1	0.0781635	13.0565	1	0.000302237	0.326995	0.177871	0.363398
Rap1a	10.9517	1	0.000935163	2.54908	1	0.110358	4.84109	1	0.0277894	0.256971	0.133358	0.173868
Zmynd8	10.9497	1	0.00093621	10.0298	1	0.00154027	4.67419	1	0.0306192	0.658114	0.658735	0.446387
Edn3	10.9435	1	0.00093931	12.7335	1	0.000359173	3.88072	1	0.0488437	-0.989449	-1.18571	-0.563307
Snrk	10.9354	1	0.000943423	1.19119	1	0.27509	5.75377	1	0.0164533	-0.141924	0.0547389	-0.2065
Knstrn	10.9185	1	0.000952082	7.30766	1	0.00686611	12.2161	1	0.000473786	1.60429	1.32406	1.21541
Brd4	10.9101	1	0.000956412	6.97243	1	0.00827752	2.36906	1	0.123762	0.308004	0.255846	0.144681
Ndufb1-ps	10.9043	1	0.000959437	11.1116	1	0.000857915	21.0759	1	4.41435e-06	0.312682	0.350226	0.457978
Maml2	10.8997	1	0.000961784	0.520719	1	0.470535	0.00718237	1	0.932461	-0.440692	-0.086812	0.0161098
Gabra3	10.8934	1	0.000965088	1.87762	1	0.170605	1.19338	1	0.274649	-1.46438	-0.418269	0.436693
Trmu	10.8885	1	0.000967642	1.85361	1	0.173364	0.946647	1	0.330574	1.12644	0.460127	0.278752
Psma6	10.886	1	0.000968926	7.79555	1	0.00523751	11.4678	1	0.000708116	0.297735	0.269191	0.31953
Ip6k2	10.8779	1	0.000973182	7.50387	1	0.00615665	1.52175	1	0.217354	0.529731	0.43996	0.188583
Mtap	10.8655	1	0.000979704	3.87191	1	0.0491006	4.23891	1	0.0395076	0.681786	0.426367	0.42903
Tnrc6c	10.8647	1	0.00098015	4.24177	1	0.039441	0.254449	1	0.61396	0.373412	0.247481	0.0564105
Prex2	10.8578	1	0.000983822	10.0461	1	0.00152671	2.60863	1	0.106284	-0.804826	-0.845442	-0.367734
Rhobtb1	10.8444	1	0.000990959	8.61344	1	0.00333691	1.32943	1	0.248907	0.78779	0.768487	0.285283
Nrbp2	10.8361	1	0.000995416	8.08961	1	0.00445199	2.34191	1	0.125935	-0.2458	-0.192145	-0.24911
Itgb3bp	10.8356	1	0.000995647	11.8754	1	0.000568802	10.5003	1	0.00119355	0.872735	0.909327	0.885955
Mcrip1	10.8215	1	0.00100327	15.3671	1	8.85161e-05	2.63339	1	0.104638	0.373785	0.501978	0.202937
Arl6ip5	10.8094	1	0.00100985	12.8741	1	0.000333169	14.8757	1	0.000114835	0.337435	0.407732	0.43852
Gm6225	10.8021	1	0.00101383	6.21513	1	0.0126663	1.34392	1	0.246343	-1.24283	-0.857499	-0.353079
4931406P16Rik	10.7849	1	0.00102333	8.41117	1	0.00372922	8.54676	1	0.00346138	0.41489	0.413396	0.390619
Ndufab1	10.7681	1	0.00103263	0.614454	1	0.433116	16.6089	1	4.59342e-05	0.307578	0.0790082	0.39171
Nip7	10.7551	1	0.00103995	8.10033	1	0.00442573	3.64508	1	0.0562352	-0.388427	-0.351348	0.234435
Cndp2	10.7436	1	0.00104642	1.21369	1	0.270603	2.3218	1	0.127572	0.724943	0.213981	0.284194
Srgn	10.7379	1	0.00104965	2.3549	1	0.12489	1.6126	1	0.204127	-0.918293	-0.447527	-0.369641
Bbc3	10.7377	1	0.00104973	11.6446	1	0.000643897	2.63178	1	0.104744	1.02374	1.05697	0.501582
Atp5g1	10.7369	1	0.00105023	2.8615	1	0.0907229	3.49262	1	0.0616429	0.286757	0.16162	0.172035
Rspry1	10.7202	1	0.00105971	1.05619	1	0.304086	1.73616	1	0.187626	0.450258	0.139581	0.178232
Hbp1	10.7091	1	0.00106612	2.63167	1	0.104752	6.58708	1	0.0102721	0.426861	0.225158	0.351872
St5	10.7071	1	0.00106724	5.43597	1	0.0197261	4.27288	1	0.0387252	0.564925	0.435504	0.395927
Gamt	10.6948	1	0.0010744	15.0432	1	0.000105078	12.3835	1	0.000433138	0.492514	0.642446	0.550078
Rmdn1	10.6925	1	0.00107571	6.32306	1	0.0119178	0.718516	1	0.396631	0.89532	0.572846	0.196912
Snrnp70	10.6824	1	0.00108158	5.49948	1	0.0190221	2.96845	1	0.0849032	0.304102	0.235378	0.165206
Slc25a51	10.6754	1	0.00108572	12.2671	1	0.000461016	9.41832	1	0.00214828	0.459306	0.527082	0.411788
Pnkd	10.6725	1	0.00108742	7.70572	1	0.0055046	12.4631	1	0.000415069	0.481078	0.419574	0.553166
Nfat5	10.6639	1	0.00109245	8.42534	1	0.00370027	3.97792	1	0.0461006	-0.391355	-0.360752	-0.241214
Irs1	10.6592	1	0.00109526	11.9966	1	0.000532968	0.241445	1	0.623164	0.936139	1.21006	0.139835
Ttc9	10.6538	1	0.00109848	2.04544	1	0.152663	6.52281	1	0.0106499	0.628287	0.261635	0.498318
Arfip2	10.6491	1	0.00110123	7.4358	1	0.0063939	0.356223	1	0.550611	0.685382	0.545189	0.104317
Xpa	10.6477	1	0.00110207	10.5741	1	0.0011468	9.18591	1	0.00243885	0.531172	0.549736	0.545313
Mms19	10.6473	1	0.00110229	6.84227	1	0.00890255	5.99624	1	0.0143364	1.26354	0.787968	0.880391
Mycbp	10.6388	1	0.00110737	4.26066	1	0.0390047	3.43143	1	0.0639669	0.604022	0.385148	0.343497
Prmt2	10.6298	1	0.00111281	7.67545	1	0.00559772	0.0179482	1	0.893426	0.963324	0.867705	-0.0364409
Tnrc6a	10.6162	1	0.00112101	9.84729	1	0.00170082	8.6337	1	0.0033	0.401127	0.406675	0.348723
Kmt2d	10.6115	1	0.00112385	1.1021	1	0.293805	0.0330584	1	0.855724	0.457894	0.136414	-0.0240408
Mrpl40	10.5799	1	0.00114321	9.12112	1	0.00252675	13.8163	1	0.000201583	0.649162	0.693383	0.738532
Tnfaip1	10.5764	1	0.00114538	11.3772	1	0.000743529	2.00416	1	0.156869	0.542757	0.550664	0.219687
Ncbp1	10.5703	1	0.00114917	1.21845	1	0.269666	1.22364	1	0.268647	0.675724	0.241518	0.214515
Chrnd	10.5699	1	0.00114947	8.64034	1	0.003288	11.1269	1	0.00085086	1.40263	1.75223	1.43491
Rrbp1	10.5643	1	0.00115296	4.30488	1	0.0380033	0.731631	1	0.392355	0.294951	0.206899	0.083825
Rpl23	10.5569	1	0.00115756	3.81328	1	0.0508477	14.0224	1	0.000180646	0.168207	0.108965	0.206303
Ap2a2	10.5521	1	0.00116053	23.4126	1	1.30717e-06	7.62572	1	0.00575417	0.42565	0.675947	0.381118
Entpd7	10.5478	1	0.00116325	6.54769	1	0.0105021	0.00209898	1	0.963458	0.971315	0.682975	-0.0102695
Glb1	10.5399	1	0.00116827	9.75715	1	0.00178626	2.08035	1	0.149206	0.741055	0.758993	0.317594
Tes	10.5269	1	0.00117648	9.14213	1	0.0024979	0.0382107	1	0.845021	1.73326	1.4623	0.0757514
Cct4	10.517	1	0.0011828	5.55447	1	0.0184335	15.0145	1	0.000106689	0.240693	0.194317	0.304685
Ift46	10.5132	1	0.00118528	7.00172	1	0.00814314	1.89579	1	0.168551	0.671229	0.551052	0.264483
Sem1	10.5111	1	0.00118661	12.0276	1	0.000524172	23.8815	1	1.0245e-06	0.195335	0.229675	0.317002
Atf7ip	10.5008	1	0.0011932	11.3565	1	0.000751828	2.42251	1	0.119603	0.503102	0.570527	0.235278
Uqcc3	10.4991	1	0.00119432	11.7449	1	0.000610092	4.26969	1	0.038798	0.648329	0.734885	0.464865
Ywhah	10.495	1	0.00119697	14.1743	1	0.000166632	5.92578	1	0.0149209	0.361917	0.483679	0.28295
Gm45716	10.4946	1	0.00119725	9.11115	1	0.00254056	2.26208	1	0.132576	1.24099	1.55293	0.507042
Dnajc2	10.4911	1	0.00119951	13.3738	1	0.000255164	3.08803	1	0.0788702	0.45988	0.592904	0.252115
2610507B11Rik	10.4892	1	0.00120072	4.615	1	0.0316934	1.20718	1	0.271891	0.368798	0.236565	0.118204
Cript	10.4868	1	0.00120233	14.6315	1	0.000130714	2.28095	1	0.130972	0.277055	0.348324	0.126964
Hpn	10.4861	1	0.00120276	0.00953337	1	0.922219	2.9215	1	0.0874066	0.709111	-0.0259826	3.33939
Kcnt2	10.4768	1	0.00120881	10.1314	1	0.00145762	2.70807	1	0.0998418	-0.872331	-0.898971	-0.419565
Dcxr	10.4758	1	0.0012095	14.3679	1	0.000150342	6.58743	1	0.0102701	0.808432	1.19494	0.669377
Sox4	10.4752	1	0.00120985	13.2129	1	0.000278027	10.0649	1	0.00151117	0.429533	0.534	0.459053
Dctn3	10.4708	1	0.00121278	3.72031	1	0.0537545	12.0991	1	0.000504464	0.345952	0.217572	0.378095
C1d	10.4691	1	0.00121387	17.0674	1	3.60766e-05	12.3888	1	0.000431918	0.374126	0.531382	0.408156
Timm21	10.4673	1	0.00121504	7.7042	1	0.00550924	5.65584	1	0.0173973	0.540283	0.500976	0.37288
B3gat3	10.4663	1	0.00121572	1.3525	1	0.244841	0.393191	1	0.530627	0.587947	0.19705	0.112775
Brd3	10.4639	1	0.00121731	3.3224	1	0.0683421	4.13545	1	0.0419939	0.501412	0.303023	0.323795
Mex3a	10.4604	1	0.0012196	0.573927	1	0.448703	0.827596	1	0.362969	0.918319	0.214525	0.258286
Rbms3	10.4579	1	0.00122124	12.7545	1	0.000355147	17.7106	1	2.57188e-05	-0.450488	-0.507248	-0.59591
Rwdd1	10.4566	1	0.00122211	11.4505	1	0.00071476	9.8147	1	0.00173122	0.306595	0.357169	0.312275
Mras	10.456	1	0.00122255	8.64306	1	0.0032831	1.14747	1	0.284079	0.799434	0.642562	0.245747
Gpx7	10.4531	1	0.00122444	13.6143	1	0.000224467	10.5642	1	0.00115296	0.497312	0.630592	0.533745
Plcg1	10.45	1	0.00122651	6.04786	1	0.0139231	1.14696	1	0.284186	0.661717	0.5124	0.230682
Nap1l4	10.4455	1	0.00122949	16.472	1	4.93751e-05	10.6615	1	0.00109391	0.382345	0.514228	0.380728
Rmnd1	10.4335	1	0.0012375	4.72676	1	0.0296968	0.510705	1	0.474834	0.630947	0.46155	0.133097
Lix1	10.4297	1	0.00124002	12.9515	1	0.000319665	11.6485	1	0.000642531	0.625256	0.819994	0.657767
Med25	10.4257	1	0.00124276	7.73555	1	0.0054144	1.70941	1	0.191062	0.302804	0.264773	0.122204
Cebpd	10.4234	1	0.00124429	2.92512	1	0.087211	22.1612	1	2.50694e-06	-0.547281	-0.314091	-0.850588
Dyrk2	10.4207	1	0.0012461	11.2073	1	0.000814777	6.3488	1	0.0117461	0.629052	0.696742	0.520085
Mal	10.4181	1	0.00124788	1.16297	1	0.280851	1.64035	1	0.200278	-1.48492	-0.460903	-0.493074
Akirin2	10.4092	1	0.00125391	0.0475486	1	0.827385	16.2485	1	5.55546e-05	0.389733	0.0270108	0.508747
Timp2	10.3992	1	0.00126067	2.61462	1	0.105883	3.11954	1	0.0773585	0.307103	0.16406	0.1821
Stard13	10.3984	1	0.00126128	11.6985	1	0.000625507	1.5754	1	0.209425	0.662365	0.745254	-0.275062
Thap4	10.3979	1	0.00126157	5.37103	1	0.0204739	1.81605	1	0.177784	0.970144	0.610481	0.305799
Lypla1	10.3822	1	0.00127233	6.15447	1	0.013108	1.91266	1	0.166668	0.448189	0.327665	0.179665
Rgs17	10.3807	1	0.0012734	7.67061	1	0.00561274	0.12484	1	0.723843	1.82076	3.23256	0.213397
Ola1	10.3709	1	0.00128016	10.15	1	0.00144298	21.183	1	4.17455e-06	0.370017	0.389688	0.541929
Nr2c2	10.3704	1	0.00128052	7.35438	1	0.00668996	10.3396	1	0.00130207	0.497956	0.471371	0.567089
Klf10	10.3702	1	0.00128065	13.2423	1	0.000273708	14.077	1	0.000175474	0.616643	0.804539	0.742361
Baz2a	10.3671	1	0.0012828	13.2422	1	0.000273721	7.13313	1	0.00756724	0.562187	0.654756	0.461443
Pdk3	10.35	1	0.00129472	7.38204	1	0.00658785	0.377959	1	0.538698	0.674328	0.524814	0.117565
Med27	10.3454	1	0.001298	1.99616	1	0.157698	0.0665509	1	0.796427	0.701062	0.279954	0.0466459
Mrpl4	10.3417	1	0.00130061	12.6962	1	0.000366393	23.8706	1	1.03033e-06	0.375532	0.423492	0.575282
Traf3ip2	10.333	1	0.0013067	0.83291	1	0.361432	0.137474	1	0.710805	-0.275297	-0.0579991	-0.0664278
Tle6	10.3327	1	0.00130695	0.991301	1	0.319425	1.48838	1	0.222468	-0.344148	-0.0947317	0.378355
Kctd1	10.3257	1	0.00131189	1.45845	1	0.227176	0.0335736	1	0.854617	-0.29438	-0.0964522	-0.0317274
Klf11	10.3244	1	0.00131285	3.04633	1	0.0809197	3.24376	1	0.071696	0.886389	0.414933	0.558035
Myo1e	10.324	1	0.00131311	13.4813	1	0.000240952	0.981083	1	0.321932	0.518432	0.644804	0.167566
Stx7	10.3144	1	0.00131999	1.66403	1	0.19706	2.06405	1	0.150809	0.435714	0.181834	0.191291
2610008E11Rik	10.3076	1	0.00132484	0.00523539	1	0.942319	0.0832774	1	0.772904	0.719302	-0.012657	0.0545001
Tln1	10.3017	1	0.00132905	17.17	1	3.41795e-05	3.99076	1	0.0457505	0.326301	0.475799	0.224142
Eif2a	10.2951	1	0.00133383	7.9527	1	0.00480156	10.3082	1	0.00132441	0.323755	0.300241	0.310584
Tmsb10	10.2801	1	0.00134476	5.31022	1	0.0212007	20.2115	1	6.93361e-06	0.433157	0.335602	0.648052
Tmem59	10.274	1	0.00134922	8.6175	1	0.00332949	3.76973	1	0.0521882	0.25066	0.245885	0.160206
Epn1	10.2682	1	0.00135346	5.88083	1	0.0153066	11.6957	1	0.000626439	0.311501	0.251057	0.352114
Eif4g3	10.2516	1	0.00136566	6.58728	1	0.010271	0.980254	1	0.322136	-0.330796	-0.288117	-0.107223
Cib1	10.2474	1	0.00136881	13.2176	1	0.000277328	3.64767	1	0.0561479	0.590329	0.838673	0.395563
Igfbp6	10.2391	1	0.00137494	0.133276	1	0.715059	0.304903	1	0.580825	0.899154	0.101536	-0.168628
Eif3l	10.2381	1	0.00137572	10.529	1	0.00117518	10.7209	1	0.00105932	0.323677	0.350706	0.321817
Pcbd1	10.2345	1	0.00137842	8.16729	1	0.00426525	0.39353	1	0.53045	0.819094	0.854107	0.169656
Chchd5	10.2327	1	0.00137973	14.3105	1	0.000154999	5.32178	1	0.0210604	0.653965	0.783164	0.477809
Ctnnbip1	10.2318	1	0.00138041	21.1843	1	4.1716e-06	10.7507	1	0.00104241	0.546879	0.820669	0.611281
Cdk2ap1	10.2317	1	0.00138046	1.95703	1	0.161831	23.4926	1	1.25393e-06	0.30901	0.145314	0.494427
Rnasek	10.223	1	0.00138698	6.25389	1	0.0123921	5.96698	1	0.0145762	0.281597	0.236071	0.214211
Hmgn1	10.2172	1	0.00139137	2.22399	1	0.135882	14.6188	1	0.000131593	0.244111	0.125354	0.318612
Htra2	10.1929	1	0.00140985	4.01039	1	0.0452207	0.183957	1	0.667995	0.835419	0.553609	0.112145
Emc8	10.1816	1	0.00141853	6.94328	1	0.00841348	4.22198	1	0.0399037	0.482736	0.420446	0.310557
Pde5a	10.179	1	0.00142048	13.5451	1	0.000232897	4.11626	1	0.0424729	1.11194	1.45045	0.761643
Carhsp1	10.1727	1	0.00142539	4.3748	1	0.0364742	1.35574	1	0.244278	0.533834	0.37493	0.206137
Dhx34	10.1678	1	0.00142915	2.54197	1	0.110857	3.39701	1	0.0653148	2.00107	1.05601	1.67328
Zfp266	10.1673	1	0.00142953	8.65361	1	0.00326414	0.329143	1	0.566164	0.457472	0.427673	0.0788383
Slc25a53	10.1654	1	0.00143098	0.0739596	1	0.785657	0.00429224	1	0.947764	-0.395963	-0.0264491	0.0125561
Lsm10	10.1605	1	0.00143484	10.1686	1	0.00142849	4.89679	1	0.0269066	0.64619	0.800696	0.526676
Sgms1	10.1554	1	0.00143877	2.60668	1	0.106415	1.86119	1	0.172488	0.555821	0.289589	0.223942
2310009B15Rik	10.1547	1	0.00143932	13.237	1	0.000274476	2.46429	1	0.11646	0.355747	0.442094	0.159206
Camk2g	10.1542	1	0.00143974	10.9894	1	0.000916328	5.85001	1	0.015577	0.632153	0.672479	0.502517
Hs2st1	10.1416	1	0.0014496	21.277	1	3.97466e-06	4.64737	1	0.0311012	0.387884	0.638554	0.272209
Bmpr1a	10.1416	1	0.00144961	6.65507	1	0.00988741	2.08318	1	0.148929	0.383751	0.322321	0.173192
Borcs8	10.1397	1	0.00145111	20.5909	1	5.68654e-06	4.76065	1	0.0291176	0.502188	0.796808	0.404039
Armcx2	10.1391	1	0.00145157	10.9202	1	0.000951223	1.71406	1	0.19046	0.534777	0.559369	0.218172
BC004004	10.1346	1	0.00145514	15.74	1	7.26709e-05	2.81209	1	0.0935565	0.327135	0.438364	0.168985
Echs1	10.1324	1	0.00145686	6.32582	1	0.0118993	0.954831	1	0.328493	0.469462	0.379639	0.140696
Cd2ap	10.1254	1	0.00146242	10.8708	1	0.000976919	2.28483	1	0.130644	0.383904	0.451887	0.187422
Snx24	10.1224	1	0.00146478	4.15214	1	0.041582	0.670615	1	0.412837	0.659244	0.377623	0.143573
Alpl	10.1188	1	0.00146763	21.4213	1	3.68646e-06	5.082	1	0.0241755	-1.41683	-2.0471	-0.840353
Irf8	10.1151	1	0.00147057	12.3834	1	0.000433169	3.33614	1	0.0677733	-0.898624	-1.05247	-0.444393
Hoxc6	10.1138	1	0.00147162	8.93971	1	0.00279037	5.98666	1	0.0144144	0.749419	0.643059	0.52975
Frg1	10.1056	1	0.00147821	5.86653	1	0.0154315	2.80881	1	0.0937478	0.374058	0.309645	0.194023
Itgb1bp1	10.1038	1	0.00147967	8.21356	1	0.00415786	7.35188	1	0.00669926	0.476465	0.390442	0.415599
Fam192a	10.0999	1	0.00148279	15.6124	1	7.77433e-05	4.43805	1	0.0351464	0.509371	0.715762	0.32521
Dapk3	10.0982	1	0.00148415	8.07871	1	0.00447883	3.13598	1	0.0765823	0.579599	0.527202	0.3461
Cnn3	10.0978	1	0.00148443	7.30421	1	0.00687934	8.12554	1	0.0043646	0.243143	0.230021	0.237556
Lrig1	10.0948	1	0.00148685	7.89314	1	0.00496226	0.0128251	1	0.909834	-0.399246	-0.389452	0.014983
Dcun1d2	10.0809	1	0.00149816	3.6054	1	0.057592	0.0878563	1	0.76692	0.877407	0.491611	0.0744062
Tmem167	10.0743	1	0.00150355	13.968	1	0.000185949	6.8135	1	0.00904713	0.271974	0.345547	0.229842
Asap3	10.0713	1	0.00150594	3.07498	1	0.0795057	6.28338	1	0.0121875	-0.454436	-0.253278	-0.369423
Has1	10.0658	1	0.00151047	4.92116	1	0.0265297	0.145564	1	0.702811	-0.379488	-0.281962	-0.0450897
Trappc4	10.0518	1	0.00152197	6.33365	1	0.0118468	5.39936	1	0.0201442	0.342332	0.320669	0.269193
Bod1l	10.0507	1	0.00152293	2.66547	1	0.102547	3.09617	1	0.0784767	0.37997	0.202237	0.214669
Thy1	10.0379	1	0.00153354	14.974	1	0.000109005	0.492641	1	0.482752	0.845456	1.17026	0.211575
Kitl	10.0342	1	0.00153657	12.4423	1	0.000419717	2.45089	1	0.117459	0.842067	1.0645	0.38083
Golga3	10.0257	1	0.00154373	7.83899	1	0.00511312	2.88675	1	0.0893109	0.501762	0.447979	0.25945
Pramef8	10.023	1	0.00154598	3.47099	1	0.0624537	3.4406	1	0.0636128	-0.279756	0.155914	-0.247758
Cln5	10.0221	1	0.00154673	13.4353	1	0.000246934	0.242126	1	0.622675	0.514018	0.718981	-0.077695
Eno3	10.0217	1	0.00154711	6.23257	1	0.0125422	7.66434	1	0.00563229	0.609202	0.599657	0.637324
Gatm	10.02	1	0.00154847	1.61657	1	0.20357	5.45124	1	0.0195544	1.74696	0.536489	1.07867
Rps13	10.0184	1	0.00154986	1.35602	1	0.244229	22.5138	1	2.08639e-06	0.162546	0.0644298	0.258416
Mrpl30	10.0121	1	0.00155519	26.192	1	3.09102e-07	14.7953	1	0.000119833	0.262407	0.479996	0.333827
Eif2s3y	10.011	1	0.00155607	2.45003	1	0.117523	10.029	1	0.00154092	0.417241	0.213643	0.429601
Ly6a	10.0088	1	0.00155791	4.86853	1	0.0273508	0.00510386	1	0.943047	0.827065	0.61258	-0.0190213
Neat1	10.0047	1	0.00156145	10.6044	1	0.0011282	6.47902	1	0.0109155	0.387166	0.425084	0.315611
Mrpl10	9.99552	1	0.00156922	8.19804	1	0.00419356	2.39343	1	0.121846	0.63285	0.573066	0.295444
Hoxa9	9.98555	1	0.00157773	4.36158	1	0.0367582	3.57962	1	0.0584926	1.20279	0.623709	0.61568
Tbc1d7	9.98373	1	0.0015793	11.1301	1	0.000849387	2.44881	1	0.117614	0.797328	0.900168	0.347653
Dach2	9.9833	1	0.00157966	0.916686	1	0.338347	8.17527e-11	1	0.999993	0.736345	2.29683	-11.9271
Mrpl35	9.9812	1	0.00158147	10.5686	1	0.00115025	4.9707	1	0.0257802	0.415183	0.462816	0.281519
Rab2a	9.96916	1	0.00159184	10.5683	1	0.00115043	11.9867	1	0.000535818	0.19361	0.207707	0.216379
Tafa5	9.96834	1	0.00159255	0.0182593	1	0.892512	2.44238	1	0.118097	1.14814	-0.0502248	0.563726
Atp6v0e	9.96834	1	0.00159255	1.41465	1	0.234286	8.75168	1	0.00309317	0.339408	0.138327	0.350495
Git1	9.9582	1	0.00160135	7.12854	1	0.00758665	6.13195	1	0.0132761	0.565625	0.507257	0.438842
Syt17	9.95137	1	0.0016073	9.07236	1	0.00259502	0.0459198	1	0.830322	1.22986	1.22483	0.0663726
Plp2	9.9501	1	0.0016084	10.2685	1	0.0013532	2.20085	1	0.137934	0.395514	0.451172	0.194319
Prkar1a	9.9358	1	0.00162095	3.37718	1	0.0661049	23.8002	1	1.06872e-06	0.253552	0.163029	0.429731
Pkn2	9.93204	1	0.00162427	7.66773	1	0.00562172	2.22023	1	0.136213	0.287911	0.275471	0.139645
Snapc2	9.9284	1	0.00162748	6.34415	1	0.0117769	0.620689	1	0.430791	0.676483	0.593649	0.170639
Hk2	9.92741	1	0.00162835	5.70813	1	0.0168865	1.86541	1	0.172002	-0.425126	-0.350266	-0.196321
Sppl2a	9.92687	1	0.00162883	5.50769	1	0.018933	2.08664	1	0.148593	0.330329	0.257029	0.147757
Spcs2	9.92559	1	0.00162997	10.2424	1	0.0013725	25.5225	1	4.37252e-07	0.261731	0.299106	0.464755
Romo1	9.92481	1	0.00163066	3.65083	1	0.0560412	8.85857	1	0.00291716	0.260034	0.172	0.250586
Pcsk2	9.92179	1	0.00163334	0.0108729	1	0.916953	0.332611	1	0.564126	-0.777587	0.0181315	-0.295698
Ptp4a1	9.91695	1	0.00163764	0.0368748	1	0.84772	0.515849	1	0.472618	-0.613369	-0.0273964	0.161329
Gm34455	9.91324	1	0.00164094	0.888198	1	0.345966	0.123795	1	0.724955	-0.619583	-0.195552	0.0782401
Atp6v0b	9.90503	1	0.00164828	16.2744	1	5.47988e-05	7.7076	1	0.00549887	0.299849	0.417267	0.269766
Erp29	9.88544	1	0.00166592	8.6438	1	0.00328177	0.959269	1	0.327371	0.335115	0.337493	0.108436
Cbfb	9.88493	1	0.00166638	2.12998	1	0.144443	10.7446	1	0.00104585	0.309596	0.150549	0.318287
Clcn3	9.88016	1	0.00167071	8.64646	1	0.00327697	5.39445	1	0.0202009	0.603803	0.554624	0.48061
Guk1	9.87743	1	0.00167319	7.45591	1	0.00632287	7.48449	1	0.00622327	0.410327	0.368625	0.360024
Rab34	9.87741	1	0.0016732	14.2912	1	0.000156599	1.85195	1	0.173557	0.43665	0.559564	0.198819
Fnbp1	9.87712	1	0.00167347	6.81169	1	0.00905632	2.62878	1	0.104942	0.646281	0.541771	0.322497
Ccdc107	9.87664	1	0.0016739	1.2016	1	0.273001	3.84597	1	0.0498658	0.468016	0.165214	0.291727
Zdhhc6	9.87267	1	0.00167752	11.3749	1	0.000744452	2.97754	1	0.0844276	0.490715	0.586041	0.255893
Ankrd29	9.86312	1	0.00168625	19.7061	1	9.03114e-06	5.5292	1	0.0187016	-0.809679	-1.1283	-0.559003
Psma5	9.86222	1	0.00168708	6.66566	1	0.00982884	20.5605	1	5.77767e-06	0.27868	0.244178	0.421045
Trappc5	9.85519	1	0.00169353	8.78963	1	0.00302947	6.29704	1	0.012094	0.509881	0.515677	0.411061
Phldb1	9.85507	1	0.00169364	0.00577651	1	0.939416	0.413061	1	0.52042	-0.258842	-0.00697214	-0.057211
Ghdc	9.85085	1	0.00169753	4.44931	1	0.0349154	1.04334	1	0.307045	1.58664	0.75441	0.395488
Rbfa	9.85068	1	0.00169769	8.5054	1	0.00354094	2.2522	1	0.133425	0.573764	0.539683	0.246426
Ift22	9.84857	1	0.00169964	12.1398	1	0.000493581	6.60121	1	0.0101909	0.580746	0.73891	0.507135
Nol10	9.8376	1	0.00170981	1.18947	1	0.275436	2.25596	1	0.133101	-0.616958	-0.220285	0.285581
Fbxo44	9.83685	1	0.0017105	0.40098	1	0.526584	0.123054	1	0.725745	0.28789	-0.0793808	0.200918
Babam2	9.83324	1	0.00171386	7.19229	1	0.00732176	3.13049	1	0.0768405	0.432753	0.387444	0.248743
Slirp	9.8308	1	0.00171614	10.8389	1	0.000993903	14.5608	1	0.000135706	0.301989	0.337862	0.357188
Vasp	9.82659	1	0.00172007	25.4611	1	4.51399e-07	9.36555	1	0.00221102	0.714708	1.26673	0.733837
Serinc1	9.82312	1	0.00172332	1.39454	1	0.237639	6.75459	1	0.0093507	0.311886	0.129992	0.280405
Swi5	9.81962	1	0.0017266	7.9606	1	0.00478065	15.1727	1	9.81102e-05	0.217836	0.213428	0.275831
Txndc15	9.81362	1	0.00173224	15.6815	1	7.49535e-05	4.30217	1	0.0380637	0.387706	0.557296	0.258678
Zwint	9.80559	1	0.00173982	2.37995	1	0.122902	10.7558	1	0.00103954	0.398294	0.205226	0.426485
Copb2	9.80424	1	0.0017411	4.35689	1	0.0368596	8.12541	1	0.00436491	0.298598	0.214321	0.285671
Spag7	9.79902	1	0.00174604	6.00412	1	0.0142725	7.8556	1	0.00506635	0.385429	0.312816	0.365995
Ddx52	9.79176	1	0.00175296	7.88561	1	0.00498296	2.25179	1	0.13346	0.573533	0.507566	0.267547
Cd81	9.79019	1	0.00175445	10.5104	1	0.00118707	2.66472	1	0.102596	0.263522	0.299869	0.151895
Gipc1	9.78916	1	0.00175543	6.53446	1	0.0105805	0.61042	1	0.43463	0.706927	0.605497	0.174976
Trmt1l	9.7888	1	0.00175578	2.26158	1	0.132619	0.153942	1	0.694797	0.488121	0.255069	0.0590506
U2af1	9.77272	1	0.0017712	0.456287	1	0.499364	0.366875	1	0.544712	-0.267646	-0.0639263	0.0524106
Tmem106b	9.77268	1	0.00177124	2.16268	1	0.141398	7.77184e-05	1	0.992966	0.46259	0.214975	0.00130692
Styx	9.77176	1	0.00177213	8.69391	1	0.00319275	2.89196	1	0.0890223	0.521952	0.488963	0.273306
Plet1	9.76859	1	0.00177519	0.0702665	1	0.790949	0.00535002	1	0.941692	-0.559877	0.03907	-0.0205338
Larp1b	9.76499	1	0.00177866	2.31269	1	0.128322	0.00663784	1	0.935066	-0.501053	-0.276417	0.0122718
Maco1	9.76417	1	0.00177946	0.521882	1	0.47004	9.14492	1	0.00249409	0.429259	0.0949992	0.390059
Zfpl1	9.74403	1	0.00179906	7.83151	1	0.00513432	5.03908	1	0.0247817	0.582352	0.651693	0.451628
Fech	9.72561	1	0.00181718	17.5609	1	2.78245e-05	2.37874	1	0.122997	0.455506	0.704682	0.240111
Dnajc15	9.71565	1	0.00182705	3.82857	1	0.050386	20.3026	1	6.61106e-06	0.478355	0.316341	0.720754
Cep170b	9.71479	1	0.00182791	1.94494	1	0.163134	0.556591	1	0.455637	1.02555	0.386314	-0.177211
Tmem120a	9.71461	1	0.00182809	6.32453	1	0.0119079	7.40385	1	0.00650844	0.582806	0.453651	0.518213
Calcr	9.714	1	0.0018287	4.76357	1	0.0290683	8.59462	1	0.00337158	-0.952873	-0.69542	-0.808644
Gm17167	9.7089	1	0.00183377	10.9857	1	0.000918174	8.73546	1	0.0031208	-1.19739	-1.47774	-1.05448
Mrpl51	9.70526	1	0.00183741	7.0188	1	0.00806583	8.20093	1	0.00418689	0.441423	0.39825	0.425126
Htatsf1	9.70517	1	0.00183751	9.69262	1	0.00185009	7.24957	1	0.00709179	0.245586	0.265252	0.214241
Col12a1	9.70453	1	0.00183815	3.85346	1	0.0496435	0.141087	1	0.707202	0.593886	0.37922	0.0688349
Lama5	9.69936	1	0.00184332	13.6236	1	0.000223362	0.222605	1	0.637062	0.743248	0.92968	0.110778
Nrbf2	9.69861	1	0.00184408	12.0909	1	0.000506692	0.688667	1	0.406618	0.528663	0.661613	0.142861
Mri1	9.69404	1	0.00184866	6.57181	1	0.0103607	7.74667	1	0.00538117	0.598921	0.5163	0.545558
Park7	9.6896	1	0.00185314	5.78911	1	0.0161257	9.38658	1	0.0021858	0.275263	0.244531	0.298895
Trappc1	9.68726	1	0.0018555	8.54892	1	0.00345728	5.69357	1	0.0170272	0.636875	0.635525	0.503953
Tmco1	9.68694	1	0.00185582	14.5373	1	0.00013741	0.520705	1	0.470541	0.369768	0.481538	0.0832103
Aldh3a1	9.6775	1	0.00186538	8.05516	1	0.00453741	2.24966	1	0.133644	-0.38391	-0.318479	-0.228668
Eef1a1	9.67032	1	0.00187269	9.45238	1	0.00210875	20.9393	1	4.74071e-06	0.248907	0.264936	0.390669
2310009A05Rik	9.667	1	0.00187607	10.1931	1	0.00140966	6.10157	1	0.0135062	0.488769	0.552073	0.391099
Kirrel3	9.66121	1	0.00188199	5.04195	1	0.0247406	0.346378	1	0.556171	-1.34158	-0.738772	-0.17669
Alkbh3	9.65964	1	0.00188361	2.25991	1	0.132761	1.45826	1	0.227208	0.541422	0.256777	0.205709
S100a1	9.65773	1	0.00188557	1.68545	1	0.194202	0.131825	1	0.716548	0.614956	0.256785	0.0763593
Iscu	9.65259	1	0.00189085	6.30644	1	0.01203	8.49758	1	0.00355619	0.385675	0.349778	0.396367
Haghl	9.65039	1	0.00189311	9.26384	1	0.00233722	1.90133	1	0.167929	1.01415	1.18471	0.361593
Apex2	9.64042	1	0.00190342	4.03586	1	0.0445429	0.0979973	1	0.754246	0.833874	0.466109	0.0631381
Kif21a	9.63999	1	0.00190386	20.6719	1	5.45088e-06	1.9039	1	0.167643	0.62996	1.15226	0.283434
Actr3	9.63998	1	0.00190387	5.49887	1	0.0190288	0.0538665	1	0.816467	0.317713	0.263214	0.0247846
Nhlrc2	9.63989	1	0.00190397	3.66654	1	0.0555153	7.35217	1	0.00669819	0.495599	0.299858	0.406807
Setd3	9.63672	1	0.00190726	6.51286	1	0.0107097	2.03736	1	0.153476	0.325236	0.277163	0.142526
Acd	9.63411	1	0.00190997	4.77217	1	0.0289234	3.78936	1	0.0515794	0.60099	0.40216	0.326123
Rnf212b	9.62955	1	0.00191472	1.16597e-14	1	1	6.17126e-12	1	0.999998	0.914927	-0.138099	4.05184
Brms1	9.62847	1	0.00191584	2.615	1	0.105857	2.74087	1	0.0978117	0.725076	0.355243	0.379514
Ppp2r5c	9.62727	1	0.00191709	13.7165	1	0.000212581	1.03675	1	0.308577	0.393084	0.500182	0.123611
Zfp704	9.62699	1	0.00191739	6.27195	1	0.0122664	3.24813	1	0.0715051	0.669664	0.591124	0.358001
Coq10b	9.62684	1	0.00191754	14.9569	1	0.000109997	0.132244	1	0.716116	-0.322087	-0.448514	0.0391697
Sf1	9.62575	1	0.00191868	1.75974	1	0.184657	0.00217135	1	0.962834	-0.29979	-0.13395	-0.00460846
Ppp3r1	9.61944	1	0.00192528	4.26886	1	0.038817	5.4039	1	0.0200919	0.428653	0.294168	0.309737
Col5a2	9.61806	1	0.00192673	5.09252	1	0.0240292	1.76384	1	0.184147	0.345285	0.275956	0.16709
Ash2l	9.61524	1	0.00192969	6.6397	1	0.00997306	4.0802	1	0.0433885	0.577121	0.505963	0.391735
Commd1	9.61496	1	0.00192999	16.5709	1	4.68637e-05	18.9708	1	1.32736e-05	0.273798	0.393679	0.38499
Iqsec3	9.60428	1	0.00194124	11.1864	1	0.000823999	3.05498	1	0.0804899	0.400076	0.464973	0.22474
Chmp5	9.59757	1	0.00194835	1.54571	1	0.21377	9.00678	1	0.00268981	0.377446	0.159252	0.384029
Mark3	9.5952	1	0.00195086	3.38421	1	0.0658235	0.853822	1	0.355473	0.365867	0.215534	0.104819
Ctps	9.58616	1	0.00196049	4.88826	1	0.02704	1.16386	1	0.280667	-0.457116	-0.363467	0.170214
Csnk2a2	9.57996	1	0.00196713	5.24151	1	0.0220542	7.85093	1	0.00507944	0.322727	0.26038	0.298337
Coq4	9.56216	1	0.00198629	5.30077	1	0.021316	3.2011	1	0.0735887	1.02321	0.648063	0.51198
Rps3	9.56173	1	0.00198675	2.73968	1	0.0978841	20.2654	1	6.74102e-06	0.157238	0.0912125	0.244462
Ldhb	9.56139	1	0.00198713	4.3433	1	0.0371549	1.11236	1	0.29157	0.76808	0.528789	0.24846
Ptgr1	9.55918	1	0.00198952	4.1308	1	0.0421094	12.5501	1	0.00039618	0.485061	0.354306	0.585045
Tspyl1	9.55611	1	0.00199285	2.18869	1	0.139028	0.442373	1	0.505979	0.50434	0.259712	0.109489
Fam104a	9.55589	1	0.00199309	21.3963	1	3.73497e-06	7.16643	1	0.00742806	0.250777	0.413703	0.225258
Adamts1	9.55582	1	0.00199317	19.4609	1	1.02678e-05	18.6911	1	1.53697e-05	-0.641889	-1.00402	-0.91472
Ctxn1	9.55025	1	0.00199923	12.4796	1	0.000411426	0.676016	1	0.410962	0.969016	1.31354	0.282817
Cdc37	9.5499	1	0.0019996	6.52386	1	0.0106437	5.11198	1	0.0237612	0.270085	0.234755	0.20079
Sympk	9.54596	1	0.00200389	3.67396	1	0.0552687	0.399204	1	0.527501	0.481031	0.300704	0.0928292
Zfp771	9.54131	1	0.00200898	9.56467	1	0.00198358	0.372904	1	0.541426	0.290192	0.322992	0.0577841
Jpt1	9.54067	1	0.00200968	0.61362	1	0.433428	5.39893	1	0.0201491	0.427916	0.108534	0.330641
Jmjd6	9.53553	1	0.00201531	1.76013	1	0.184608	1.45542	1	0.22766	0.387536	0.166894	0.147509
Nr2f6	9.53275	1	0.00201838	12.4051	1	0.000428157	4.09089	1	0.043115	0.441166	0.529205	0.298654
Sgca	9.53244	1	0.00201871	1.97237	1	0.160196	1.69445	1	0.193016	0.607865	0.299579	0.258712
Map3k10	9.52849	1	0.00202306	7.5042	1	0.00615554	5.75437	1	0.0164477	0.546427	0.53638	0.409624
Glg1	9.5284	1	0.00202316	6.80002	1	0.0091157	8.9548	1	0.00276742	0.359928	0.328321	0.367576
Asap1	9.52479	1	0.00202715	12.7652	1	0.000353132	1.76419	1	0.184102	0.469927	0.57541	0.198811
Zfp91	9.51562	1	0.00203731	27.4982	1	1.57244e-07	12.5227	1	0.000402028	0.268554	0.494809	0.307925
Suds3	9.5147	1	0.00203833	4.2077	1	0.0402408	10.1964	1	0.00140715	0.416602	0.285245	0.424187
Zbed3	9.51339	1	0.00203978	10.3407	1	0.00130131	3.9847	1	0.0459153	0.662374	0.777743	0.433852
Zfp637	9.51295	1	0.00204026	12.7695	1	0.000352317	5.64751	1	0.0174802	0.528797	0.603618	0.367538
Gng5	9.50939	1	0.00204423	3.40105	1	0.0651548	8.30117	1	0.00396196	0.19745	0.129362	0.199847
Snx3	9.50371	1	0.00205057	22.6682	1	1.92532e-06	13.2283	1	0.000275749	0.197722	0.332407	0.235874
Kctd10	9.5027	1	0.0020517	6.55054	1	0.0104852	4.48702	1	0.0341531	0.613171	0.515226	0.434738
Hipk2	9.50187	1	0.00205262	1.63432	1	0.201107	3.12494	1	0.0771025	0.326524	0.134705	0.187475
Mapkap1	9.49591	1	0.00205931	5.9505	1	0.0147131	9.27108	1	0.00232801	0.369064	0.306106	0.376054
Trp53	9.49576	1	0.00205947	3.95437	1	0.0467498	11.7348	1	0.000613413	0.350819	0.247599	0.432121
Mxi1	9.49366	1	0.00206183	10.9471	1	0.000937481	1.18839	1	0.275654	0.576963	0.594458	0.190978
Chst7	9.47453	1	0.00208344	0.056498	1	0.812119	0.951564	1	0.329322	-0.673798	-0.0575387	0.205477
Runx2	9.47392	1	0.00208413	7.12564	1	0.00759893	4.48054	1	0.034283	0.705304	0.629172	0.501884
Nelfe	9.46954	1	0.00208912	6.19982	1	0.0127763	0.547603	1	0.459299	0.550725	0.480785	0.129439
Dexi	9.46428	1	0.00209511	7.25531	1	0.00706915	3.61214	1	0.0573593	0.422868	0.358654	0.260085
Mex3d	9.45692	1	0.00210354	1.81118	1	0.178367	5.70335	1	0.0169325	0.650327	0.275731	0.462841
Yeats4	9.45567	1	0.00210498	7.8145	1	0.00518287	4.65739	1	0.0309202	0.359439	0.348829	0.251009
Tbcel	9.4555	1	0.00210517	9.11677	1	0.00253277	2.08573	1	0.148681	0.559665	0.640366	0.273809
Slc35e4	9.45528	1	0.00210542	0.0658463	1	0.797483	3.14362	1	0.0762244	0.526849	-0.0449226	0.3302
Mafk	9.45191	1	0.0021093	19.0921	1	1.24559e-05	1.16475	1	0.280482	-0.529248	-0.807293	-0.179352
Ugdh	9.45154	1	0.00210972	15.0378	1	0.000105377	10.4034	1	0.00125786	0.431961	0.602398	0.459848
Khdrbs3	9.44482	1	0.00211747	1.34163	1	0.246747	1.9145	1	0.166464	0.616821	0.250893	0.26652
Gm38832	9.44204	1	0.00212067	0.610594	1	0.434564	0.914123	1	0.339023	0.591121	-0.225594	-0.436895
Glrx5	9.43932	1	0.00212383	2.63915	1	0.104259	24.2377	1	8.51481e-07	0.378177	0.212643	0.651438
Clybl	9.43201	1	0.0021323	9.09422	1	0.00256419	1.80791	1	0.178759	0.657943	0.725153	0.299735
2010109A12Rik	9.42906	1	0.00213574	0.767697	1	0.380931	0.336843	1	0.561657	-0.342368	-0.0696272	-0.098134
Psma3	9.42492	1	0.00214056	2.03183	1	0.154035	15.4561	1	8.44418e-05	0.20584	0.104479	0.271235
Anapc5	9.42372	1	0.00214197	9.90786	1	0.00164575	3.46425	1	0.062709	0.327212	0.355867	0.198577
Fbxl6	9.41651	1	0.00215041	0.966687	1	0.325508	0.252426	1	0.615372	0.755093	0.238446	0.120374
Agap3	9.40824	1	0.00216013	2.26725	1	0.132134	1.86377	1	0.17219	0.635329	0.26636	0.249582
Cd276	9.40787	1	0.00216056	9.16698	1	0.00246421	1.68067	1	0.194836	3.09748	3.1516	1.13262
Anapc4	9.40583	1	0.00216296	14.0824	1	0.00017497	7.66647	1	0.00562565	0.595002	0.817417	0.544698
Gm16253	9.40486	1	0.00216411	0.96075	1	0.326998	0.370308	1	0.542837	0.463989	0.649362	0.32357
Wdr35	9.40164	1	0.00216791	5.12868	1	0.0235336	3.43938	1	0.0636596	0.745807	0.544557	0.415573
Snrnp25	9.39857	1	0.00217154	3.70735	1	0.0541733	4.88387	1	0.0271088	0.901313	0.54634	0.542052
Pex3	9.3951	1	0.00217566	0.989152	1	0.31995	4.33456	1	0.037346	0.499355	0.139881	0.329839
Pcdhb4	9.39102	1	0.0021805	0.775461	1	0.378533	0.447122	1	0.503705	-0.727307	-0.136345	-0.204757
Dap	9.38928	1	0.00218258	7.03473	1	0.00799439	5.15125	1	0.0232297	0.376968	0.376715	0.301701
Stx18	9.38424	1	0.00218859	4.56704	1	0.0325929	3.98574	1	0.0458869	0.47767	0.348154	0.311863
Rps27a	9.38335	1	0.00218965	4.18518	1	0.0407788	29.0443	1	7.07414e-08	0.173307	0.124865	0.324488
1700037H04Rik	9.37964	1	0.00219409	6.40771	1	0.0113626	1.81608	1	0.177781	1.09112	0.82973	0.371479
Ccdc167	9.37284	1	0.00220224	3.28765	1	0.0698031	9.19709	1	0.002424	0.96834	0.50003	0.912704
Nudt14	9.36248	1	0.00221472	7.08668	1	0.00776589	5.03217	1	0.0248808	0.724376	0.714331	0.545094
Tusc3	9.35662	1	0.00222181	7.43447	1	0.00639861	3.4744	1	0.0623252	0.47477	0.468824	0.292857
Pip5k1a	9.35618	1	0.00222235	6.80393	1	0.00909576	7.27227	1	0.00700272	0.385766	0.357054	0.358388
Tmem47	9.35073	1	0.00222896	16.375	1	5.19664e-05	0.924642	1	0.336259	0.457814	0.658622	0.160703
Eif3g	9.34861	1	0.00223155	11.9401	1	0.000549386	14.8768	1	0.000114766	0.304098	0.36231	0.384214
Rap2c	9.34739	1	0.00223304	3.05821	1	0.0803303	2.81488	1	0.0933938	0.517917	0.311639	0.280128
Them4	9.34431	1	0.00223679	1.52595	1	0.216721	0.0576997	1	0.810169	0.735729	0.2163	0.0437704
Alg10b	9.33395	1	0.00224947	1.44087	1	0.229999	4.12493	1	0.0422557	0.651439	0.245712	0.390039
Npepl1	9.33391	1	0.00224952	4.84987	1	0.0276482	5.75721	1	0.0164211	0.637258	0.500525	0.500572
Rpl23a	9.33388	1	0.00224955	9.48957	1	0.00206643	12.0713	1	0.000512041	0.171454	0.186717	0.205183
Adam19	9.33358	1	0.00224992	9.36487	1	0.00221184	0.959202	1	0.327388	1.25724	1.31893	0.395306
Tax1bp3	9.33254	1	0.0022512	5.51418	1	0.018863	8.20641	1	0.00417426	0.425039	0.364559	0.455126
Adss	9.3319	1	0.00225199	3.99401	1	0.0456622	7.04842	1	0.00793354	0.360635	0.253113	0.344261
Il12a	9.32897	1	0.00225559	1.43378	1	0.231148	0.477339	1	0.48963	0.819678	0.307099	0.155279
Lman1	9.32512	1	0.00226034	2.04562	1	0.152644	8.96277	1	0.00275537	0.286218	0.150022	0.303998
Rpl26	9.32269	1	0.00226334	0.709507	1	0.399607	13.705	1	0.000213882	0.156823	0.0466292	0.201913
Mcrs1	9.31336	1	0.00227488	7.31668	1	0.00683175	7.88184	1	0.00499336	0.46168	0.450366	0.415087
Irgm1	9.31322	1	0.00227507	9.49576	1	0.00205948	2.80492	1	0.0939756	-0.83831	-0.92586	-0.461149
mt-Nd5	9.31191	1	0.00227668	15.419	1	8.61181e-05	4.37744	1	0.0364176	0.231345	0.322227	0.173155
Thap3	9.30566	1	0.00228447	5.44044	1	0.0196757	4.0501	1	0.0441687	0.78051	0.571653	0.548915
Chchd1	9.30489	1	0.00228543	2.72882	1	0.0985521	19.6241	1	9.42719e-06	0.334504	0.194894	0.504051
Glod4	9.30041	1	0.00229102	18.2962	1	1.89086e-05	1.96263	1	0.161232	0.469672	0.678903	0.204743
Ipmk	9.29807	1	0.00229396	4.22625	1	0.0398033	0.674008	1	0.411658	0.509623	0.333925	0.127096
Rbms1	9.29743	1	0.00229476	2.9055	1	0.0882779	14.6765	1	0.000127631	0.262281	0.161614	0.35633
Setd1a	9.29543	1	0.00229727	0.096451	1	0.756131	0.507347	1	0.47629	0.665239	0.0623711	0.123144
Neurl1a	9.29439	1	0.00229857	8.84701	1	0.00293569	0.184696	1	0.667369	1.69058	1.48237	0.129155
Stk32a	9.29197	1	0.00230161	9.55027	1	0.0019992	3.65134	1	0.0560242	-1.826	-2.27163	-1.15247
Pam16	9.29195	1	0.00230163	11.0568	1	0.000883634	1.64869	1	0.199138	0.434421	0.545534	0.184242
Mfsd11	9.28288	1	0.00231305	10.6791	1	0.00108355	4.14109	1	0.0418541	0.76677	0.973401	0.500318
Rps6ka3	9.27714	1	0.00232032	2.58587	1	0.107821	0.782583	1	0.376352	-0.291333	-0.161161	-0.0821603
Ccdc12	9.26909	1	0.00233053	5.50838	1	0.0189256	5.95886	1	0.0146435	0.383733	0.314021	0.298426
Timm13	9.2645	1	0.00233638	7.65909	1	0.00564871	24.6953	1	6.71487e-07	0.295499	0.298712	0.511982
Klc1	9.2602	1	0.00234187	11.612	1	0.000655278	6.91354	1	0.00855454	0.524557	0.64079	0.467073
Trip4	9.26012	1	0.00234198	1.77909	1	0.182261	0.13205	1	0.716315	0.60158	0.233454	0.0645792
Thpo	9.25914	1	0.00234323	1.19154	1	0.275018	0.227036	1	0.63373	0.380137	3.30078	0.355499
Cstb	9.25788	1	0.00234484	4.43432	1	0.0352233	16.8442	1	4.05763e-05	0.348515	0.259163	0.512528
Eno1	9.24483	1	0.00236161	15.8649	1	6.8029e-05	20.0971	1	7.361e-06	0.339798	0.50664	0.524761
U2af1l4	9.23404	1	0.00237557	0.0316677	1	0.858759	2.56199	1	0.10946	0.419022	0.0248746	0.217312
Ppp3cb	9.2334	1	0.0023764	8.56673	1	0.00342361	0.728959	1	0.393221	0.331098	0.338054	0.0918688
Unc50	9.22893	1	0.00238221	0.359753	1	0.548643	1.52719	1	0.216535	0.41044	0.0834992	0.165405
Atp6v1d	9.22673	1	0.00238507	13.5734	1	0.000229418	2.21992	1	0.13624	0.41599	0.527927	0.20009
Clns1a	9.225	1	0.00238733	10.385	1	0.00127042	7.59808	1	0.00584303	0.481094	0.557212	0.437017
Mbtd1	9.21882	1	0.0023954	2.03048	1	0.154172	1.43595	1	0.230796	0.371654	0.185566	0.144684
Ppp6r1	9.21453	1	0.00240102	6.09867	1	0.0135284	5.56139	1	0.0183608	0.608263	0.484836	0.446482
Enah	9.2083	1	0.00240921	14.4487	1	0.000144031	13.6491	1	0.00022035	0.459958	0.66495	0.585483
Pdrg1	9.20523	1	0.00241325	11.0605	1	0.00088188	3.06501	1	0.0799947	0.493002	0.579105	0.286923
Eif3j1	9.20463	1	0.00241404	18.2154	1	1.97278e-05	0.116236	1	0.733153	-0.223626	-0.333601	0.026196
Mnat1	9.19901	1	0.00242146	13.8405	1	0.000198998	0.391351	1	0.53159	0.412913	0.556284	0.0859815
Gm11808	9.19617	1	0.00242522	0.406587	1	0.523707	0.966745	1	0.325493	0.220562	0.0478727	0.0710431
Usp5	9.1921	1	0.00243062	13.1361	1	0.000289659	11.2061	1	0.000815303	0.518196	0.765628	0.586064
Sbsn	9.16442	1	0.00246766	2.94494	1	0.086147	16.6554	1	4.48218e-05	-1.02079	-0.613703	-1.51685
Tsfm	9.16327	1	0.00246921	4.30669	1	0.0379627	1.60061	1	0.205817	0.712666	0.490069	0.257585
Skp1a	9.16227	1	0.00247056	11.7311	1	0.000614654	10.2675	1	0.00135396	0.216979	0.261606	0.235118
Cul4a	9.15971	1	0.00247402	10.7499	1	0.00104286	4.79279	1	0.028579	0.541255	0.616192	0.395769
Gm1673	9.15774	1	0.00247668	7.85295	1	0.00507379	1.69955	1	0.192346	0.912499	0.840189	0.396847
Zfand1	9.15517	1	0.00248016	13.9331	1	0.000189433	0.831356	1	0.361881	0.713244	1.107	0.220031
Prss23	9.14972	1	0.00248757	8.8155	1	0.00298683	1.67059	1	0.196179	0.583548	0.645024	0.263992
Ces1d	9.14274	1	0.00249707	1.84319e-10	1	0.999989	8.07882e-11	1	0.999993	0.449489	-17.3633	-23.3139
Arpc5l	9.14231	1	0.00249765	1.85372	1	0.173352	8.54616	1	0.00346252	0.363853	0.171098	0.356634
Gli2	9.14163	1	0.00249858	4.86496	1	0.0274075	0.334233	1	0.563177	-0.653644	-0.416413	-0.121157
Tmed3	9.1375	1	0.00250423	2.1861	1	0.139262	0.941851	1	0.331802	0.364548	0.198109	-0.12652
Prkaa1	9.13733	1	0.00250447	2.46976	1	0.116055	2.18651	1	0.139225	0.657002	0.338977	0.291837
Glul	9.12693	1	0.00251875	6.96396	1	0.00831678	16.6978	1	4.38319e-05	-0.316584	-0.289267	-0.4407
Rps8	9.12248	1	0.00252488	1.91991	1	0.165867	16.0495	1	6.17083e-05	0.165396	0.0816185	0.232904
Mrpl14	9.11939	1	0.00252915	8.28188	1	0.00400426	5.98732	1	0.0144091	0.441352	0.47159	0.360298
Ganab	9.1162	1	0.00253356	4.37107	1	0.036554	2.9256	1	0.0871849	0.428648	0.32326	0.239277
Atp6v1b2	9.11457	1	0.00253581	1.21891	1	0.269574	2.93207	1	0.0868362	0.39296	0.137853	0.210801
Ttc37	9.10485	1	0.00254933	0.156571	1	0.692334	0.723993	1	0.394837	0.581446	0.0680188	0.138892
Dync2li1	9.10365	1	0.002551	4.25585	1	0.0391153	2.16279	1	0.141388	0.554329	0.389117	0.281055
Kdm2a	9.09892	1	0.00255761	2.08123	1	0.14912	8.18838	1	0.00421596	0.384278	0.179694	0.369409
C1qc	9.09141	1	0.00256813	0.829401	1	0.362446	2.1143	1	0.145929	-0.447317	0.180022	-0.336596
Abcd4	9.09115	1	0.00256849	9.62407	1	0.00192044	1.46593	1	0.225989	0.770012	1.39594	0.366301
Cdk5rap3	9.08322	1	0.00257965	11.2451	1	0.000798348	5.46518	1	0.019399	0.429536	0.538259	0.33839
Cetn2	9.07888	1	0.00258579	7.33289	1	0.00677042	19.4177	1	1.05028e-05	0.406987	0.388921	0.607353
Hsp90aa1	9.07492	1	0.00259138	7.61481	1	0.00578907	2.65211	1	0.103412	-0.221249	-0.219813	-0.127785
Rab39b	9.07442	1	0.00259209	1.04843	1	0.30587	0.0840357	1	0.771901	-0.675683	-0.162797	0.0781189
Snhg8	9.0732	1	0.00259383	7.28394	1	0.00695739	5.10958	1	0.0237941	0.230387	0.217673	0.174849
Prpsap1	9.06767	1	0.00260169	8.15132	1	0.00430298	12.1544	1	0.00048971	0.543134	0.641955	0.688911
Anp32b	9.06492	1	0.0026056	1.65639	1	0.198092	23.1897	1	1.4678e-06	0.282284	0.131605	0.473605
Rbfox1	9.06045	1	0.00261197	1.93746	1	0.163945	0.334819	1	0.562835	1.7366	0.883654	0.339151
Pou2f1	9.05413	1	0.00262103	13.3069	1	0.000264432	4.71776	1	0.0298526	0.565522	0.820084	0.432542
C3	9.04467	1	0.00263461	1.21036	1	0.27126	1.92837	1	0.164937	-0.438455	-0.098328	0.49943
Saal1	9.04305	1	0.00263695	5.55678	1	0.0184093	7.72397	1	0.00544925	0.748237	0.539494	0.633207
Tgfbr2	9.03307	1	0.00265139	5.87351	1	0.0153704	5.07626	1	0.0242556	0.412181	0.355274	0.334336
Rnmt	9.03066	1	0.00265489	4.24513	1	0.039363	11.2094	1	0.000813858	0.360229	0.253651	0.413917
Ints4	9.02687	1	0.00266039	7.88986	1	0.00497128	0.332616	1	0.564123	0.903252	0.835481	0.128533
Cuedc2	9.02634	1	0.00266117	11.563	1	0.000672772	9.39506	1	0.00217571	0.340214	0.401302	0.337182
Tufm	9.02295	1	0.0026661	11.6472	1	0.000643007	12.4131	1	0.000426322	0.436475	0.567897	0.547783
Rasgef1b	9.02243	1	0.00266686	5.41655	1	0.0199468	0.00705646	1	0.933054	1.96129	1.12956	-0.0349216
Dedd	9.01795	1	0.00267342	5.51989	1	0.0188014	6.2914	1	0.0121325	0.534122	0.402175	0.468634
Abcb6	9.01699	1	0.00267481	4.20782	1	0.0402379	0.95793	1	0.327709	0.997559	0.640919	0.251572
Rbbp4	9.01561	1	0.00267683	9.71735	1	0.00182537	16.3848	1	5.16969e-05	0.293612	0.33705	0.422119
P4hb	9.01267	1	0.00268114	7.73858	1	0.00540534	5.83727	1	0.0156902	0.248595	0.25959	0.219952
Slc23a2	9.01128	1	0.00268318	6.59068	1	0.0102514	0.436484	1	0.508824	-0.295312	-0.247674	-0.0698139
Hnrnpul1	9.00463	1	0.00269296	6.21427	1	0.0126725	2.60492	1	0.106533	0.421003	0.365688	0.229059
Gm45570	9.00207	1	0.00269674	2.23972	1	0.134505	0.225481	1	0.634895	-0.795639	-0.252917	0.174589
Uck2	8.99934	1	0.00270077	3.60335	1	0.0576634	0.876445	1	0.349177	-0.312382	-0.208604	-0.0973061
Parp8	8.98652	1	0.00271979	5.40902	1	0.020033	0.172196	1	0.678168	0.582084	0.442269	-0.0779111
Fmnl3	8.97876	1	0.00273136	10.7516	1	0.00104189	1.46574	1	0.22602	1.19111	1.32966	0.44069
Card10	8.96754	1	0.00274819	0.0109171	1	0.916784	0.921937	1	0.336967	-0.64814	0.0199768	0.286127
Atp5md	8.96572	1	0.00275092	11.4604	1	0.000710937	22.347	1	2.27573e-06	0.254813	0.319879	0.436654
Nelfcd	8.964	1	0.00275352	3.76112	1	0.0524575	4.31184	1	0.037848	0.856119	0.64186	0.581843
Psmb2	8.96382	1	0.00275379	5.31378	1	0.0211575	18.8374	1	1.42351e-05	0.239934	0.209027	0.374678
Plgrkt	8.9608	1	0.00275835	12.07	1	0.000512403	5.73548	1	0.0166255	0.435946	0.516011	0.346338
Pdha1	8.95442	1	0.00276799	6.11479	1	0.0134055	2.10111	1	0.147192	0.387854	0.333035	0.182311
Lsm5	8.95252	1	0.00277087	9.84612	1	0.0017019	10.8587	1	0.000983303	0.384796	0.467545	0.449314
Tmem63b	8.94551	1	0.00278153	11.6416	1	0.000644942	2.34777	1	0.125463	0.542668	0.699121	0.282231
Esrra	8.94131	1	0.00278793	8.16155	1	0.00427878	6.04822	1	0.0139203	0.696067	0.655537	0.553281
Mtpn	8.94031	1	0.00278946	0.837215	1	0.360195	2.78055	1	0.0954152	0.328785	0.108017	0.192088
Rybp	8.93948	1	0.00279073	2.65466	1	0.103247	0.122818	1	0.725998	-0.377659	-0.216133	-0.0457359
Ube3a	8.93625	1	0.00279566	11.2448	1	0.000798463	16.5698	1	4.68925e-05	0.266896	0.330626	0.3803
Dpagt1	8.93513	1	0.00279738	0.014999	1	0.902526	0.0773816	1	0.780878	0.868514	-0.0285836	0.0672083
Fblim1	8.93286	1	0.00280085	4.66635	1	0.0307592	0.0353441	1	0.850876	1.43899	0.702284	-0.0536107
Cct2	8.9314	1	0.0028031	1.76719	1	0.18373	21.2251	1	4.08382e-06	0.217116	0.10348	0.360229
Mphosph9	8.92959	1	0.00280587	4.00129	1	0.0454654	1.1646	1	0.280513	1.45017	0.737864	0.32162
Naxe	8.92935	1	0.00280625	17.23	1	3.31165e-05	6.03014	1	0.0140636	0.361302	0.533432	0.297957
Nipal3	8.92896	1	0.00280684	0.818393	1	0.365651	0.0752743	1	0.783807	0.361779	-0.229811	-0.140883
Tmem9	8.9283	1	0.00280786	12.8794	1	0.00033221	0.893607	1	0.344502	0.600371	0.77132	0.190712
Selenoi	8.92784	1	0.00280857	4.23522	1	0.0395935	3.04718	1	0.0808777	0.56785	0.397364	0.334201
Asb7	8.92563	1	0.00281196	0.771901	1	0.37963	2.66642	1	0.102486	0.909973	0.260475	0.516354
Camkk2	8.92406	1	0.00281439	0.337983	1	0.560996	4.96635	1	0.0258452	0.638049	0.112746	0.422491
Map1s	8.92194	1	0.00281764	2.93413	1	0.0867256	3.7704	1	0.0521673	0.508228	0.328135	0.333197
Ctcf	8.916	1	0.00282683	3.24637	1	0.0715816	3.784	1	0.0517447	0.407226	0.260879	0.271053
Nomo1	8.90702	1	0.00284077	2.09829	1	0.147464	11.1816	1	0.000826146	0.4198	0.20361	0.475993
Hsdl2	8.90555	1	0.00284305	6.19049	1	0.0128438	1.77171	1	0.18317	0.550262	0.44378	0.224067
Dcx	8.90475	1	0.0028443	11.0172	1	0.000902694	0.236951	1	0.626417	1.54092	3.37751	-0.323721
Mob2	8.90365	1	0.00284602	2.74973	1	0.097271	8.37839	1	0.00379709	0.350757	0.202309	0.366687
Pbxip1	8.89821	1	0.00285451	6.26166	1	0.0123378	1.23393	1	0.266643	0.374296	0.319876	0.138916
Crim1	8.89646	1	0.00285724	10.9002	1	0.000961535	2.86364	1	0.0906024	-0.7177	-0.813143	-0.409157
Cep63	8.89463	1	0.00286011	4.15791	1	0.0414406	3.72333	1	0.0536574	0.550825	0.349322	0.35682
Ptp4a2	8.88774	1	0.00287093	11.888	1	0.000564956	10.9865	1	0.000917782	0.220786	0.279319	0.257663
Sync	8.8871	1	0.00287192	13.4224	1	0.000248638	1.47674	1	0.224286	0.597055	0.858402	0.232362
Qser1	8.88514	1	0.00287501	11.7308	1	0.00061475	4.46683	1	0.034559	0.350133	0.438074	0.253452
Cilp	8.86872	1	0.00290098	10.3734	1	0.00127845	0.977534	1	0.322808	0.544161	0.64163	0.177908
Nelfb	8.86576	1	0.00290569	3.46485	1	0.0626861	2.20998	1	0.137121	0.495617	0.333821	-0.221042
Ift88	8.86307	1	0.00290997	7.93183	1	0.00485728	2.34628	1	0.125582	0.614858	0.682249	0.290235
Etfdh	8.85291	1	0.00292622	8.21784	1	0.00414806	0.99399	1	0.318769	0.462927	0.460594	0.151284
Clcf1	8.84874	1	0.00293292	11.2358	1	0.000802333	2.10793	1	0.146537	-0.442851	-0.525611	-0.210497
Tmem208	8.84549	1	0.00293815	5.86073	1	0.0154823	9.42423	1	0.00214137	0.35114	0.325304	0.399401
Ralb	8.84398	1	0.00294057	14.4606	1	0.000143122	6.44191	1	0.0111459	0.463674	0.711323	0.417905
Pdgfb	8.84311	1	0.00294197	9.386	1	0.00218649	6.5176	1	0.0106812	1.09858	1.19034	1.24198
Paip1	8.83862	1	0.00294923	10.4036	1	0.0012577	4.42536	1	0.0354087	0.295645	0.331398	0.208177
Pmaip1	8.83852	1	0.00294939	1.84053	1	0.174889	0.192032	1	0.661231	1.12444	0.528725	0.18431
Fnta	8.82711	1	0.00296788	6.13525	1	0.0132513	12.803	1	0.000346065	0.387295	0.344864	0.501799
Bag1	8.82681	1	0.00296837	2.37846	1	0.123019	19.442	1	1.03702e-05	0.284818	0.155755	0.419081
Man1a	8.82644	1	0.00296897	9.43356	1	0.00213051	1.01978	1	0.312572	-0.443027	-0.461945	-0.149875
Ppp2r5d	8.82238	1	0.00297559	3.67598	1	0.0552019	1.33743	1	0.247487	0.651742	0.411798	0.232979
Rars2	8.81857	1	0.0029818	6.92701	1	0.00849034	2.54678	1	0.110519	0.877704	0.805861	0.405989
Dnajc3	8.81303	1	0.00299086	22.8409	1	1.75983e-06	0.119406	1	0.72968	-0.282254	-0.495046	-0.035478
Eif4ebp2	8.81171	1	0.00299304	15.5382	1	8.08547e-05	8.39957	1	0.0037531	0.375088	0.5374	0.360638
Mrpl18	8.81135	1	0.00299362	14.7075	1	0.000125545	5.99784	1	0.0143234	0.494357	0.71187	0.411715
Man1b1	8.81125	1	0.00299379	2.99628	1	0.0834557	3.49926	1	0.0613962	0.618521	0.382174	0.40517
Gm43581	8.8106	1	0.00299486	3.49793	1	0.0614456	1.76928	1	0.183472	-0.374157	-0.219171	-0.338395
Vps53	8.81005	1	0.00299576	0.69823	1	0.403379	0.621697	1	0.430417	0.512705	0.133431	0.118439
Etfb	8.80883	1	0.00299776	8.67067	1	0.00323372	19.0201	1	1.29346e-05	0.332991	0.350761	0.509572
Pih1d1	8.80562	1	0.00300305	12.5141	1	0.000403883	3.23528	1	0.0720678	0.387588	0.480833	0.22393
Mlf1	8.79643	1	0.0030182	4.95752	1	0.0259774	1.12628	1	0.28857	-1.34734	-0.977113	0.516205
Ccnc	8.79109	1	0.00302706	1.99041	1	0.158298	0.350678	1	0.55373	0.453391	0.220071	0.0868961
Usp4	8.78664	1	0.00303444	3.00794	1	0.0828577	4.28851	1	0.0383707	0.447541	0.269934	0.304031
Apobec1	8.78497	1	0.00303722	1.00955	1	0.315011	0.22845	1	0.632675	-0.441705	0.160489	0.0906902
1500011B03Rik	8.78102	1	0.00304382	14.3845	1	0.000149024	2.51562	1	0.112723	0.7063	1.00466	0.3664
Prdx6	8.77594	1	0.00305229	7.7104	1	0.00549037	4.05406	1	0.0440654	0.316781	0.33004	0.228302
Vapa	8.76637	1	0.00306836	18.3804	1	1.80905e-05	36.844	1	1.27968e-09	0.201055	0.320253	0.432146
Ankrd40	8.75888	1	0.00308099	14.8129	1	0.00011872	3.50605	1	0.0611451	0.344064	0.486246	0.212297
Vps29	8.75603	1	0.0030858	6.22981	1	0.0125617	12.2267	1	0.0004711	0.312896	0.290589	0.390922
Tmem255a	8.7552	1	0.0030872	4.2146	1	0.0400774	2.18438	1	0.139417	-0.925557	-0.66109	-0.393912
Mplkip	8.75424	1	0.00308883	6.5566	1	0.0104496	4.49137	1	0.0340664	0.458284	0.420456	0.33417
Gatb	8.74897	1	0.00309778	0.905479	1	0.341317	0.674329	1	0.411546	0.865804	0.238394	0.219917
Slc25a27	8.74839	1	0.00309876	7.35132	1	0.00670135	1.39655	1	0.237301	0.849452	0.849352	0.311761
Oxa1l	8.74593	1	0.00310293	11.5553	1	0.000675563	3.31161	1	0.0687919	0.480685	0.553665	0.321795
Chchd2	8.74183	1	0.00310992	0.432975	1	0.510533	14.7912	1	0.000120093	0.158901	0.0385522	0.219359
Paqr9	8.73827	1	0.003116	1.10425	1	0.293336	0.284064	1	0.59405	0.675818	-0.3503	-0.323528
Mrpl13	8.73257	1	0.00312576	8.56614	1	0.00342472	10.2896	1	0.00133779	0.365223	0.408569	0.400937
Klhdc2	8.73131	1	0.00312791	8.81662	1	0.00298499	22.945	1	1.66707e-06	0.245103	0.259893	0.416491
Zfc3h1	8.7213	1	0.00314514	5.57231	1	0.0182467	4.80785	1	0.0283304	0.482655	0.395262	0.355676
Bvht	8.72038	1	0.00314673	4.97139	1	0.0257699	0.783112	1	0.376191	0.739177	0.607902	0.265002
Bbx	8.71514	1	0.00315579	4.33042	1	0.037437	4.67988	1	0.0305178	0.368364	0.277728	0.273185
4632428C04Rik	8.71318	1	0.00315917	2.79064	1	0.0948161	5.11596e-11	1	0.999994	0.808722	-0.561106	10.0319
Mcts2	8.70919	1	0.00316611	16.0258	1	6.24841e-05	5.84954	1	0.0155811	0.730272	1.08022	0.596333
Manbal	8.70449	1	0.00317427	1.35478	1	0.244444	3.14923	1	0.0759629	0.382135	0.160103	0.2221
Steap4	8.70349	1	0.00317601	9.50138	1	0.00205318	9.09586	1	0.00256189	-0.848022	-0.9515	-0.887774
Snx1	8.7034	1	0.00317617	4.20596	1	0.0402823	2.67758	1	0.10177	0.382762	0.300127	0.232507
Gm4258	8.70213	1	0.00317839	3.80895	1	0.0509794	2.02516	1	0.154712	1.15154	0.766184	0.603668
Ackr3	8.7012	1	0.00318001	11.8245	1	0.000584571	0.931309	1	0.334523	-0.522808	-0.666255	-0.183667
Esd	8.7011	1	0.00318019	11.611	1	0.000655645	35.2355	1	2.92155e-09	0.280887	0.367349	0.614351
Creb3l1	8.6863	1	0.0032061	2.83013	1	0.092511	0.249244	1	0.617608	0.552241	0.330175	0.105466
Gm15408	8.67292	1	0.00322973	0.481387	1	0.487795	0.814042	1	0.366928	0.335087	-0.171167	-0.831694
Ntn4	8.66438	1	0.0032449	6.95007	1	0.00838159	7.8629	1	0.00504594	-0.382139	-0.370206	-0.37553
Hdgfl3	8.6552	1	0.00326129	0.920915	1	0.337235	0.030854	1	0.860566	-0.555637	-0.182119	-0.0307383
Fh1	8.65309	1	0.00326507	11.6916	1	0.000627837	20.2819	1	6.68289e-06	0.353625	0.442786	0.592658
Ywhag	8.65073	1	0.0032693	4.22944	1	0.0397285	0.618365	1	0.431655	0.264027	0.190937	0.0672768
Ap1s1	8.64422	1	0.00328101	17.1936	1	3.37574e-05	8.58527	1	0.00338892	0.475046	0.84389	0.528032
Sec24b	8.64289	1	0.0032834	0.000777238	1	0.977759	1.22052	1	0.26926	0.469921	0.00402316	0.158127
Begain	8.64261	1	0.0032839	1.18053	1	0.277248	1.91661	1	0.166231	-0.542068	0.154738	0.423023
Kctd17	8.6419	1	0.00328519	0.258903	1	0.610875	3.68904	1	0.0547712	0.604552	0.0990977	0.362492
Gpr153	8.63461	1	0.00329836	1.82162	1	0.177121	0.777803	1	0.377814	1.24253	0.540626	-0.396361
Zfp959	8.63179	1	0.00330346	0.061955	1	0.803432	1.81748	1	0.177613	0.683594	0.0495292	0.289431
Npc1	8.6248	1	0.00331617	9.18201	1	0.00244405	2.86588	1	0.0904764	0.513949	0.60206	0.285641
Krcc1	8.62377	1	0.00331805	18.2893	1	1.89775e-05	4.07583	1	0.0435009	0.346	0.568792	0.258171
Serpinb1a	8.61916	1	0.00332645	5.60336	1	0.017926	0.522677	1	0.469702	1.06091	1.09177	0.314646
Pomp	8.61674	1	0.00333088	5.88365	1	0.0152821	14.8943	1	0.000113705	0.228469	0.208635	0.313896
Tti2	8.60939	1	0.00334434	0.221471	1	0.637921	2.37052	1	0.123646	-0.177486	-0.0246374	0.18362
Dcps	8.60441	1	0.00335349	3.88021	1	0.0488583	7.50027	1	0.00616896	0.706317	0.422052	0.62208
Siah1a	8.60221	1	0.00335756	1.45091	1	0.228382	0.995451	1	0.318414	0.41339	0.171717	0.133726
Tsg101	8.60094	1	0.0033599	13.0482	1	0.000303581	9.09232	1	0.00256685	0.34223	0.459553	0.35486
Ttc4	8.59201	1	0.00337641	2.83693	1	0.0921198	6.6314	1	0.0100197	0.599693	0.350026	0.523361
Nit2	8.58555	1	0.00338841	2.5249	1	0.112062	10.7987	1	0.00101569	0.503011	0.270319	0.56737
Dync1li2	8.57536	1	0.00340743	7.13934	1	0.00754108	5.09102	1	0.0240501	0.450775	0.436264	0.340657
Smad4	8.57453	1	0.00340897	13.3718	1	0.000255438	9.26387	1	0.00233718	0.313651	0.427133	0.341056
Smarca1	8.57246	1	0.00341286	6.91767	1	0.0085348	3.00304	1	0.0831084	-0.343095	-0.251453	-0.274552
Dusp3	8.56871	1	0.0034199	3.76128	1	0.0524523	2.18865	1	0.139031	0.446913	0.300774	0.220405
Smarcc2	8.5603	1	0.00343572	8.11215	1	0.00439696	1.10353	1	0.293492	0.452202	0.444948	0.153452
Pex13	8.55729	1	0.00344141	9.7996	1	0.0017455	2.35668	1	0.124747	0.505256	0.546833	0.266931
Pgghg	8.55697	1	0.00344202	3.82558	1	0.0504759	3.75875	1	0.0525318	-0.256861	0.129307	0.28419
Nav2	8.5555	1	0.0034448	6.41863	1	0.0112929	1.46803	1	0.225656	-0.990946	-0.894332	-0.485963
Rnf41	8.55398	1	0.00344768	0.546175	1	0.459885	3.15747	1	0.0755804	0.724787	0.148902	0.381642
Tiprl	8.55278	1	0.00344995	4.36028	1	0.0367864	6.52489	1	0.0106375	0.43613	0.344718	0.389015
Faf2	8.55126	1	0.00345283	18.8532	1	1.41172e-05	0.487195	1	0.485181	0.392444	0.667333	0.10319
Tnfrsf12a	8.54967	1	0.00345585	7.46253	1	0.00629964	1.13489	1	0.286734	-0.265094	-0.264473	0.0998961
Gm14295	8.5484	1	0.00345825	4.76818	1	0.0289904	0.00377207	1	0.951027	0.725583	0.42348	-0.0108453
Rxrb	8.54698	1	0.00346097	11.4448	1	0.000716932	1.56513	1	0.210915	0.426773	0.506095	0.173386
Myl4	8.5433	1	0.00346797	3.58523	1	0.0582952	0.558416	1	0.454899	0.916153	0.721334	0.261783
Uqcc2	8.54187	1	0.00347069	1.64858	1	0.199153	4.44998	1	0.0349017	0.298112	0.14096	0.219209
Pgd	8.53713	1	0.00347973	4.27197	1	0.0387459	0.667105	1	0.414063	0.779667	0.501932	0.185333
Capn2	8.53664	1	0.00348069	6.14461	1	0.0131814	6.01098	1	0.0142171	0.317744	0.286879	0.279255
Chd7	8.53472	1	0.00348435	2.14943	1	0.142623	9.84751	1	0.00170062	0.449462	0.234741	0.48358
Cmc1	8.53384	1	0.00348603	19.7317	1	8.91101e-06	1.96653	1	0.160817	0.474288	0.838605	0.235892
Dynlt1a	8.53359	1	0.00348651	10.3964	1	0.00126264	5.62511	1	0.017705	1.25607	1.69963	0.816795
Oaf	8.52722	1	0.00349873	2.14633	1	0.142911	2.38669	1	0.122372	0.606862	0.337062	0.352814
Ms4a4d	8.51664	1	0.00351915	14.9109	1	0.000112712	0.615656	1	0.432666	-0.525053	-0.762731	-0.14522
Rabep1	8.50839	1	0.00353513	3.91675	1	0.0478072	0.683162	1	0.4085	0.378033	0.260679	0.101739
Nudt1	8.50118	1	0.00354916	6.26992	1	0.0122805	2.81909	1	0.093149	1.12454	0.716576	0.478902
Usp22	8.49577	1	0.00355973	12.2459	1	0.00046629	11.7175	1	0.000619158	0.449419	0.570269	0.588602
S1pr1	8.49233	1	0.00356647	4.70889	1	0.030007	0.866352	1	0.351967	1.49722	1.04683	0.405273
Nfx1	8.48564	1	0.00357961	5.43345	1	0.0197546	2.81036	1	0.0936572	0.453718	0.359731	0.246225
Cirbp	8.47814	1	0.00359439	8.72274	1	0.00314265	0.00794874	1	0.928958	0.515606	0.525894	-0.0157221
Rps24	8.47785	1	0.00359497	2.18036	1	0.139782	11.9574	1	0.000544296	0.158328	0.086376	0.19911
Sntb2	8.47759	1	0.00359547	5.14144	1	0.0233613	0.667396	1	0.413961	-0.315601	-0.262991	-0.0885066
Simc1	8.47506	1	0.00360049	6.07279	1	0.013728	0.161547	1	0.687736	-0.398539	-0.315889	-0.0568023
Eif4e2	8.47231	1	0.00360593	11.2931	1	0.000777971	18.7244	1	1.51035e-05	0.290843	0.392935	0.483317
Uba3	8.46971	1	0.00361108	10.7448	1	0.00104575	3.31482	1	0.0686579	0.496818	0.639037	0.325259
Yaf2	8.46619	1	0.00361808	10.4583	1	0.00122099	11.1005	1	0.000863028	0.292593	0.350001	0.346256
Rpn2	8.46328	1	0.00362388	0.51553	1	0.472755	7.72218	1	0.00545465	0.321229	0.0849797	0.308482
Cxxc5	8.45634	1	0.00363774	8.15408	1	0.00429645	1.1265	1	0.288524	0.659855	0.664483	0.246762
Casp4	8.45462	1	0.00364117	5.11459	1	0.0237255	7.77963	1	0.00528386	-0.454205	-0.376068	-0.448836
Camkmt	8.45446	1	0.00364149	1.07855	1	0.299023	0.364607	1	0.545959	-0.476522	0.175972	-0.106502
Denr	8.45165	1	0.00364713	13.4718	1	0.000242179	9.00329	1	0.00269495	0.33757	0.453457	0.354103
Calu	8.45015	1	0.00365013	3.13407	1	0.0766723	0.0300008	1	0.862488	0.290977	0.191763	-0.0181977
Rwdd2a	8.44761	1	0.00365524	1.31957	1	0.25067	1.61747	1	0.203445	-0.598538	-0.171732	0.628154
Junb	8.44193	1	0.00366667	3.45107	1	0.063211	18.8736	1	1.39669e-05	-0.345808	-0.236494	-0.548189
Gps1	8.44036	1	0.00366983	6.40102	1	0.0114055	4.54291	1	0.0330553	0.410789	0.387152	0.289881
Arhgap29	8.43792	1	0.00367477	13.8266	1	0.000200475	8.01735	1	0.00463313	0.42917	0.62213	0.453428
St8sia2	8.43725	1	0.00367611	1.24954	1	0.26364	0.984599	1	0.321066	2.22773	0.557189	0.509839
Surf4	8.43247	1	0.0036858	5.85472	1	0.0155353	3.61352	1	0.0573116	0.276799	0.247281	0.18346
Copb1	8.4252	1	0.00370055	3.25004	1	0.0714219	1.07254	1	0.300373	0.285496	0.19463	0.110967
Aida	8.42486	1	0.00370124	0.855513	1	0.354997	6.53388	1	0.0105839	0.325513	0.10792	0.292702
Mfsd1	8.41808	1	0.00371508	1.6032	1	0.20545	3.82439	1	0.0505117	0.73094	0.268865	0.445942
Smc3	8.41497	1	0.00372143	5.0313	1	0.0248932	1.68998	1	0.193603	0.362242	0.321166	0.177202
Tars2	8.41474	1	0.00372191	5.10755	1	0.0238219	2.29499	1	0.129792	0.968787	0.688388	0.413464
Tmeff1	8.41269	1	0.00372612	8.74211	1	0.00310945	1.6849	1	0.194275	1.53582	1.26855	0.473896
Klf9	8.40283	1	0.00374637	4.79934	1	0.0284706	0.0700536	1	0.791259	-0.333038	-0.266933	-0.0319525
Sgms2	8.39434	1	0.00376391	13.9742	1	0.000185341	0.060185	1	0.806204	-0.438086	-0.58024	-0.0392094
Tsc2	8.38952	1	0.00377391	4.87157	1	0.0273027	0.120132	1	0.728892	0.611377	0.427228	0.0672796
Flii	8.38432	1	0.00378472	3.51146	1	0.0609459	5.17086	1	0.0229688	0.419931	0.288955	0.338294
Dvl3	8.38336	1	0.00378671	4.17696	1	0.040977	0.159268	1	0.689831	0.445483	0.316755	0.0600918
Myc	8.38165	1	0.00379028	17.1455	1	3.46224e-05	3.22573	1	0.0724896	-0.403848	-0.629726	-0.254913
Nup93	8.38064	1	0.00379239	1.41425	1	0.234353	1.98216	1	0.159163	0.657524	0.252777	0.288444
Tmem134	8.38007	1	0.00379358	9.62953	1	0.00191474	7.15216	1	0.00748739	0.312678	0.363546	0.297919
S100a13	8.37846	1	0.00379694	16.2298	1	5.61055e-05	13.8526	1	0.000197727	0.370334	0.555683	0.513576
Pnp	8.37009	1	0.00381447	20.0605	1	7.50318e-06	13.5848	1	0.000228019	-0.345103	-0.569436	-0.446649
Dstn	8.36748	1	0.00381994	0.0657971	1	0.797557	0.0358857	1	0.849752	0.294837	-0.0282525	0.0203728
Hoxc11	8.36617	1	0.00382271	2.10433	1	0.146883	0.320344	1	0.571401	1.11897	0.430963	0.195807
Sema7a	8.36584	1	0.0038234	2.64819	1	0.103668	0.000310176	1	0.985949	2.2424	3.90444	-0.0216923
Slc38a4	8.36575	1	0.00382359	8.70376	1	0.00317554	3.54683	1	0.0596595	1.18646	1.45409	0.671885
Myl12a	8.36015	1	0.00383538	8.79503	1	0.00302051	3.35783	1	0.0668862	0.18891	0.210756	0.128071
Arl6	8.35965	1	0.00383645	5.50073	1	0.0190085	1.86695	1	0.171825	0.573156	0.485217	0.244113
Vps41	8.35903	1	0.00383775	5.55603	1	0.0184171	6.31421	1	0.0119774	0.38253	0.340536	0.353862
Rnd3	8.35401	1	0.00384837	15.7423	1	7.25834e-05	0.0801009	1	0.777161	-0.382054	-0.550896	0.0387491
Ccndbp1	8.35228	1	0.00385203	13.0968	1	0.000295805	1.50292	1	0.220223	0.369895	0.555322	0.166032
Cbr4	8.346	1	0.00386537	7.32094	1	0.00681558	1.38666	1	0.238971	0.670478	0.59838	0.284393
Nubp1	8.34493	1	0.00386765	0.640114	1	0.42367	6.50123	1	0.01078	0.518826	0.15714	0.448388
Tmtc2	8.33627	1	0.00388614	10.2189	1	0.00139005	3.07212	1	0.0796454	-0.606096	-0.679644	-0.349575
Kdm4a	8.32952	1	0.00390061	10.774	1	0.00102934	3.53129	1	0.060221	0.753081	0.905072	0.539029
Dbnl	8.3269	1	0.00390622	8.61566	1	0.00333285	3.14091	1	0.0763511	0.673033	0.722236	0.361684
Laptm4a	8.32497	1	0.00391039	5.89491	1	0.0151847	5.98213	1	0.0144515	0.193005	0.179749	0.179685
Acot9	8.32387	1	0.00391274	1.50822	1	0.219411	3.70228	1	0.0543383	0.420816	0.19216	0.307466
Dnase2a	8.32378	1	0.00391294	4.7254	1	0.0297203	2.64416	1	0.103931	0.848322	0.715089	0.566618
Cnppd1	8.3225	1	0.0039157	11.9435	1	0.000548383	1.98604	1	0.158755	0.642309	0.926063	0.304891
Vps9d1	8.32135	1	0.00391817	5.51504	1	0.0188536	0.726233	1	0.394107	0.687757	0.584723	0.192019
Slc17a5	8.31984	1	0.00392143	1.90203	1	0.167852	0.0280996	1	0.866875	0.733267	0.308604	-0.038459
Cldn34c1	8.31967	1	0.0039218	0.122952	1	0.725855	0.159612	1	0.689514	-0.302368	0.0332662	0.0677828
Lclat1	8.31871	1	0.00392388	6.01543	1	0.0141813	0.654704	1	0.418436	0.807497	0.64029	0.193976
Tmcc1	8.30762	1	0.0039479	11.2777	1	0.00078442	6.42647	1	0.0112432	0.372236	0.461016	0.332711
Actn3	8.30664	1	0.00395005	16.1636	1	5.81011e-05	17.5858	1	2.74636e-05	0.452798	0.716815	0.73701
Ncs1	8.30423	1	0.00395529	1.16567	1	0.280292	3.54195	1	0.0598351	0.668206	0.256751	0.46241
Anp32a	8.30367	1	0.00395651	0.773019	1	0.379285	9.92895	1	0.00162699	0.31349	0.100777	0.361218
Lonrf1	8.29573	1	0.00397385	0.828868	1	0.3626	0.107905	1	0.742542	-0.153454	-0.0461661	-0.0422887
Fuca1	8.29241	1	0.00398111	6.86607	1	0.00878477	5.24026	1	0.0220699	0.318423	0.296712	0.257702
Rmnd5b	8.28875	1	0.00398915	4.39324	1	0.0360816	0.00345024	1	0.95316	0.625883	0.425945	-0.0121645
Nono	8.27309	1	0.00402369	13.7714	1	0.000206455	7.50896	1	0.0061393	0.334636	0.464885	0.343094
Dis3l	8.2719	1	0.00402634	4.73523	1	0.0295509	1.1464	1	0.284303	1.0547	0.691578	0.259973
Zswim7	8.2717	1	0.00402678	8.11086	1	0.00440008	3.55	1	0.0595454	0.62717	0.621841	0.413541
Hmbs	8.26542	1	0.00404073	5.86908	1	0.0154091	4.59886	1	0.0319933	0.646494	0.583209	0.47537
Smo	8.25983	1	0.00405319	6.09655	1	0.0135446	5.49065	1	0.0191185	0.456881	0.44437	0.381764
Actr2	8.25905	1	0.00405494	0.00178621	1	0.966289	5.2395	1	0.0220796	0.318717	0.00505229	0.285135
Gm10069	8.25849	1	0.00405619	0.0416893	1	0.838213	1.011	1	0.314663	-0.493963	-0.0268267	0.258495
Chid1	8.25807	1	0.00405712	10.3829	1	0.00127185	0.0493758	1	0.824153	0.622885	0.908671	0.0481087
Ccdc71l	8.25172	1	0.00407134	3.49913	1	0.0614009	1.54223	1	0.214286	0.429835	0.297789	0.177394
9330159F19Rik	8.24962	1	0.00407605	0.105087	1	0.745808	2.94357	1	0.0862198	0.942919	0.096175	0.519084
Tardbp	8.24796	1	0.00407978	5.80729	1	0.0159598	3.07511	1	0.0794992	0.347792	0.317827	0.214175
Dhx32	8.2466	1	0.00408283	4.89662	1	0.0269093	2.87925	1	0.0897281	0.707538	0.568633	0.502279
Actb	8.24231	1	0.0040925	3.40811	1	0.0648769	4.96261	1	0.0259011	0.210699	0.146381	0.174602
Btbd1	8.232	1	0.00411581	15.2619	1	9.3584e-05	3.21159	1	0.0731184	0.291783	0.429582	0.183084
Mrpl9	8.22886	1	0.00412294	11.7768	1	0.000599734	8.75644	1	0.0030851	0.47505	0.636714	0.495024
Camk2n1	8.22835	1	0.0041241	3.1725	1	0.0748879	11.9519	1	0.000545919	-0.400973	-0.263419	-0.514132
Rps6kb2	8.22749	1	0.00412605	8.75458	1	0.00308825	0.714435	1	0.397975	0.687829	0.700786	0.165915
Nudt3	8.22266	1	0.00413705	9.77582	1	0.00176822	13.5097	1	0.000237336	0.344568	0.431579	0.466852
Chmp1a	8.2179	1	0.00414792	7.10823	1	0.00767307	6.72385	1	0.00951322	0.415147	0.400345	0.372897
Heg1	8.21258	1	0.0041601	4.8217	1	0.0281036	1.20015	1	0.273291	0.627464	0.47354	0.216786
Zdhhc16	8.20223	1	0.0041839	6.65437	1	0.0098913	2.84469	1	0.0916763	0.6182	0.587396	0.363332
Adh1	8.19983	1	0.00418944	3.97011	1	0.0463147	5.90665	1	0.0150838	-0.6378	-0.352435	-0.607616
Arl2bp	8.19708	1	0.00419578	11.9685	1	0.000541068	15.9234	1	6.59584e-05	0.375091	0.465692	0.515644
Snrnp48	8.19598	1	0.00419834	0.0122887	1	0.911732	0.0510786	1	0.821197	0.345765	0.01385	-0.0272742
Zfp524	8.19183	1	0.00420794	11.6803	1	0.000631647	0.475836	1	0.490315	0.734401	1.09306	0.175478
Cdc42se2	8.18704	1	0.00421907	2.1952	1	0.138441	0.446929	1	0.503797	-0.435881	-0.229696	-0.104688
Lrrc58	8.1861	1	0.00422125	4.93086	1	0.0263811	1.2683	1	0.260086	0.269729	0.215697	0.102648
Taf12	8.18519	1	0.00422337	5.06713	1	0.0243837	6.08983	1	0.0135962	0.452352	0.360203	0.376923
Ppp5c	8.18207	1	0.00423064	4.89896	1	0.0268729	0.465925	1	0.494868	0.532713	0.446102	0.113183
Jade2	8.17892	1	0.00423801	4.98804	1	0.0255231	0.4255	1	0.514205	-0.466235	0.262998	0.1643
Plekhj1	8.17081	1	0.004257	4.57535	1	0.0324351	1.87875	1	0.170476	0.460326	0.379013	0.214837
Naa35	8.16851	1	0.00426239	20.8821	1	4.88431e-06	6.80807	1	0.00907466	0.433754	0.775146	0.410556
Alkbh8	8.16746	1	0.00426485	3.0145	1	0.0825228	3.16514	1	0.0752258	0.755442	0.448965	0.43129
Ncaph2	8.16682	1	0.00426637	10.9934	1	0.000914366	9.84667	1	0.0017014	0.422642	0.536937	0.507073
Zmym2	8.16418	1	0.00427257	8.56496	1	0.00342695	0.877236	1	0.34896	0.480709	0.518864	0.152063
Rasa1	8.16042	1	0.00428145	14.4889	1	0.000140991	0.668975	1	0.413409	0.363084	0.524258	0.108304
Psmd6	8.16013	1	0.00428214	12.4597	1	0.000415825	16.2869	1	5.44395e-05	0.265834	0.353147	0.372192
Rpl21	8.15992	1	0.00428263	1.7354	1	0.187723	8.36553	1	0.00382404	0.144366	0.071906	0.155998
Ugp2	8.13955	1	0.00433101	2.25422	1	0.133251	0.628971	1	0.427733	-0.458415	-0.257644	-0.141723
Ufl1	8.13536	1	0.00434102	6.13763	1	0.0132335	0.339515	1	0.560109	0.383368	0.352986	0.0754984
Wdr1	8.13405	1	0.00434415	12.4165	1	0.000425551	11.81	1	0.000589138	0.367273	0.471327	0.445882
Snrpa	8.13327	1	0.00434603	2.51483	1	0.11278	12.4111	1	0.000426795	0.34796	0.200364	0.420663
Ipo9	8.12802	1	0.00435864	1.84564	1	0.174291	3.27997	1	0.0701302	0.51715	0.250022	0.34105
Vps35l	8.12575	1	0.00436409	4.00213	1	0.0454429	2.58706	1	0.10774	0.557172	0.378816	0.312273
Gnb1	8.12525	1	0.0043653	7.923	1	0.00488103	4.72589	1	0.0297119	0.223784	0.253981	0.188694
Fbxo38	8.12438	1	0.0043674	0.401412	1	0.526361	1.16856	1	0.279697	0.476848	0.0976522	0.164752
1700123M08Rik	8.12388	1	0.0043686	0.757353	1	0.384158	0.275355	1	0.599762	0.398902	0.109128	0.123129
Lnpep	8.12032	1	0.00437719	6.05565	1	0.0138619	0.076179	1	0.782544	0.282864	0.261753	-0.0263774
Adamts3	8.10673	1	0.00441013	0.445732	1	0.504369	1.05706	1	0.303887	-1.33724	-0.106148	-0.307509
Mzt2	8.10648	1	0.00441073	4.22206	1	0.0399017	3.06917	1	0.07979	-0.307183	-0.245599	0.206823
Ankrd11	8.10448	1	0.0044156	18.6346	1	1.58323e-05	9.33873	1	0.00224361	0.263069	0.442611	0.29349
Psmb4	8.09735	1	0.00443301	5.51663	1	0.0188366	12.5125	1	0.000404241	0.21346	0.187302	0.273682
Sumf2	8.09237	1	0.00444519	7.3831	1	0.00658394	2.03943	1	0.153267	0.707604	0.914897	0.361213
Tmem60	8.09092	1	0.00444875	10.3394	1	0.00130223	7.64764	1	0.00568467	0.443565	0.508764	0.440073
Ccl11	8.08313	1	0.00446791	3.50709	1	0.0611066	13.5062	1	0.000237779	-1.18077	-0.822792	-1.60108
AK157302	8.07345	1	0.00449185	0.164677	1	0.684886	0.147013	1	0.701406	0.309122	-0.0884563	0.411703
Znrf1	8.06999	1	0.00450045	6.30854	1	0.0120158	2.1251	1	0.144903	0.3559	0.314619	0.176183
Zfyve21	8.06924	1	0.0045023	8.32834	1	0.00390314	8.27799	1	0.00401285	0.535428	0.700663	0.646028
Mdh1	8.06462	1	0.0045138	6.61477	1	0.0101136	9.64436	1	0.00189934	0.359688	0.363705	0.407209
Apeh	8.06255	1	0.00451895	1.85193	1	0.173559	1.21248	1	0.270841	0.966165	0.365938	0.310358
Cryzl1	8.05894	1	0.00452797	6.81619	1	0.0090335	0.491229	1	0.483379	0.370925	0.39276	0.0939344
Rpn1	8.05602	1	0.00453526	9.31059	1	0.00227833	5.82282	1	0.0158195	0.315855	0.391206	0.292252
Tle4	8.05415	1	0.00453996	13.1349	1	0.000289846	3.14812	1	0.0760143	-0.654024	-0.884312	-0.385011
Fam177a	8.04067	1	0.00457385	5.31654	1	0.021124	4.59068	1	0.0321462	0.533708	0.468773	0.414797
Ltbp1	8.03995	1	0.00457567	10.166	1	0.00143054	2.21555	1	0.136626	-0.461434	-0.584292	-0.277885
Mlh3	8.03653	1	0.00458434	2.18239	1	0.139598	0.829623	1	0.362382	1.87478	0.463308	0.311225
Plpp5	8.0363	1	0.00458491	6.35877	1	0.0116802	2.68517	1	0.101286	0.577894	0.535755	0.334211
C4b	8.03269	1	0.00459407	13.1265	1	0.00029115	15.6033	1	7.81182e-05	-1.03174	-1.44286	-1.4724
Hspa5	8.03064	1	0.00459926	0.965014	1	0.325927	3.20277	1	0.0735137	-0.315135	-0.117796	-0.212041
Pdgfc	8.02789	1	0.00460625	6.79038	1	0.00916501	0.046239	1	0.829742	1.61811	1.5503	-0.113446
Ube2b	8.02767	1	0.0046068	2.93447	1	0.0867068	9.27031	1	0.00232898	0.227814	0.148781	0.261107
Tenm4	8.02576	1	0.00461166	10.3386	1	0.00130279	0.5386	1	0.463014	-0.568225	-0.663352	-0.14821
Stx8	8.02178	1	0.00462181	2.21601	1	0.136586	2.4906	1	0.114528	0.311759	0.167231	0.1735
Pard6g	8.02112	1	0.00462349	3.50966	1	0.0610118	2.21625	1	0.136564	2.58724	1.15215	0.963941
Rint1	8.0211	1	0.00462356	1.38807	1	0.238732	0.19539	1	0.658468	0.873813	0.290774	0.0934195
Sdhb	8.00263	1	0.00467094	6.15648	1	0.0130932	26.5253	1	2.60105e-07	0.323217	0.309772	0.613503
Mdp1	7.99912	1	0.00468002	11.3685	1	0.000747011	2.43829	1	0.118406	0.426736	0.54447	0.254954
Lrrfip1	7.99601	1	0.00468805	2.85847	1	0.0908937	7.63919	1	0.00571137	0.258811	0.165116	0.252222
Bcar3	7.98581	1	0.00471454	0.325558	1	0.568287	0.052818	1	0.81823	-0.625585	-0.139578	-0.0507427
Glrx3	7.9855	1	0.00471536	22.4837	1	2.11939e-06	24.4893	1	7.47219e-07	0.232393	0.432956	0.412578
Snx21	7.98242	1	0.00472337	8.07487	1	0.00448833	3.24704	1	0.0715526	0.544979	0.541879	0.371647
Gnpnat1	7.97908	1	0.0047321	0.56101	1	0.453854	5.41686	1	0.0199432	0.415798	0.106531	0.335071
Fgf11	7.97479	1	0.00474332	5.6032	1	0.0179277	1.79121	1	0.180779	0.779101	0.777616	0.401119
Kiz	7.97014	1	0.00475552	4.21487	1	0.0400711	0.514169	1	0.47334	0.773343	0.558155	0.185541
Ap3s2	7.96803	1	0.00476107	9.25799	1	0.00234471	7.51701	1	0.0061119	0.627213	0.76465	0.689243
Dbi	7.96727	1	0.00476307	0.128508	1	0.719984	26.8297	1	2.22199e-07	0.259953	0.0358536	0.502725
Mkrn1	7.96412	1	0.00477137	10.9745	1	0.000923752	5.78363	1	0.0161761	0.424972	0.56618	0.403165
Idi1	7.96309	1	0.00477409	10.0123	1	0.00155499	1.03182	1	0.309731	-0.763224	-0.92566	-0.26133
Txndc9	7.95778	1	0.0047881	6.77581	1	0.00924016	6.77168	1	0.00926154	0.258421	0.25804	0.242515
Per1	7.95686	1	0.00479055	0.0569014	1	0.811462	2.13432	1	0.144034	0.763601	-0.0554802	0.359202
Cryz	7.95599	1	0.00479285	9.39626	1	0.00217429	1.9734	1	0.160088	0.757827	0.961363	0.349913
Snx2	7.95526	1	0.00479478	6.90252	1	0.00860744	0.209172	1	0.647417	0.34452	0.339328	0.0534025
Ube2r2	7.95144	1	0.00480491	5.80695	1	0.015963	2.0723	1	0.149995	0.216185	0.197292	0.112738
AU020206	7.9468	1	0.00481724	7.59107	1	0.00586582	2.8059	1	0.093918	1.67908	1.50733	1.79356
Cenpa	7.94613	1	0.00481903	7.71457	1	0.00547771	14.9812	1	0.000108586	1.07031	1.19847	1.5471
Zfp664	7.93922	1	0.00483747	5.28361	1	0.0215271	5.87284	1	0.0153762	0.399184	0.333393	0.351705
Dtna	7.93734	1	0.00484249	9.74132	1	0.00180171	1.6732	1	0.19583	1.32839	1.14199	0.471216
Tmem160	7.93328	1	0.00485337	1.48447	1	0.223077	17.6984	1	2.58841e-05	0.348857	0.159559	0.542944
Phc1	7.92851	1	0.00486617	1.3132	1	0.251817	0.0799709	1	0.777337	0.670112	0.228523	0.0506761
Rad54l2	7.92731	1	0.00486943	0.388642	1	0.533014	0.50917	1	0.475498	0.439888	0.0941464	0.109626
Mta1	7.92503	1	0.00487555	4.83936	1	0.0278172	2.87326	1	0.0900622	0.31418	0.248902	0.182765
Fbxo8	7.91794	1	0.0048947	0.100681	1	0.751014	2.49847	1	0.113957	0.847269	0.0830234	0.367828
Tcf7	7.91547	1	0.00490139	9.95984	1	0.00159992	4.05249	1	0.0441063	0.84425	1.04112	0.576657
Prkg2	7.9042	1	0.00493202	9.99678	1	0.00156814	0.918931	1	0.337756	1.75239	3.15911	0.819691
Pdgfa	7.90195	1	0.00493816	16.568	1	4.69369e-05	4.23764	1	0.0395371	0.339975	0.534811	0.260131
Mrpl2	7.89179	1	0.00496598	7.71467	1	0.00547737	4.66933	1	0.0307058	0.507597	0.497825	0.357532
Nudt21	7.88866	1	0.00497457	2.04383	1	0.152824	3.96533	1	0.0464465	0.316379	0.18079	0.232697
Timm44	7.88762	1	0.00497744	9.59991	1	0.00194586	2.6238	1	0.105272	0.407592	0.463815	0.230762
Tyw5	7.88731	1	0.00497828	3.13856	1	0.0764611	5.31628	1	0.021127	0.647216	0.375253	0.482716
Marf1	7.8845	1	0.00498603	0.951957	1	0.329222	0.592316	1	0.441525	0.361521	0.118897	0.0952338
Atp6v0a1	7.87829	1	0.00500318	0.693056	1	0.405127	1.13081	1	0.287604	0.523209	0.141009	0.191933
Ttc39b	7.87691	1	0.005007	0.886395	1	0.346456	1.49383	1	0.221623	0.45692	0.154735	0.20263
Cyth2	7.87619	1	0.00500899	3.76079	1	0.0524679	4.80501	1	0.0283772	0.334001	0.246627	0.253745
Mir22hg	7.87554	1	0.0050108	6.4792	1	0.0109144	0.354578	1	0.551533	-0.41795	-0.417054	-0.0889619
Maml3	7.87338	1	0.00501678	5.17486	1	0.022916	4.81195	1	0.028263	0.704027	0.611183	0.607774
Maz	7.87045	1	0.00502491	12.5411	1	0.000398089	14.5303	1	0.000137921	0.353032	0.487932	0.484447
Wrap73	7.86421	1	0.00504229	6.7975	1	0.00912856	5.28957e-08	1	0.999816	1.05558	1.20225	-6.54272e-05
Pigyl	7.86413	1	0.00504251	7.87553	1	0.00501083	0.555183	1	0.456208	0.52077	0.492178	0.123283
Itsn1	7.85986	1	0.00505443	4.42444	1	0.0354277	2.8543	1	0.0911296	0.511915	0.418782	0.298292
Adat2	7.85378	1	0.00507147	2.72585	1	0.0987358	0.00449656	1	0.946537	1.07401	0.484648	0.0188598
Ppp1r18	7.85151	1	0.00507782	6.53019	1	0.0106058	0.535932	1	0.464123	0.53842	0.50497	0.140022
Tnks2	7.84824	1	0.00508703	7.05077	1	0.00792313	10.1659	1	0.0014306	0.293685	0.293345	0.356278
Cep41	7.84594	1	0.00509349	6.47767	1	0.0109238	2.40928	1	0.120618	0.862703	0.679535	0.510947
Reck	7.84559	1	0.00509448	0.424006	1	0.514945	0.431096	1	0.511451	-0.947903	-0.292913	-0.192605
Kcnma1	7.83531	1	0.00512354	1.268	1	0.260142	11.2704	1	0.000787531	-0.95669	-0.392922	-1.15506
Rbfox2	7.83507	1	0.00512421	21.6665	1	3.24416e-06	4.15014	1	0.041631	0.347966	0.666602	0.266656
Ddx10	7.83114	1	0.00513538	0.204581	1	0.651048	5.46037	1	0.0194525	0.387717	0.0599817	0.294038
Fut8	7.82783	1	0.00514478	1.43351	1	0.231192	9.30769	1	0.00228193	0.449935	0.186293	0.458484
Slc35a2	7.82529	1	0.00515203	9.40377	1	0.0021654	0.486353	1	0.485559	0.498043	0.569991	0.122423
Aamdc	7.81892	1	0.00517021	9.62287	1	0.00192169	25.6742	1	4.04202e-07	0.533142	0.635212	0.992164
Ppme1	7.81219	1	0.0051895	2.12971	1	0.144468	0.0921784	1	0.761426	-0.345332	-0.188263	0.0383236
Tsta3	7.81113	1	0.00519255	9.05797	1	0.00261552	0.164929	1	0.684659	0.637732	0.700727	0.0829212
Men1	7.81111	1	0.00519261	5.89234	1	0.0152069	0.110632	1	0.739425	1.33276	0.77546	0.101284
Hexa	7.8099	1	0.00519607	9.82269	1	0.00172372	2.8658	1	0.0904808	0.404547	0.483479	0.260486
Hypk	7.80967	1	0.00519674	6.01104	1	0.0142167	5.69309	1	0.0170318	0.316958	0.289572	0.275549
Tsr3	7.80861	1	0.00519979	5.46989	1	0.0193469	8.18015	1	0.00423512	0.472102	0.378625	0.461744
Rbbp5	7.80747	1	0.00520307	4.69906	1	0.0301791	4.14292e-08	1	0.999838	0.799806	0.564152	-4.95327e-05
Cavin3	7.80721	1	0.00520381	7.57836	1	0.00590733	3.57773	1	0.0585591	0.330429	0.367467	0.243093
Stxbp3	7.80609	1	0.00520705	5.08626	1	0.0241162	1.65694	1	0.198016	0.405726	0.327073	0.189225
1110038F14Rik	7.79842	1	0.00522918	12.6674	1	0.000372096	1.53882	1	0.214794	0.388071	0.549851	0.175744
Abl2	7.78895	1	0.00525666	5.4029	1	0.0201033	7.53906	1	0.00603755	0.373201	0.333702	0.372849
Keap1	7.78783	1	0.00525993	6.70056	1	0.00963827	0.893972	1	0.344403	0.494488	0.498396	0.159834
Itm2c	7.78619	1	0.00526471	5.42628	1	0.0198359	0.179139	1	0.672114	0.394666	0.346139	0.0617197
Plekhf2	7.78458	1	0.00526939	7.11726	1	0.00763455	0.623724	1	0.429667	0.453268	0.472511	0.113628
Cgnl1	7.78144	1	0.00527858	4.01285	1	0.0451548	3.55649	1	0.0593129	1.52707	0.901791	1.07002
2810454H06Rik	7.7763	1	0.00529361	0.525574	1	0.468474	0.536643	1	0.463827	-0.274291	-0.0660815	0.171634
Ssbp2	7.77499	1	0.00529746	1.78908	1	0.181039	0.315371	1	0.574403	0.338811	0.165316	-0.06769
Rab3gap2	7.77409	1	0.0053001	1.18256	1	0.276836	0.13976	1	0.708519	0.545875	0.205226	0.0677344
Asb5	7.77213	1	0.00530585	9.65154	1	0.00189193	0.376849	1	0.539294	-0.304972	-0.365662	0.0713573
Mrpl37	7.77134	1	0.00530818	10.8742	1	0.000975113	6.84357	1	0.00889608	0.516855	0.743381	0.52017
Yy1	7.77063	1	0.00531026	6.57654	1	0.0103331	16.1558	1	5.83407e-05	0.262956	0.259288	0.390322
Unc119	7.76808	1	0.00531775	11.2691	1	0.000788091	2.18258e-06	1	0.998821	1.01099	1.23784	0.00044352
Zfp426	7.76773	1	0.00531879	2.29602	1	0.129706	2.2177	1	0.136436	0.853708	0.407772	0.43476
Setx	7.76607	1	0.00532368	2.15941	1	0.1417	4.37103	1	0.0365548	0.517329	0.259776	0.374519
Gli3	7.76248	1	0.00533427	0.490018	1	0.483919	5.63482	1	0.0176072	0.728934	0.167273	0.679138
Washc3	7.76087	1	0.00533902	8.87174	1	0.00289619	1.744	1	0.186632	0.369947	0.396618	0.176456
[truncated: 16,754 more rows]

## Sheet: Sheet 6
Gene	waldStat	df	pvalue	waldStat_1vs2	df_1vs2	pvalue_1vs2	waldStat_1vs3	df_1vs3	pvalue_1vs3	waldStat_2vs3	df_2vs3	pvalue_2vs3	logFC1_2	logFC1_3	logFC2_3
Tpm2	689.185	2	0	574.559	1	0	194.187	1	0	0.392524	1	0.530975	4.59552	4.82855	0.233034
Slc25a4	604.8	2	0	476.187	1	0	223.933	1	0	3.70149	1	0.0543638	2.77478	3.21719	0.442407
Aldoa	511.779	2	0	459.902	1	0	108.149	1	0	25.7529	1	3.88041e-07	3.76693	2.40584	-1.36109
Acta1	505.937	2	0	435.211	1	0	160.162	1	0	2.25443	1	0.133233	5.43207	4.81249	-0.619574
Ptma	454.96	2	0	432.001	1	0	204.139	1	0	7.6315	1	0.00573577	-4.1906	-3.55039	0.64021
Actb	449.22	2	0	427.144	1	0	172.969	1	0	10.296	1	0.00133322	-3.59932	-2.91063	0.688691
Tpm1	472.049	2	0	402.713	1	0	143.2	1	0	1.8034	1	0.179302	4.16648	3.71115	-0.455334
Ppia	391.849	2	0	387.913	1	0	128.094	1	0	19.3291	1	1.10018e-05	-3.16132	-2.32789	0.833432
Atp5g1	469.752	2	0	384.852	1	0	159.882	1	0	0.774833	1	0.378726	2.58244	2.7896	0.207158
Mylpf	441.262	2	0	380.32	1	0	142.388	1	0	0.716376	1	0.397335	5.04761	4.69201	-0.355599
Hmgb1	384.602	2	0	375.755	1	0	30.0451	1	4.22117e-08	75.8663	1	0	-2.8335	-1.12806	1.70544
Tnnt3	416.093	2	0	359.452	1	0	114.787	1	0	6.97044	1	0.00828671	5.80621	4.54434	-1.26186
Vim	348.065	2	0	341.493	1	0	100.632	1	0	21.728	1	3.14179e-06	-4.48912	-3.08159	1.40754
Tnnc2	373.529	2	0	324.457	1	0	106.983	1	0	3.47292	1	0.0623812	5.43206	4.5341	-0.897968
Cd63	340.956	2	0	321.369	1	0	189.579	1	0	1.6373	1	0.200696	-3.10215	-2.87075	0.231393
Tnni2	367.143	2	0	310.666	1	0	100.412	1	0	7.15954	1	0.00745664	5.7777	4.4154	-1.36229
Cox7b	372.116	2	0	310.316	1	0	119.223	1	0	0.154087	1	0.694659	2.48269	2.58177	0.0990814
Myl1	351.853	2	0	306.715	1	0	94.3181	1	0	6.20303	1	0.0127532	5.14204	3.99372	-1.14831
H2afz	309.242	2	0	291.214	1	0	11.9069	1	0.000559259	80.5812	1	0	-3.48216	-1.00756	2.4746
Cox7c	352.474	2	0	290.714	1	0	134.251	1	0	0.697286	1	0.403697	1.72785	1.86942	0.14157
Uqcrq	371.302	2	0	286.773	1	0	149.711	1	0	6.63455	1	0.010002	2.12642	2.73015	0.603734
H3f3b	280.715	2	0	276.211	1	0	109.438	1	0	7.80775	1	0.00520225	-2.55315	-2.06173	0.491416
Actg1	279.015	2	0	274.333	1	0	86.6596	1	0	14.0885	1	0.000174405	-3.52258	-2.54283	0.979757
Hspa5	284.301	2	0	272.573	1	0	162.534	1	0	1.91226	1	0.166712	-5.16586	-4.74006	0.4258
S100a10	272.948	2	0	272.114	1	0	116.164	1	0	13.6284	1	0.000222786	-4.47833	-3.4916	0.986727
H3f3a	265.946	2	0	265.935	1	0	52.113	1	5.24025e-13	26.131	1	3.19017e-07	-2.01341	-1.20918	0.804229
Ifitm3	287.354	2	0	265.2	1	0	168.255	1	0	0.676527	1	0.410785	-4.38109	-4.14996	0.231126
Atp5k	335.926	2	0	263.842	1	0	122.107	1	0	4.90865	1	0.0267225	2.26361	2.8702	0.60659
Rps4x	278.104	2	0	261.159	1	0	95.09	1	0	4.39613	1	0.0360206	-1.84553	-1.5189	0.32663
Eef1a1	317.043	2	0	260.559	1	0	155.504	1	0	0.0870554	1	0.767955	-3.09723	-3.02228	0.0749498
Lmna	261.077	2	0	259.472	1	0	85.3222	1	0	14.3575	1	0.000151178	-3.13057	-2.28131	0.849259
Ube2s	279.574	2	0	253.29	1	0	16.4146	1	5.08911e-05	69.302	1	1.11022e-16	-3.10784	-1.11638	1.99145
Calm2	261.233	2	0	252.26	1	0	55.7121	1	8.39329e-14	36.6464	1	1.41618e-09	-3.02128	-1.83092	1.19035
Atp5md	289.952	2	0	248.833	1	0	88.1479	1	0	0.166075	1	0.683624	2.04574	1.95501	-0.0907224
mt-Co1	294.27	2	0	238.977	1	0	141.695	1	0	0.00626351	1	0.936919	-2.23806	-2.25382	-0.0157567
Ndufb1-ps	276.233	2	0	238.575	1	0	79.2265	1	0	0.415154	1	0.519365	2.09405	1.94291	-0.151141
Ckm	268.474	2	0	235.629	1	0	67.1162	1	2.22045e-16	8.58527	1	0.00338893	5.31694	3.76946	-1.54748
Ndufa6	273.749	2	0	228.641	1	0	82.5964	1	0	0.0624808	1	0.802617	2.06988	2.1328	0.0629149
Eno3	267.756	2	0	228.413	1	0	60.3876	1	7.77156e-15	2.66536	1	0.102554	4.53908	3.66852	-0.870558
Cox5a	293.141	2	0	225.224	1	0	120.694	1	0	4.88582	1	0.0270781	1.80041	2.28467	0.484257
Tagln2	228.04	2	0	224.475	1	0	111.202	1	0	21.7875	1	3.04575e-06	-5.83462	-4.55584	1.27879
Crip1	240.912	2	0	222.691	1	0	143.295	1	0	0.319681	1	0.571799	-4.86845	-4.67698	0.191475
Lgals1	223.139	2	0	222.128	1	0	14.0937	1	0.000173923	43.3678	1	4.53582e-11	-2.55225	-0.911898	1.64036
Hsp90b1	220.714	2	0	220.694	1	0	104.535	1	0	12.7523	1	0.000355572	-5.09005	-4.04585	1.0442
Fhl1	268.842	2	0	218.605	1	0	89.4352	1	0	1.33697	1	0.247569	3.5363	4.06297	0.526667
Anxa2	217.659	2	0	217.109	1	0	82.0202	1	0	18.9378	1	1.35052e-05	-4.57898	-3.32867	1.25031
Hsp90aa1	237.675	2	0	214.954	1	0	175.161	1	0	0.404479	1	0.524785	-3.5225	-3.66006	-0.137563
Cfl1	213.765	2	0	213.704	1	0	119.735	1	0	9.06105	1	0.00261112	-3.99873	-3.38232	0.61641
Atp5e	278.226	2	0	210.47	1	0	125.189	1	0	4.24686	1	0.039323	1.72567	2.14249	0.416826
Mt2	289.306	2	0	210.017	1	0	231.745	1	0	13.5898	1	0.000227415	-3.60342	-4.60443	-1.00101
Anxa5	209.984	2	0	209.636	1	0	114.578	1	0	7.4695	1	0.00627531	-4.14166	-3.49652	0.645138
Hmgn2	236.229	2	0	207.588	1	0	10.7702	1	0.0010315	67.4523	1	2.22045e-16	-3.61181	-1.14579	2.46602
Hnrnpa3	207.327	2	0	206.432	1	0	95.1367	1	0	6.19575	1	0.0128057	-2.95258	-2.45125	0.501329
Tubb5	234.258	2	0	205.254	1	0	2.28983	1	0.130225	71.6538	1	0	-3.64851	-0.593507	3.055
Rpl3	220.25	2	0	204.731	1	0	113.895	1	0	1.38115	1	0.239906	-2.66384	-2.41982	0.244015
Naca	202.352	2	0	202.226	1	0	57.9521	1	2.68674e-14	15.4066	1	8.66859e-05	-2.43105	-1.66094	0.770117
Atp5j	264.32	2	0	200.789	1	0	112.341	1	0	5.50476	1	0.0189648	1.52573	1.98813	0.462404
Rpl19	210.503	2	0	200.257	1	0	63.5123	1	1.55431e-15	5.6017	1	0.0179431	-1.58339	-1.21784	0.36555
Sparc	205.861	2	0	200.143	1	0	81.8426	1	0	6.00275	1	0.0142836	-3.5828	-2.86635	0.716454
Cox6a2	262.055	2	0	199.947	1	0	77.5705	1	0	5.82717	1	0.0157805	6.03824	4.48717	-1.55107
Ptms	215.948	2	0	198.623	1	0	48.6831	1	3.00848e-12	42.4087	1	7.40589e-11	-3.99545	-2.38938	1.60608
Gnas	203.167	2	0	198.563	1	0	50.7086	1	1.07148e-12	8.75424	1	0.00308882	-1.61873	-1.14509	0.473636
Uqcr11	247.455	2	0	197.403	1	0	94.2562	1	0	2.15145	1	0.142435	1.74633	2.07662	0.33029
Nucks1	220.466	2	0	196.072	1	0	36.3742	1	1.62847e-09	46.5466	1	8.94673e-12	-3.22852	-1.76429	1.46423
Mdh1	252.563	2	0	193.618	1	0	96.2126	1	0	7.75347	1	0.00536094	2.27437	3.23062	0.956245
Rpl21	198.089	2	0	189.114	1	0	61.6637	1	4.10783e-15	4.47099	1	0.0344749	-1.37106	-1.08128	0.289786
Mb	229.595	2	0	188.463	1	0	59.0392	1	1.54321e-14	0.068929	1	0.792903	6.97242	6.7181	-0.254325
Cisd1	223.891	2	0	188.234	1	0	55.7229	1	8.34888e-14	0.325339	1	0.568416	2.67741	2.91505	0.237635
Sdc4	203.773	2	0	187.141	1	0	182.115	1	0	1.86418	1	0.172143	-5.44646	-5.79449	-0.348022
Malat1	224.524	2	0	184.5	1	0	103.949	1	0	0.365353	1	0.545548	-3.46359	-3.68912	-0.225534
[truncated: 18,683 more rows]
